# Supplementary material for: Crystal structure of di-μ-chlorido-bis­[di­chlorido(l-histidinium-κO)cadmium(II)]
Source: Acta Crystallogr E Crystallogr Commun. 2019 May 17;75(Pt 6):823–5. doi: 10.1107/S205698901900690X (PMC6658965; doi:10.1107/S205698901900690X)
Supplement: Supplementary file 1 [file e-75-00823-sup1.cif]

##############################################################################
#                                                                            #
# This CIF contains the data in a paper accepted for publication in          #
# Acta Crystallographica Section E. It conforms to the requirements of       #
# Notes for Authors for Acta Crystallographica Section E, and has been       #
# peer reviewed under the auspices of the IUCr Commission on Journals.       #
#                                                                            #
# Full details of the Crystallographic Information File format               #
# are given in the paper "The Crystallographic Information File (CIF):       #
# a New Standard Archive File for Crystallography" by S. R. Hall, F. H.      #
# Allen and I. D. Brown [Acta Cryst. (1991), A47, 655-685].                  #
#                                                                            #
# The current version of the core CIF dictionary is obtainable from          #
# ftp://ftp.iucr.org/pub/cif_core.dic.                                       #
#                                                                            #
# Software is freely available for graphical display of the structure(s)     #
# in this CIF. For information consult the CIF software page                 #
# http://www.iucr.org/resources/cif/software.                                #
#                                                                            #
# This file may be used for bona fide research purposes within the           #
# scientific community so long as proper attribution is given to the journal # 
# article from which it was obtained.                                        #
#                                                                            #
##############################################################################
data_I
_database_code_depnum_ccdc_archive 'CCDC 1915915'
_audit_creation_method     'SHELXL-2016/6'
_chemical_name_systematic
;
Di-\m-chlorido-bis[dichlorido(<i>L</i>-histidinium-\k<i>O</i>)cadmium(II)]
;
_chemical_name_common     ?
_chemical_formula_moiety     'C12 H20 Cd2 Cl6 N6 O4'
_chemical_formula_sum     'C12 H20 Cd2 Cl6 N6 O4'
_chemical_formula_iupac     '[Cd2 (C6 H9 N3 O2)2 Cl6]'
_chemical_formula_weight     749.87
_chemical_melting_point     ?
_chemical_compound_source     'synthesised by authors, see text'
_chemical_absolute_configuration     ad
_symmetry_cell_setting     triclinic
_symmetry_space_group_name_H-M     'P 1'
_symmetry_space_group_name_Hall     'P 1'
loop_
    _symmetry_equiv_pos_as_xyz
    'x, y, z'
_cell_length_a     7.1540(6)
_cell_length_b     8.2591(6)
_cell_length_c     10.4459(8)
_cell_angle_alpha     108.502(2)
_cell_angle_beta     97.499(2)
_cell_angle_gamma     94.512(2)
_cell_volume     575.54(8)
_cell_formula_units_Z     1
_cell_measurement_reflns_used     6833
_cell_measurement_theta_min     2.62
_cell_measurement_theta_max     27.56
_cell_measurement_temperature     100
_exptl_crystal_description     block
_exptl_crystal_colour     colourless
_exptl_crystal_size_max     0.08
_exptl_crystal_size_mid     0.03
_exptl_crystal_size_min     0.02
_exptl_crystal_density_diffrn     2.163
_exptl_crystal_density_meas     ?
_exptl_crystal_density_method     'not measured'
_exptl_crystal_F_000     364
_exptl_absorpt_coefficient_mu     2.576
_exptl_absorpt_correction_type     multi-scan
_exptl_absorpt_process_details
;
(SADABS; Sheldrick, 2003)
;
_exptl_absorpt_correction_T_min     0.820
_exptl_absorpt_correction_T_max     0.950
_exptl_special_details     ?
_diffrn_ambient_temperature     100
_diffrn_radiation_type     MoK\a
_diffrn_radiation_wavelength     0.71073
_diffrn_radiation_source     'fine-focus sealed tube'
_diffrn_radiation_monochromator     graphite
_diffrn_measurement_device_type     'Bruker Nonius KappaCCD'
_diffrn_measurement_method     '\w'
_diffrn_detector_area_resol_mean     8.2632
_diffrn_reflns_number     7735
_diffrn_reflns_av_R_equivalents     0.0247
_diffrn_reflns_av_unetI/netI     0.0435
_diffrn_reflns_theta_min     2.622
_diffrn_reflns_theta_max     27.563
_diffrn_reflns_theta_full     25.242
_diffrn_measured_fraction_theta_max     0.990
_diffrn_measured_fraction_theta_full     0.997
_diffrn_reflns_limit_h_min     -9
_diffrn_reflns_limit_h_max     9
_diffrn_reflns_limit_k_min     -10
_diffrn_reflns_limit_k_max     10
_diffrn_reflns_limit_l_min     -13
_diffrn_reflns_limit_l_max     13
_diffrn_standards_number     ?
_diffrn_standards_interval_count     ?
_diffrn_standards_interval_time     ?
_diffrn_standards_decay_%     ?
_reflns_number_total     4856
_reflns_number_gt     4799
_reflns_threshold_expression     'I > 2\s(I)'
_refine_ls_structure_factor_coef     Fsqd
_refine_ls_matrix_type     full
_refine_ls_R_factor_all     0.0238
_refine_ls_R_factor_gt     0.0235
_refine_ls_wR_factor_gt     0.0563
_refine_ls_wR_factor_ref     0.0565
_refine_ls_goodness_of_fit_ref     1.082
_refine_ls_restrained_S_all     1.081
_refine_ls_number_reflns     4856
_refine_ls_number_parameters     274
_refine_ls_number_restraints     3
_refine_ls_hydrogen_treatment     constr
_refine_ls_weighting_scheme     calc
_refine_ls_weighting_details
                      'w=1/[\s^2^(Fo^2^)+(0.0263P)^2^] where P=(Fo^2^+2Fc^2^)/3'
_atom_sites_solution_hydrogens     geom
_atom_sites_solution_primary     ?
_atom_sites_solution_secondary     ?
_refine_ls_shift/su_max     0.000
_refine_ls_shift/su_mean     0.000
_refine_diff_density_max     1.327
_refine_diff_density_min     -0.435
_refine_ls_extinction_method     none
_refine_ls_extinction_coef     .
_refine_ls_abs_structure_details     'Flack & Bernardinelli (2000)'
_refine_ls_abs_structure_Flack     0.02(2)
loop_
    _atom_type_symbol
    _atom_type_description
    _atom_type_scat_dispersion_real
    _atom_type_scat_dispersion_imag
    _atom_type_scat_source
    'C' 'C' 0.0033 0.0016
                         'International Tables Vol C Tables 4.2.6.8 and 6.1.1.4'
    'H' 'H' 0.0000 0.0000
                         'International Tables Vol C Tables 4.2.6.8 and 6.1.1.4'
    'P' 'P' 0.1023 0.0942
                         'International Tables Vol C Tables 4.2.6.8 and 6.1.1.4'
    'S' 'S' 0.1246 0.1234
                         'International Tables Vol C Tables 4.2.6.8 and 6.1.1.4'
    'Fe' 'Fe' 0.3463 0.8444
                         'International Tables Vol C Tables 4.2.6.8 and 6.1.1.4'
_computing_data_collection
;
COLLECT(Nonius, 2002)
;
_computing_cell_refinement
;
DENZO and SCALEPACK (Otwinowski & Minor, 1997)
;
_computing_data_reduction
;
DENZO and SCALEPACK (Otwinowski & Minor, 1997)
;
_computing_structure_solution
;
SIR2014 (Burla <i>et al.</i>,  2015)
;
_computing_structure_refinement
;
SHELXL2018 (Sheldrick, 2015)
;
_computing_molecular_graphics
;
Mercury (Macrae <i>et al.</i>,  2006)
;
_computing_publication_material
;
WinGX (Farrugia, 2012) and PARST (Nardelli, 1995)
;
loop_
    _atom_site_type_symbol
    _atom_site_label
    _atom_site_fract_x
    _atom_site_fract_y
    _atom_site_fract_z
    _atom_site_U_iso_or_equiv
    _atom_site_adp_type
    _atom_site_calc_flag
    _atom_site_occupancy
    _atom_site_disorder_assembly
    _atom_site_disorder_group
    Cd Cd2 0.32732(4) 0.13067(3) 0.53489(3) 0.00958(10) Uani d 1 . .
    Cd Cd1 0.21319(4) -0.04006(3) 0.13444(3) 0.00944(10) Uani d 1 . .
    Cl Cl2 0.5118(2) 0.10427(15) 0.34159(13) 0.0111(3) Uani d 1 . .
    Cl Cl4 0.38809(19) -0.29705(15) 0.05541(13) 0.0118(2) Uani d 1 . .
    Cl Cl5 0.0240(2) 0.02992(15) 0.32637(13) 0.0107(3) Uani d 1 . .
    Cl Cl1 0.25293(19) 0.42775(14) 0.63993(13) 0.0131(3) Uani d 1 . .
    Cl Cl6 0.18541(19) -0.11633(15) 0.59302(13) 0.0138(3) Uani d 1 . .
    Cl Cl3 0.2694(2) 0.17319(16) 0.01896(15) 0.0161(3) Uani d 1 . .
    O O3 0.5872(5) 0.1400(4) 0.6964(4) 0.0117(7) Uani d 1 . .
    C C4 -0.3126(9) -0.3001(7) -0.4445(6) 0.0096(12) Uani d 1 . .
    O O4 0.7438(5) 0.3680(4) 0.6649(4) 0.0133(8) Uani d 1 . .
    O O1 -0.0490(5) -0.2181(4) -0.0211(4) 0.0115(7) Uani d 1 . .
    N N1 -0.4829(6) -0.1360(5) -0.1962(4) 0.0126(9) Uani d 1 . .
    H H1A -0.447402 -0.043754 -0.218017 0.019 Uiso calc 1 . .
    H H1B -0.522967 -0.102932 -0.115773 0.019 Uiso calc 1 . .
    H H1C -0.576801 -0.202840 -0.260150 0.019 Uiso calc 1 . .
    O O2 -0.2172(6) 0.0068(4) 0.0144(4) 0.0133(8) Uani d 1 . .
    C C8 0.8474(9) 0.3019(6) 0.8662(6) 0.0101(11) Uani d 1 . .
    H H22 0.891581 0.194267 0.870762 0.012 Uiso calc 1 . .
    N N5 0.8879(7) 0.3255(6) 1.1983(5) 0.0115(10) Uani d 1 . .
    H H22A 0.860404 0.215366 1.170454 0.014 Uiso calc 1 . .
    N N2 -0.4575(7) -0.3273(6) -0.6510(5) 0.0124(10) Uani d 1 . .
    H H2 -0.502332 -0.302327 -0.721887 0.015 Uiso calc 1 . .
    N N3 -0.3875(7) -0.4694(6) -0.5153(5) 0.0130(10) Uani d 1 . .
    H H3 -0.378659 -0.553255 -0.483665 0.016 Uiso calc 1 . .
    N N4 1.0146(6) 0.4309(5) 0.8826(4) 0.0107(9) Uani d 1 . .
    H H11A 1.054037 0.413115 0.802492 0.013 Uiso calc 1 . .
    H H11B 1.108038 0.420170 0.943384 0.013 Uiso calc 1 . .
    H H11C 0.981433 0.536510 0.911830 0.013 Uiso calc 1 . .
    C C3 -0.2016(8) -0.2381(6) -0.3028(5) 0.0097(11) Uani d 1 . .
    H H3A -0.138831 -0.122866 -0.284998 0.012 Uiso calc 1 . .
    H H3B -0.103314 -0.311671 -0.298755 0.012 Uiso calc 1 . .
    C C6 -0.4754(9) -0.4837(7) -0.6399(6) 0.0135(12) Uani d 1 . .
    H H6 -0.537559 -0.584164 -0.706536 0.016 Uiso calc 1 . .
    C C9 0.7299(8) 0.3710(6) 0.9811(6) 0.0097(11) Uani d 1 . .
    H H33A 0.669343 0.465858 0.966065 0.012 Uiso calc 1 . .
    H H33B 0.630052 0.280691 0.974320 0.012 Uiso calc 1 . .
    C C1 -0.1857(10) -0.1393(7) -0.0503(6) 0.0117(13) Uani d 1 . .
    C C5 -0.3564(9) -0.2120(7) -0.5316(6) 0.0147(13) Uani d 1 . .
    H H5 -0.323972 -0.094758 -0.513781 0.018 Uiso calc 1 . .
    C C2 -0.3185(8) -0.2340(6) -0.1874(6) 0.0090(11) Uani d 1 . .
    H H2A -0.362841 -0.351433 -0.192256 0.011 Uiso calc 1 . .
    C C10 0.8396(9) 0.4311(7) 1.1223(6) 0.0095(12) Uani d 1 . .
    N N6 0.9961(7) 0.5842(6) 1.3260(5) 0.0129(10) Uani d 1 . .
    H H33 1.051801 0.670205 1.395165 0.015 Uiso calc 1 . .
    C C12 0.9823(9) 0.4198(7) 1.3198(6) 0.0137(12) Uani d 1 . .
    H H66 1.030715 0.378824 1.388932 0.016 Uiso calc 1 . .
    C C7 0.7185(9) 0.2673(7) 0.7288(6) 0.0086(12) Uani d 1 . .
    C C11 0.9078(9) 0.5944(6) 1.2053(6) 0.0136(12) Uani d 1 . .
    H H55 0.896359 0.694526 1.183723 0.016 Uiso calc 1 . .
loop_
    _atom_site_aniso_label
    _atom_site_aniso_U_11
    _atom_site_aniso_U_22
    _atom_site_aniso_U_33
    _atom_site_aniso_U_12
    _atom_site_aniso_U_13
    _atom_site_aniso_U_23
    Cd2 0.0101(2) 0.00984(15) 0.0073(2) -0.00029(13) -0.00021(15) 0.00184(13)
    Cd1 0.0105(2) 0.00944(15) 0.0071(2) 0.00022(13) -0.00009(15) 0.00171(13)
    Cl2 0.0106(7) 0.0129(5) 0.0080(6) -0.0004(5) -0.0004(5) 0.0020(5)
    Cl4 0.0112(7) 0.0124(5) 0.0097(6) 0.0026(5) 0.0001(5) 0.0013(4)
    Cl5 0.0106(7) 0.0127(5) 0.0071(6) 0.0004(5) 0.0007(5) 0.0016(5)
    Cl1 0.0155(7) 0.0120(5) 0.0111(6) 0.0024(5) 0.0040(6) 0.0021(5)
    Cl6 0.0123(7) 0.0171(5) 0.0111(6) -0.0051(5) -0.0026(5) 0.0069(5)
    Cl3 0.0145(7) 0.0195(5) 0.0185(7) 0.0018(5) 0.0022(6) 0.0123(5)
    O3 0.012(2) 0.0110(14) 0.0090(18) -0.0013(13) -0.0035(15) 0.0016(13)
    C4 0.008(3) 0.013(2) 0.007(3) 0.001(2) 0.002(2) 0.001(2)
    O4 0.015(2) 0.0168(16) 0.0083(19) 0.0010(15) -0.0007(16) 0.0057(14)
    O1 0.012(2) 0.0102(14) 0.0091(18) 0.0019(14) -0.0026(15) 0.0000(13)
    N1 0.012(2) 0.0147(18) 0.011(2) 0.0012(17) 0.0015(19) 0.0044(17)
    O2 0.016(2) 0.0105(14) 0.0098(19) 0.0018(13) -0.0032(16) 0.0005(13)
    C8 0.012(3) 0.009(2) 0.009(3) -0.003(2) -0.002(2) 0.004(2)
    N5 0.011(3) 0.0110(18) 0.010(3) 0.0024(17) 0.003(2) 0.0005(17)
    N2 0.014(3) 0.019(2) 0.006(2) 0.0066(19) 0.004(2) 0.0040(19)
    N3 0.011(3) 0.017(2) 0.012(2) 0.0009(17) 0.001(2) 0.0072(18)
    N4 0.014(2) 0.0109(16) 0.007(2) 0.0009(16) 0.0019(18) 0.0030(15)
    C3 0.010(3) 0.012(2) 0.006(3) 0.0005(19) 0.001(2) 0.0022(19)
    C6 0.010(3) 0.016(2) 0.012(3) -0.002(2) 0.001(2) 0.003(2)
    C9 0.009(3) 0.009(2) 0.010(3) 0.0004(18) 0.003(2) 0.0012(19)
    C1 0.013(3) 0.010(2) 0.012(3) -0.001(2) 0.001(2) 0.005(2)
    C5 0.017(3) 0.014(2) 0.013(3) 0.004(2) 0.002(3) 0.004(2)
    C2 0.009(3) 0.012(2) 0.006(3) 0.003(2) 0.002(2) 0.002(2)
    C10 0.009(3) 0.010(2) 0.009(3) 0.001(2) 0.003(2) 0.003(2)
    N6 0.012(3) 0.015(2) 0.008(3) -0.0009(19) 0.001(2) -0.0014(19)
    C12 0.014(3) 0.016(3) 0.009(3) 0.002(2) 0.001(2) 0.002(2)
    C7 0.010(3) 0.008(2) 0.006(3) 0.001(2) 0.002(2) -0.001(2)
    C11 0.017(3) 0.012(2) 0.012(3) 0.000(2) 0.003(2) 0.004(2)
_geom_special_details
;
 All esds (except the esd in the dihedral angle between two l.s. planes)
 are estimated using the full covariance matrix.  The cell esds are taken
 into account individually in the estimation of esds in distances, angles
 and torsion angles; correlations between esds in cell parameters are only
 used when they are defined by crystal symmetry.  An approximate (isotropic)
 treatment of cell esds is used for estimating esds involving l.s. planes.
;
loop_
    _geom_bond_atom_site_label_1
    _geom_bond_atom_site_label_2
    _geom_bond_site_symmetry_2
    _geom_bond_distance
    _geom_bond_publ_flag
    Cd1 O1 . 2.361(4) y
    Cd1 Cl3 . 2.4662(12) y
    Cd1 Cl5 . 2.5061(14) y
    Cd1 Cl4 . 2.5155(12) y
    Cd1 Cl2 . 2.7244(14) y
    Cd2 O3 . 2.320(3) y
    Cd2 Cl1 . 2.4812(11) y
    Cd2 Cl6 . 2.4864(12) y
    Cd2 Cl2 . 2.5155(14) y
    Cd2 Cl5 . 2.7344(14) y
    Cd2 Cd1 . 3.9162(5) ?
    O3 C7 . 1.280(7) ?
    C4 C5 . 1.355(7) ?
    C4 N3 . 1.383(7) ?
    C4 C3 . 1.494(8) ?
    O4 C7 . 1.236(6) ?
    O1 C1 . 1.274(7) ?
    N1 C2 . 1.489(6) ?
    N1 H1A . 0.8900 ?
    N1 H1B . 0.8900 ?
    N1 H1C . 0.8900 ?
    O2 C1 . 1.236(7) ?
    C8 N4 . 1.492(7) ?
    C8 C7 . 1.531(8) ?
    C8 C9 . 1.542(8) ?
    C8 H22 . 0.9800 ?
    N5 C12 . 1.319(8) ?
    N5 C10 . 1.388(6) ?
    N5 H22A . 0.8600 ?
    N2 C6 . 1.331(7) ?
    N2 C5 . 1.374(8) ?
    N2 H2 . 0.8600 ?
    N3 C6 . 1.335(7) ?
    N3 H3 . 0.8600 ?
    N4 H11A . 0.8900 ?
    N4 H11B . 0.8900 ?
    N4 H11C . 0.8900 ?
    C3 C2 . 1.548(8) ?
    C3 H3A . 0.9700 ?
    C3 H3B . 0.9700 ?
    C6 H6 . 0.9300 ?
    C9 C10 . 1.486(8) ?
    C9 H33A . 0.9700 ?
    C9 H33B . 0.9700 ?
    C1 C2 . 1.543(9) ?
    C5 H5 . 0.9300 ?
    C2 H2A . 0.9800 ?
    C10 C11 . 1.362(8) ?
    N6 C12 . 1.334(7) ?
    N6 C11 . 1.366(7) ?
    N6 H33 . 0.8600 ?
    C12 H66 . 0.9300 ?
    C11 H55 . 0.9300 ?
loop_
    _geom_angle_atom_site_label_1
    _geom_angle_atom_site_label_2
    _geom_angle_atom_site_label_3
    _geom_angle_site_symmetry_1
    _geom_angle_site_symmetry_3
    _geom_angle
    _geom_angle_publ_flag
    O1 Cd1 Cl3 . . 99.31(8) ?
    O1 Cd1 Cl5 . . 91.97(9) ?
    Cl3 Cd1 Cl5 . . 118.96(4) ?
    O1 Cd1 Cl4 . . 84.88(8) ?
    Cl3 Cd1 Cl4 . . 113.33(4) ?
    Cl5 Cd1 Cl4 . . 127.41(4) ?
    O1 Cd1 Cl2 . . 166.16(8) ?
    Cl3 Cd1 Cl2 . . 94.41(4) ?
    Cl5 Cd1 Cl2 . . 82.99(4) ?
    Cl4 Cd1 Cl2 . . 87.97(4) ?
    O3 Cd2 Cl1 . . 97.93(9) ?
    O3 Cd2 Cl6 . . 85.65(9) ?
    Cl1 Cd2 Cl6 . . 121.93(4) ?
    O3 Cd2 Cl2 . . 95.70(10) ?
    Cl1 Cd2 Cl2 . . 112.59(4) ?
    Cl6 Cd2 Cl2 . . 124.74(4) ?
    O3 Cd2 Cl5 . . 165.13(8) ?
    Cl1 Cd2 Cl5 . . 96.33(4) ?
    Cl6 Cd2 Cl5 . . 83.27(4) ?
    Cl2 Cd2 Cl5 . . 82.61(4) ?
    Cd2 Cl2 Cd1 . . 96.64(5) ?
    Cd1 Cl5 Cd2 . . 96.62(5) ?
    C7 O3 Cd2 . . 117.6(3) ?
    C5 C4 N3 . . 105.7(5) ?
    C5 C4 C3 . . 129.8(5) ?
    N3 C4 C3 . . 124.5(4) ?
    C1 O1 Cd1 . . 114.9(3) ?
    C2 N1 H1A . . 109.5 ?
    C2 N1 H1B . . 109.5 ?
    H1A N1 H1B . . 109.5 ?
    C2 N1 H1C . . 109.5 ?
    H1A N1 H1C . . 109.5 ?
    H1B N1 H1C . . 109.5 ?
    N4 C8 C7 . . 110.6(4) ?
    N4 C8 C9 . . 109.8(4) ?
    C7 C8 C9 . . 108.1(5) ?
    N4 C8 H22 . . 109.4 ?
    C7 C8 H22 . . 109.4 ?
    C9 C8 H22 . . 109.4 ?
    C12 N5 C10 . . 109.6(5) ?
    C12 N5 H22A . . 125.2 ?
    C10 N5 H22A . . 125.2 ?
    C6 N2 C5 . . 109.5(5) ?
    C6 N2 H2 . . 125.3 ?
    C5 N2 H2 . . 125.3 ?
    C6 N3 C4 . . 110.1(4) ?
    C6 N3 H3 . . 125.0 ?
    C4 N3 H3 . . 125.0 ?
    C8 N4 H11A . . 109.5 ?
    C8 N4 H11B . . 109.5 ?
    H11A N4 H11B . . 109.5 ?
    C8 N4 H11C . . 109.5 ?
    H11A N4 H11C . . 109.5 ?
    H11B N4 H11C . . 109.5 ?
    C4 C3 C2 . . 115.5(5) ?
    C4 C3 H3A . . 108.4 ?
    C2 C3 H3A . . 108.4 ?
    C4 C3 H3B . . 108.4 ?
    C2 C3 H3B . . 108.4 ?
    H3A C3 H3B . . 107.5 ?
    N2 C6 N3 . . 107.2(5) ?
    N2 C6 H6 . . 126.4 ?
    N3 C6 H6 . . 126.4 ?
    C10 C9 C8 . . 115.2(5) ?
    C10 C9 H33A . . 108.5 ?
    C8 C9 H33A . . 108.5 ?
    C10 C9 H33B . . 108.5 ?
    C8 C9 H33B . . 108.5 ?
    H33A C9 H33B . . 107.5 ?
    O2 C1 O1 . . 127.5(6) ?
    O2 C1 C2 . . 116.9(5) ?
    O1 C1 C2 . . 115.5(5) ?
    C4 C5 N2 . . 107.6(5) ?
    C4 C5 H5 . . 126.2 ?
    N2 C5 H5 . . 126.2 ?
    N1 C2 C1 . . 108.2(4) ?
    N1 C2 C3 . . 110.9(4) ?
    C1 C2 C3 . . 107.0(5) ?
    N1 C2 H2A . . 110.2 ?
    C1 C2 H2A . . 110.2 ?
    C3 C2 H2A . . 110.2 ?
    C11 C10 N5 . . 105.7(5) ?
    C11 C10 C9 . . 129.2(4) ?
    N5 C10 C9 . . 125.1(5) ?
    C12 N6 C11 . . 109.2(5) ?
    C12 N6 H33 . . 125.4 ?
    C11 N6 H33 . . 125.4 ?
    N5 C12 N6 . . 108.0(5) ?
    N5 C12 H66 . . 126.0 ?
    N6 C12 H66 . . 126.0 ?
    O4 C7 O3 . . 126.8(6) ?
    O4 C7 C8 . . 118.0(5) ?
    O3 C7 C8 . . 115.0(4) ?
    C10 C11 N6 . . 107.4(4) ?
    C10 C11 H55 . . 126.3 ?
    N6 C11 H55 . . 126.3 ?
loop_
    _geom_torsion_atom_site_label_1
    _geom_torsion_atom_site_label_2
    _geom_torsion_atom_site_label_3
    _geom_torsion_atom_site_label_4
    _geom_torsion_site_symmetry_1
    _geom_torsion_site_symmetry_2
    _geom_torsion_site_symmetry_3
    _geom_torsion_site_symmetry_4
    _geom_torsion
    _geom_torsion_publ_flag
    C5 C4 N3 C6 . . . . -0.7(7) ?
    C3 C4 N3 C6 . . . . -178.8(5) ?
    C5 C4 C3 C2 . . . . 110.2(7) ?
    N3 C4 C3 C2 . . . . -72.2(7) ?
    C5 N2 C6 N3 . . . . 0.1(7) ?
    C4 N3 C6 N2 . . . . 0.4(7) ?
    N4 C8 C9 C10 . . . . -52.3(5) ?
    C7 C8 C9 C10 . . . . -173.0(4) ?
    Cd1 O1 C1 O2 . . . . -18.4(8) ?
    Cd1 O1 C1 C2 . . . . 157.2(3) ?
    N3 C4 C5 N2 . . . . 0.7(7) ?
    C3 C4 C5 N2 . . . . 178.7(6) ?
    C6 N2 C5 C4 . . . . -0.5(7) ?
    O2 C1 C2 N1 . . . . -11.4(7) ?
    O1 C1 C2 N1 . . . . 172.5(5) ?
    O2 C1 C2 C3 . . . . 108.2(6) ?
    O1 C1 C2 C3 . . . . -67.8(6) ?
    C4 C3 C2 N1 . . . . -52.9(6) ?
    C4 C3 C2 C1 . . . . -170.8(4) ?
    C12 N5 C10 C11 . . . . -0.8(7) ?
    C12 N5 C10 C9 . . . . -179.0(6) ?
    C8 C9 C10 C11 . . . . 99.8(7) ?
    C8 C9 C10 N5 . . . . -82.5(7) ?
    C10 N5 C12 N6 . . . . 0.5(7) ?
    C11 N6 C12 N5 . . . . 0.1(7) ?
    Cd2 O3 C7 O4 . . . . -16.1(8) ?
    Cd2 O3 C7 C8 . . . . 159.6(4) ?
    N4 C8 C7 O4 . . . . -13.9(7) ?
    C9 C8 C7 O4 . . . . 106.4(6) ?
    N4 C8 C7 O3 . . . . 169.9(4) ?
    C9 C8 C7 O3 . . . . -69.8(5) ?
    N5 C10 C11 N6 . . . . 0.9(7) ?
    C9 C10 C11 N6 . . . . 178.9(6) ?
    C12 N6 C11 C10 . . . . -0.6(7) ?
loop_
    _geom_hbond_atom_site_label_D
    _geom_hbond_atom_site_label_H
    _geom_hbond_atom_site_label_A
    _geom_hbond_site_symmetry_A
    _geom_hbond_distance_DH
    _geom_hbond_distance_HA
    _geom_hbond_distance_DA
    _geom_hbond_angle_DHA
    N1 H1A O3 1_454 0.89 2.01 2.881(5) 167
    N1 H1C Cl6 1_454 0.89 2.44 3.070(4) 128
    N2 H2 Cl4 1_454 0.86 2.37 3.215(5) 167
    N3 H3 O4 1_444 0.86 1.99 2.751(6) 146
    N4 H11A Cl1 1_655 0.89 2.38 3.229(4) 160
    N4 H11B Cl3 1_656 0.89 2.70 3.426(5) 140
    N4 H11C O1 1_666 0.89 1.96 2.846(6) 171
    N5 H22A O2 1_656 0.86 1.94 2.699(6) 147
    N6 H33 Cl6 1_666 0.86 2.28 3.137(5) 174
    C2 H2A O4 1_444 0.98 2.56 3.252(7) 128
    C5 H5 Cl2 1_454 0.93 2.79 3.424(6) 126
    C9 H33B Cl3 1_556 0.97 2.81 3.686(6) 151
    C11 H55 Cl5 1_666 0.93 2.71 3.405(6) 132
    C11 H55 O1 1_666 0.93 2.53 3.245(7) 134
    C12 H66 Cl1 1_656 0.93 2.78 3.618(6) 151
_shelx_hkl_file
;
   1   0   0 1402.70   54.87   4
  -1   0   0 1212.67   54.70   4
   1   0   0 1297.70   46.97   3
   2   0   0 1530.47   61.91   4
  -2   0   0 1517.65   61.61   4
  -2   0   0 1345.22   61.82   4
  -2   0   0 1523.45   52.36   3
   2   0   0 1355.11   61.86   4
   2   0   0 1465.48   51.28   3
  -3   0   0  979.52   38.01   3
   3   0   0 1089.79   38.13   3
  -3   0   0 1013.62   47.41   4
   3   0   0 1214.95   47.69   4
   4   0   0  713.25   32.48   4
   4   0   0  683.34   24.52   3
  -4   0   0  652.41   24.41   3
  -4   0   0  644.36   32.43   4
  -5   0   0  100.65    9.37   4
   5   0   0  120.50    5.50   3
   5   0   0  127.61    5.63   3
   5   0   0  132.36   10.10   4
   6   0   0  657.74   33.60   4
  -6   0   0  595.80   33.03   4
   7   0   0  232.84   16.88   4
  -7   0   0  186.72   15.63   4
   8   0   0   67.33    9.63   4
  -8   0   0   52.99    8.52   4
  -9   0   0   63.42   10.14   4
   9   0   0   78.22   11.44   4
  -9   1   0  206.53   18.38   4
   9  -1   0  200.74   18.05   4
   8  -1   0  402.57   25.96   4
  -8   1   0  373.56   25.57   4
   7  -1   0   53.29    7.65   4
  -7   1   0   62.31    8.09   4
   6  -1   0  108.68    9.79   4
  -6   1   0   98.71    9.78   4
   6  -1   0  110.07    5.34   3
  -5   1   0  369.97   20.50   4
   5  -1   0  327.35   19.39   4
   5  -1   0  343.90   13.35   3
   5  -1   0  346.07   13.42   3
   4  -1   0 1332.74   50.48   3
   4  -1   0 1468.72   50.53   3
  -4   1   0 1466.17   63.40   4
   4  -1   0 1428.97   62.47   4
   3  -1   0  974.77   38.71   3
   3  -1   0 1052.33   38.74   3
  -3   1   0 1258.89   48.02   4
  -3   1   0 1168.82   48.75   4
   3  -1   0 1033.35   47.57   4
   2  -1   0 1903.72   72.24   3
   2  -1   0 2079.70   85.70   4
   2  -1   0 2007.20   85.17   4
  -2   1   0 2133.81   85.89   4
   2  -1   0 2090.10   73.11   3
  -2   1   0 2005.21   84.96   4
  -1   1   0 2709.94  114.64   4
  -1   1   0 2597.83  111.94   4
   1  -1   0 2727.17  113.91   4
  -1   1   0 2541.09   94.84   3
   1  -1   0 2688.66  112.50   4
   1  -1   0 2692.90   95.17   3
   0  -1   0 1658.91   50.03   1
   0  -1   0 1534.71   56.85   2
  -1  -1   0 2057.22   71.51   3
  -1  -1   0 2183.85   83.24   4
  -1  -1   0 1929.47   83.31   4
   1   1   0 2052.24   71.09   3
  -1  -1   0 1869.54   71.18   3
   1   1   0 1881.79   83.22   4
   1   1   0 2054.75   83.36   4
   1   1   0 1983.35   70.86   3
   2   1   0  118.63    7.42   4
  -2  -1   0  114.24    4.91   3
  -2  -1   0  147.39    7.61   4
   2   1   0  123.55    4.90   3
  -2  -1   0  113.74    7.38   4
   2   1   0  126.60    4.96   3
   2   1   0  139.69    8.01   4
   3   1   0   28.41    3.81   4
  -3  -1   0   28.86    3.79   4
   3   1   0   32.92    1.86   3
   3   1   0   33.24    1.94   3
   4   1   0  299.52   11.41   3
  -4  -1   0  303.91   16.96   4
   4   1   0  274.07   16.59   4
   5   1   0  659.27   34.85   4
   5   1   0  718.25   25.85   3
  -5  -1   0  687.48   25.75   3
  -5  -1   0  726.49   35.30   4
   6   1   0  649.73   35.88   4
  -6  -1   0  723.18   36.32   4
   7   1   0 1136.79   58.19   4
  -7  -1   0 1214.66   58.12   4
  -8  -1   0   87.29   10.24   4
   8   1   0   59.03    9.66   4
  -9   2   0  130.22   14.16   4
   8  -2   0   59.84    8.75   4
  -8   2   0   50.52    8.40   4
   7  -2   0   34.26    6.11   4
  -7   2   0   37.73    6.72   4
   6  -2   0   57.86    6.63   4
   6  -2   0   61.19    3.53   3
   6  -2   0   57.08    3.39   3
  -6   2   0   55.72    7.01   4
   5  -2   0  951.98   33.97   3
  -5   2   0  985.82   45.24   4
   5  -2   0  885.99   33.93   3
   5  -2   0  938.66   43.85   4
   4  -2   0 3199.96  111.33   3
   4  -2   0 3099.15  109.46   3
  -4   2   0 3198.96  132.52   4
   4  -2   0 2982.91  130.94   4
  -3   2   0 2679.31  106.30   4
   3  -2   0 2375.16  104.77   4
   3  -2   0 2547.02   89.22   3
   3  -2   0 2342.13   88.37   3
  -3   2   0 2598.09  105.01   4
  -2   2   0  731.83   32.36   4
   2  -2   0  765.26   32.43   4
  -2   2   0  746.15   33.28   4
   2  -2   0  752.66   26.59   3
   2  -2   0  727.49   26.57   3
   2  -2   0  777.10   33.21   4
   1  -2   0 4491.36  165.09   3
  -1   2   0 4483.67  189.80   4
   1  -2   0 4624.02  192.17   4
  -1   2   0 4590.57  191.25   4
   0  -2   0  305.14   11.64   2
   0   2   0  326.55   14.18   4
   0   2   0  309.58   11.70   2
   0  -2   0  320.19   12.39   3
   0  -2   0  325.41   14.31   4
   0  -2   0  326.51   10.19   1
   0  -2   0  329.47   14.24   4
   0   2   0  319.87   14.37   4
  -1  -2   0   77.33    4.72   4
  -1  -2   0   79.08    3.26   3
   1   2   0   80.31    5.13   4
   1   2   0   74.41    5.00   4
  -1  -2   0   75.88    4.87   4
  -2  -2   0 1660.97   72.62   4
   2   2   0 1774.35   73.13   4
  -2  -2   0 1702.75   61.15   3
   2   2   0 1721.08   73.09   4
  -3  -2   0  558.39   19.57   3
   3   2   0  512.59   25.93   4
  -3  -2   0  519.50   25.69   4
  -4  -2   0  309.38   12.43   3
  -4  -2   0  329.21   18.21   4
   4   2   0  336.14   18.69   4
  -5  -2   0  981.75   37.37   3
   5   2   0 1058.88   49.63   4
  -5  -2   0 1062.31   48.98   4
  -6  -2   0  615.51   32.40   4
   6   2   0  571.50   32.58   4
  -7  -2   0  315.60   21.24   4
   7   2   0  299.96   21.69   4
   8   2   0   54.40    9.47   4
  -8  -2   0   56.21    8.67   4
  -9   3   0   69.44   10.55   4
  -8   3   0  169.19   15.40   4
  -7   3   0  132.34   12.29   4
   7  -3   0  122.52   11.08   4
   6  -3   0  628.31   23.31   3
   6  -3   0  629.16   31.89   4
  -6   3   0  623.10   33.21   4
   6  -3   0  598.20   23.16   3
   5  -3   0  828.23   28.31   3
   5  -3   0  756.09   36.61   4
  -5   3   0  774.92   38.21   4
   5  -3   0  726.61   28.12   3
   4  -3   0 1325.57   46.26   3
   4  -3   0 1155.86   46.14   3
   4  -3   0 1346.02   57.06   4
  -4   3   0 1394.79   58.79   4
  -3   3   0  278.87   15.59   4
  -3   3   0  303.94   14.68   4
   3  -3   0  288.87   10.78   3
   3  -3   0  287.87   10.79   3
   3  -3   0  289.97   14.39   4
   2  -3   0  445.19   19.94   4
  -2   3   0  417.39   19.48   4
  -2   3   0  423.83   20.57   4
   2  -3   0  444.30   15.64   3
   2  -3   0  444.52   15.66   3
  -1   3   0  282.45   13.42   4
   1  -3   0  261.26   10.15   3
  -1   3   0  289.78   12.46   4
   0   3   0  537.45   19.56   2
   0  -3   0  547.70   19.47   3
   0   3   0  556.54   23.70   4
   0  -3   0  505.03   19.40   2
   0  -3   0  563.89   17.07   1
   0   3   0  535.29   23.87   4
  -1  -3   0 1261.46   39.40   1
  -1  -3   0 1308.20   53.81   4
  -1  -3   0 1259.05   44.55   2
   1   3   0 1284.76   54.57   4
  -1  -3   0 1312.43   45.30   3
   1   3   0 1255.06   54.78   4
  -1  -3   0 1289.03   54.23   4
  -2  -3   0  645.65   29.29   4
   2   3   0  639.85   29.90   4
  -2  -3   0  641.37   23.22   3
   2   3   0  645.53   29.96   4
   3   3   0 2018.14   88.19   4
  -3  -3   0 2091.62   72.16   3
  -3  -3   0 2012.67   87.21   4
   4   3   0  616.34   32.68   4
  -4  -3   0  707.69   32.38   4
  -4  -3   0  640.07   24.13   3
  -5  -3   0  576.74   30.90   4
   5   3   0  628.04   32.52   4
   6   3   0  667.80   36.62   4
  -6  -3   0  652.73   34.88   4
  -7  -3   0    1.79    1.70   4
   7   3   0    1.14    2.08   4
   8   3   0   14.84    5.87   4
  -8  -3   0   15.65    5.05   4
  -8   4   0  121.86   12.76   4
   7  -4   0  309.77   12.56   3
  -7   4   0  277.12   20.22   4
   6  -4   0  567.97   28.95   4
  -6   4   0  529.95   30.31   4
   6  -4   0  549.34   21.01   3
   6  -4   0  567.20   21.12   3
   5  -4   0  977.57   35.05   3
   5  -4   0  954.49   35.02   3
   5  -4   0  971.06   44.40   4
  -5   4   0  972.91   46.38   4
   4  -4   0  232.12    9.35   3
   4  -4   0  249.69   13.12   4
  -4   4   0  260.83   14.98   4
   4  -4   0  232.26    9.34   3
   3  -4   0   57.26    2.56   3
  -3   4   0   44.78    4.94   4
  -3   4   0   50.76    4.32   4
   3  -4   0   57.56    2.58   3
  -2   4   0  187.58   10.38   4
   2  -4   0  172.22    6.61   3
   2  -4   0  168.63    6.57   3
  -2   4   0  184.41    9.12   4
  -1   4   0  859.38   36.12   4
   1  -4   0  854.88   30.24   3
  -1   4   0  868.52   37.44   4
  -1   4   0  810.87   30.09   2
   0  -4   0  930.36   33.11   3
   0   4   0  920.31   40.56   4
   0   4   0  935.21   33.17   2
   0  -4   0  921.76   33.03   2
   0   4   0  957.93   40.24   4
   0  -4   0  940.12   29.13   1
   1   4   0 2727.53  112.14   4
  -1  -4   0 2720.99   94.24   3
  -1  -4   0 2706.89   83.39   1
  -1  -4   0 2593.78   91.88   2
   1   4   0 2671.24  112.65   4
  -2  -4   0 1770.89   54.78   1
  -2  -4   0 1812.01   75.97   4
   2   4   0 1839.08   77.02   4
   2   4   0 1758.66   77.12   4
  -2  -4   0 1747.59   63.08   3
  -3  -4   0  541.97   17.10   1
  -3  -4   0  550.20   20.11   3
  -3  -4   0  558.94   26.51   4
   3   4   0  505.37   27.31   4
  -4  -4   0  617.78   22.62   3
  -4  -4   0  621.02   30.19   4
   4   4   0  566.10   31.29   4
  -5  -4   0  597.45   31.30   4
   5   4   0  618.97   33.48   4
  -6  -4   0  227.73   15.82   4
   6   4   0  205.70   17.06   4
   7   4   0  122.39   13.36   4
  -7  -4   0  112.10   11.13   4
  -8   5   0  372.78   25.30   4
  -7   5   0  245.88   18.58   4
   7  -5   0  268.90   11.29   3
  -6   5   0  253.87   18.30   4
   6  -5   0  282.52   11.62   3
   6  -5   0  304.18   11.71   3
  -5   5   0  451.62   25.22   4
   5  -5   0  467.40   17.39   3
   5  -5   0  458.43   17.40   3
  -4   5   0  434.09   20.50   4
  -4   5   0  388.78   21.66   4
   4  -5   0  412.84   18.89   4
   4  -5   0  399.47   15.07   3
   4  -5   0  386.85   15.05   3
  -3   5   0  293.87   16.15   4
  -3   5   0  313.65   14.75   4
   3  -5   0  280.47   10.79   3
   3  -5   0  276.89   10.78   3
  -2   5   0  303.39   13.45   4
  -2   5   0  273.33   14.64   4
   2  -5   0  256.31    9.97   3
   2  -5   0  256.20   10.01   3
  -2   5   0  262.19   11.19   2
  -2   5   0  293.15   13.33   4
   1  -5   0  242.29    8.15   3
  -1   5   0  211.29    9.44   2
  -1   5   0  206.14   12.08   4
  -1   5   0  211.33   10.90   4
   0  -5   0  816.93   28.91   3
   0  -5   0  794.70   25.61   1
   0   5   0  817.38   36.55   4
   0   5   0  818.66   35.86   4
   1   5   0 1887.41   78.16   4
  -1  -5   0 1922.56   75.92   4
  -1  -5   0 1842.40   64.67   3
   1   5   0 1845.22   78.75   4
  -1  -5   0 1710.28   63.69   2
  -1  -5   0 1794.96   76.06   4
  -1  -5   0 1818.10   56.43   1
  -2  -5   0 1049.75   45.25   4
  -2  -5   0 1030.61   37.52   2
  -2  -5   0 1020.96   37.10   3
   2   5   0 1061.51   47.62   4
  -2  -5   0 1007.07   32.18   1
  -3  -5   0  225.22   13.06   4
  -3  -5   0  214.38    9.02   3
  -3  -5   0  221.64    7.54   1
   3   5   0  220.46   14.68   4
  -4  -5   0  215.82    9.14   3
  -4  -5   0  205.26   13.59   4
  -4  -5   0  215.41    7.36   1
   4   5   0  219.44   15.66   4
  -5  -5   0  204.30   14.64   4
   5   5   0  218.27   17.06   4
  -5  -5   0  234.17    7.67   1
   6   5   0  129.47   13.38   4
   7   5   0  154.03   15.86   4
  -8   6   0  271.88   20.75   4
   7  -6   0   94.89    5.14   3
  -7   6   0   81.48    9.69   4
  -6   6   0   57.66    7.53   4
   6  -6   0   68.96    3.82   3
   6  -6   0   65.46    3.75   3
   5  -6   0   42.44    2.62   3
   5  -6   0   38.80    2.54   3
  -5   6   0   56.25    6.53   4
  -4   6   0  182.35   12.45   4
   4  -6   0  184.65    7.49   3
   4  -6   0  183.72    7.47   3
   3  -6   0  529.88   20.71   3
  -3   6   0  606.34   26.52   4
  -3   6   0  620.98   26.66   4
   3  -6   0  532.29   20.70   3
  -3   6   0  592.53   28.25   4
   2  -6   0  447.97   16.45   3
  -2   6   0  462.66   17.96   2
  -2   6   0  459.32   21.20   4
   2  -6   0  437.66   16.48   3
  -2   6   0  472.46   22.95   4
  -1   6   0  718.82   30.83   4
  -1   6   0  696.64   32.33   4
   1  -6   0  661.17   24.42   3
  -1   6   0  663.85   25.63   2
   0   6   0  457.26   23.24   4
   0   6   0  479.85   22.40   4
   0  -6   0  446.18   16.82   3
  -1  -6   0  282.80   11.15   3
  -1  -6   0  295.16    9.98   1
   1   6   0  291.51   15.77   4
   1   6   0  287.31   16.37   4
  -1  -6   0  291.42   12.51   2
  -2  -6   0  257.18   10.51   3
  -2  -6   0  271.49    9.15   1
   2   6   0  262.39   16.19   4
  -2  -6   0  265.52   12.00   2
  -3  -6   0  245.80   11.86   2
  -3  -6   0  261.82    8.75   1
   3   6   0  249.01   16.75   4
  -3  -6   0  248.90   10.35   3
  -4  -6   0   20.53    1.42   1
  -4  -6   0   17.33    1.83   3
  -4  -6   0   17.74    2.84   2
   4   6   0   14.52    4.47   4
   5   6   0   19.34    5.68   4
   6   6   0   43.48    8.59   4
  -7   7   0  106.59   11.48   4
   7  -7   0  130.02    6.40   3
   6  -7   0    9.82    1.43   3
  -6   7   0    8.99    3.70   4
   6  -7   0    8.59    1.33   3
   5  -7   0   43.86    2.72   3
  -5   7   0   34.92    5.68   4
   5  -7   0   44.11    2.71   3
   4  -7   0  258.16   10.44   3
   4  -7   0  267.31   10.54   3
  -4   7   0  290.41   16.82   4
  -3   7   0  345.45   14.41   2
   3  -7   0  329.58   12.48   3
   3  -7   0  322.47   12.44   3
  -3   7   0  331.58   18.46   4
  -2   7   0  595.25   28.79   4
   2  -7   0  574.23   21.06   3
  -2   7   0  589.90   22.87   2
   2  -7   0  574.43   21.09   3
   1  -7   0  287.63   10.51   3
  -1   7   0  277.20   16.29   4
  -1   7   0  269.83   12.40   2
   1  -7   0  280.98   10.58   3
   0  -7   0  696.79   26.71   3
   0   7   0  790.32   36.06   4
   1   7   0  827.34   39.15   4
  -1  -7   0  782.72   29.35   3
  -1  -7   0  814.97   30.56   2
  -2  -7   0   54.94    2.83   1
  -2  -7   0   55.02    3.19   3
  -2  -7   0   49.93    4.16   2
   2   7   0   59.56    6.81   4
   3   7   0   33.98    6.07   4
  -3  -7   0   32.53    2.08   1
  -3  -7   0   38.24    3.69   2
  -3  -7   0   40.17    2.68   3
   4   7   0  107.31   11.17   4
   5   7   0   57.58    9.21   4
   6  -8   0   69.49    4.06   3
  -6   8   0   78.89    8.75   4
   6  -8   0   73.52    4.16   3
  -5   8   0  200.44   14.75   4
   5  -8   0  220.43    9.09   3
   5  -8   0  220.17    9.09   3
   4  -8   0  213.61    8.92   3
  -4   8   0  236.94   14.92   4
   4  -8   0  216.53    8.85   3
  -3   8   0  117.07    9.06   4
   3  -8   0  103.27    4.72   3
   3  -8   0  105.62    4.73   3
  -2   8   0   64.80    6.55   4
  -2   8   0   67.90    5.04   2
   2  -8   0   68.66    3.26   3
   2  -8   0   65.63    3.24   3
   1  -8   0  207.13    8.27   3
   1  -8   0  207.82    8.12   3
  -1   8   0  199.60   13.61   4
   0  -8   0   23.95    1.88   3
  -1  -8   0    6.63    1.11   3
   1   8   0    6.51    2.78   4
   2   8   0    2.57    2.07   4
  -2  -8   0    1.39    0.60   3
  -3  -8   0  373.82   15.02   3
   3   8   0  373.00   23.85   4
   4   8   0  265.82   20.02   4
   5  -9   0  352.00   13.89   3
  -5   9   0  324.19   20.98   4
   5  -9   0  367.04   14.04   3
  -4   9   0  337.51   20.71   4
   4  -9   0  361.89   13.94   3
   4  -9   0  373.88   14.08   3
  -3   9   0  613.66   30.82   4
   3  -9   0  581.78   22.17   3
   3  -9   0  608.25   22.19   3
  -2   9   0  110.15    9.39   4
   2  -9   0  116.66    5.20   3
   2  -9   0  118.92    5.28   3
  -1   9   0   18.22    4.35   4
   1  -9   0   26.79    1.96   3
   1  -9   0   25.36    1.81   3
   0   9   0   34.48    5.88   4
   0  -9   0   19.83    1.80   3
   0  -9   0   19.16    1.61   3
   1   9   0   56.88    7.34   4
  -1  -9   0   55.56    3.36   3
  -2  -9   0  210.70    9.42   3
   2   9   0  231.52   17.05   4
  -3  -9   0  536.11   21.06   3
   3   9   0  545.91   32.42   4
   2 -10   0   80.29    4.26   3
   2 -10   0   86.09    4.19   3
  -1  10   0   27.02    5.17   4
   1 -10   0   23.54    1.91   3
   1 -10   0   25.44    2.06   3
   0 -10   0   40.64    2.78   3
   0 -10   0   40.41    2.64   3
   0  10   0   42.61    6.81   4
  -1 -10   1   37.52    2.59   3
   1  10  -1   37.39    6.18   4
   0 -10   1  226.15    9.13   3
   0 -10   1  228.51    9.40   3
   1 -10   1  425.03   16.00   3
   1 -10   1  413.22   15.71   3
   2 -10   1  409.98   15.44   3
   2 -10   1  413.02   15.57   3
   3 -10   1  708.09   25.49   3
   3 -10   1  682.86   25.36   3
   3   9  -1   42.78    7.14   4
  -3  -9   1   42.44    2.72   1
  -3  -9   1   50.07    3.20   3
   2   9  -1  119.95   10.91   4
  -2  -9   1  119.24    5.83   3
  -2  -9   1  131.03    5.48   1
  -1  -9   1  312.88   12.30   3
   1   9  -1  308.66   19.13   4
   0   9  -1  365.76   20.51   4
   0  -9   1  353.65   13.77   3
  -1   9  -1  547.65   28.57   4
   1  -9   1  590.99   21.10   3
   1  -9   1  576.30   20.90   3
  -2   9  -1  432.39   22.37   4
   2  -9   1  425.60   15.98   3
   2  -9   1  440.21   16.03   3
   3  -9   1  307.39   11.89   3
  -3   9  -1  343.71   17.83   4
   3  -9   1  298.70   11.84   3
  -4   9  -1  194.88   12.62   4
   4  -9   1  184.10    7.65   3
   4  -9   1  180.76    7.59   3
  -5   9  -1   47.87    6.03   4
   5  -9   1   45.14    2.83   3
   5  -9   1   45.89    2.83   3
   5   8  -1    4.85    3.22   4
   4   8  -1    2.09    2.32   4
  -3  -8   1  133.21    6.44   3
  -3  -8   1  148.62    5.75   1
   3   8  -1  126.15   11.51   4
   2   8  -1  396.71   22.45   4
  -2  -8   1  381.23   15.06   3
  -2  -8   1  392.27   13.47   1
  -2  -8   1  394.31   16.87   2
   1   8  -1  798.70   38.93   4
  -1  -8   1  795.77   29.58   3
  -1  -8   1  847.21   26.49   1
   0  -8   1 1010.87   36.66   3
   0   8  -1 1038.00   47.01   4
   1  -8   1  691.43   25.56   3
  -1   8  -1  740.71   33.87   4
   2  -8   1  286.99   10.56   3
  -2   8  -1  267.76   15.33   4
   2  -8   1  286.27   10.54   3
  -2   8  -1  283.39   12.71   2
   3  -8   1  174.83    7.12   3
  -3   8  -1  203.70    9.49   2
  -3   8  -1  185.05   11.51   4
   3  -8   1  173.22    7.10   3
   4  -8   1    8.47    1.03   3
  -4   8  -1    8.47    2.11   2
   4  -8   1    8.75    1.04   3
  -4   8  -1    5.23    2.14   4
  -5   8  -1  154.85   11.82   4
   5  -8   1  158.04    6.93   3
   5  -8   1  162.28    6.93   3
  -6   8  -1  231.36   16.45   4
   6  -8   1  226.00    9.86   3
   6  -8   1  244.99   10.03   3
   6   7  -1    6.43    3.87   4
   5   7  -1  155.71   14.45   4
  -4  -7   1  585.66   18.96   1
  -4  -7   1  575.71   22.17   3
   4   7  -1  580.85   32.57   4
  -3  -7   1  660.73   21.40   1
  -3  -7   1  698.54   26.25   2
   3   7  -1  626.87   34.04   4
  -3  -7   1  650.47   24.59   3
   2   7  -1  493.49   26.89   4
  -2  -7   1  519.12   19.51   3
  -2  -7   1  522.42   20.86   2
  -2  -7   1  547.37   17.31   1
   1   7  -1 1347.61   60.21   4
  -1  -7   1 1350.21   48.42   3
  -1  -7   1 1382.23   42.73   1
  -1  -7   1 1364.27   48.69   2
   0   7  -1  467.69   22.88   4
   0  -7   1  467.10   16.97   3
   0  -7   1  478.45   15.67   1
   0   7  -1  444.42   21.81   4
  -1   7  -1  148.28    9.41   4
  -1   7  -1  149.94    8.28   4
  -1   7  -1  140.83    7.25   2
   1  -7   1  137.38    5.43   3
   2  -7   1   77.15    3.29   3
  -2   7  -1   85.03    6.36   4
  -2   7  -1   89.17    5.17   2
   2  -7   1   79.38    3.32   3
   3  -7   1   93.09    4.03   3
  -3   7  -1  103.50    7.55   4
   3  -7   1   97.41    4.08   3
  -3   7  -1   94.93    5.63   2
  -4   7  -1  123.89    9.23   4
   4  -7   1  121.91    5.20   3
   4  -7   1  118.25    5.16   3
  -5   7  -1  596.79   31.08   4
   5  -7   1  622.10   22.45   3
   5  -7   1  589.50   22.33   3
  -6   7  -1  381.40   22.77   4
   6  -7   1  369.21   14.64   3
   6  -7   1  364.04   14.59   3
  -7   7  -1  166.43   14.44   4
   7  -7   1  182.55    8.33   3
   6   6  -1   63.30    9.65   4
  -5  -6   1  294.52   10.12   1
   5   6  -1  295.72   20.62   4
  -4  -6   1  435.65   14.25   1
   4   6  -1  398.59   24.65   4
  -4  -6   1  445.92   16.81   3
   3   6  -1  431.94   24.92   4
  -3  -6   1  498.87   19.28   2
  -3  -6   1  462.80   15.37   1
  -3  -6   1  477.94   17.80   3
   2   6  -1  639.74   30.36   4
  -2  -6   1  621.09   22.94   3
  -2  -6   1  635.13   24.05   2
  -2  -6   1  620.09   20.14   1
   2   6  -1  618.16   30.55   4
   1   6  -1  540.00   26.06   4
  -1  -6   1  525.19   20.69   2
   1   6  -1  580.06   25.85   4
  -1  -6   1  540.21   17.74   1
  -1  -6   1  539.98   19.81   3
   0  -6   1    2.67    0.76   1
   0  -6   1    2.05    0.41   3
   0   6  -1    0.52    0.82   4
   0   6  -1    2.09    1.35   4
   1  -6   1  330.01   11.60   1
  -1   6  -1  341.07   13.67   2
  -1   6  -1  331.22   16.55   4
  -1   6  -1  353.41   15.65   4
   2  -6   1  698.08   25.48   3
  -2   6  -1  710.83   32.42   4
  -2   6  -1  707.60   26.37   2
   2  -6   1  713.39   25.55   3
  -2   6  -1  738.58   31.12   4
  -2   6  -1  736.90   31.07   4
  -3   6  -1  634.19   29.80   4
   3  -6   1  634.53   22.70   3
   3  -6   1  633.55   22.69   3
  -3   6  -1  628.42   28.33   4
   4  -6   1 1082.92   39.19   3
  -4   6  -1 1122.95   50.18   4
   4  -6   1 1092.75   39.18   3
  -5   6  -1  804.42   38.29   4
   5  -6   1  748.64   28.13   3
   5  -6   1  767.89   28.17   3
   6  -6   1  628.02   23.59   3
  -6   6  -1  628.39   33.51   4
   6  -6   1  627.90   23.61   3
  -7   6  -1  199.01   15.79   4
   7  -6   1  198.54    8.98   3
  -8   6  -1   95.84   11.08   4
   7   5  -1  125.26   13.74   4
   6   5  -1  528.96   31.77   4
   5   5  -1  925.11   46.15   4
  -5  -5   1  896.73   43.54   4
  -4  -5   1  582.91   29.82   4
   4   5  -1  600.91   31.83   4
  -4  -5   1  635.68   22.87   3
  -3  -5   1  191.74    8.26   3
   3   5  -1  214.85   13.43   4
  -3  -5   1  197.46    7.12   1
  -3  -5   1  223.52   12.17   4
  -2  -5   1  324.41   12.64   3
   2   5  -1  348.30   17.89   4
  -2  -5   1  318.94   11.14   1
   2   5  -1  390.62   18.26   4
  -2  -5   1  318.34   13.59   2
   1   5  -1  929.86   40.91   4
  -1  -5   1  904.51   33.23   2
  -1  -5   1  900.82   29.13   1
   1   5  -1  990.70   40.94   4
  -1  -5   1  907.05   32.92   3
  -1  -5   1  945.77   33.08   3
   0   5  -1  178.27    9.15   4
   0  -5   1  163.07    6.26   1
   0   5  -1  183.54    8.96   4
  -1   5  -1  648.65   28.76   4
  -1   5  -1  644.89   23.80   2
   1  -5   1  671.41   21.03   1
  -1   5  -1  655.10   27.91   4
  -2   5  -1  504.95   21.85   4
  -2   5  -1  485.65   22.83   4
   3  -5   1  757.47   26.90   3
  -3   5  -1  757.15   34.62   4
  -3   5  -1  728.79   33.26   4
   3  -5   1  770.42   26.91   3
  -4   5  -1 1575.47   65.87   4
  -4   5  -1 1496.12   67.08   4
   4  -5   1 1464.61   53.88   3
   4  -5   1 1516.80   53.91   3
   4  -5   1 1559.49   64.16   4
   5  -5   1  788.58   28.28   3
   5  -5   1  778.45   28.27   3
  -5   5  -1  749.22   37.89   4
   6  -5   1  386.72   14.82   3
  -6   5  -1  356.85   22.28   4
   6  -5   1  370.07   14.70   3
  -7   5  -1  170.40   14.32   4
   7  -5   1  172.58    8.01   3
  -8   5  -1   50.08    8.43   4
   8   4  -1   57.34   10.34   4
  -7  -4   1  397.70   24.37   4
   7   4  -1  370.98   26.02   4
  -6  -4   1  714.02   36.44   4
   6   4  -1  681.83   38.02   4
  -5  -4   1 1104.37   40.11   3
   5   4  -1 1078.29   52.98   4
  -5  -4   1 1114.63   51.50   4
   4   4  -1   50.79    6.01   4
  -4  -4   1   54.96    3.07   3
  -4  -4   1   48.64    5.35   4
   3   4  -1   64.17    6.13   4
  -3  -4   1   65.97    5.66   4
  -3  -4   1   74.39    3.49   3
  -2  -4   1   52.59    4.23   4
   2   4  -1   51.03    4.78   4
   2   4  -1   52.74    4.96   4
  -2  -4   1   52.00    2.58   3
  -2  -4   1   50.70    2.49   3
   1   4  -1 1170.83   49.63   4
   1   4  -1 1171.83   49.56   4
  -1  -4   1 1133.41   40.90   3
  -1  -4   1 1177.61   41.03   3
  -1  -4   1 1163.28   35.95   1
  -1  -4   1 1139.87   40.56   2
   0   4  -1 1895.43   76.65   4
   0   4  -1 1838.37   76.81   4
   0  -4   1 1752.27   56.52   1
   0   4  -1 1875.17   63.16   2
   1  -4   1 1653.48   50.84   1
  -1   4  -1 1636.10   69.09   4
  -1   4  -1 1659.19   56.64   2
  -1   4  -1 1644.81   69.87   4
  -2   4  -1  936.49   40.63   4
  -2   4  -1  932.02   39.69   4
   2  -4   1  934.94   33.20   3
   3  -4   1  639.45   28.86   4
   3  -4   1  644.91   23.75   3
  -3   4  -1  686.02   30.88   4
  -3   4  -1  691.67   29.90   4
   4  -4   1  410.58   15.21   3
   4  -4   1  409.60   15.23   3
   4  -4   1  408.76   20.08   4
  -4   4  -1  407.93   20.55   4
  -4   4  -1  408.02   21.54   4
   5  -4   1  392.00   20.20   4
  -5   4  -1  385.01   21.38   4
   5  -4   1  379.22   14.24   3
   5  -4   1  339.44   14.16   3
   6  -4   1   24.47    4.56   4
   6  -4   1   24.36    2.10   3
   6  -4   1   24.41    2.04   3
  -6   4  -1   28.30    5.46   4
   7  -4   1  118.23    5.96   3
  -7   4  -1  106.25   11.00   4
  -8   4  -1   15.12    5.27   4
  -8  -3   1  122.61   12.61   4
   8   3  -1  130.75   14.05   4
  -7  -3   1  495.23   28.77   4
   7   3  -1  461.38   29.44   4
   6   3  -1  664.91   36.85   4
  -6  -3   1  713.61   36.36   4
  -5  -3   1  379.36   22.27   4
   5   3  -1  426.32   23.61   4
  -5  -3   1  401.69   15.63   3
  -4  -3   1   65.59    6.36   4
  -4  -3   1   65.37    3.46   3
   4   3  -1   72.28    6.89   4
  -3  -3   1  655.51   24.56   3
   3   3  -1  667.55   32.03   4
  -3  -3   1  693.27   31.70   4
  -3  -3   1  698.74   24.67   3
   2   3  -1  105.06    7.31   4
   2   3  -1  101.39    6.97   4
  -2  -3   1  101.07    6.61   4
  -2  -3   1  115.07    4.49   3
  -2  -3   1  117.20    4.55   3
   1   3  -1  412.03   18.30   4
  -1  -3   1  390.77   14.51   3
  -1  -3   1  392.52   14.57   3
   1   3  -1  418.13   18.50   4
  -1  -3   1  415.77   17.54   4
   0  -3   1 3009.05   90.99   1
   0  -3   1 2831.34  100.48   2
   0   3  -1 2990.39   99.87   2
  -1   3  -1 3505.72  151.56   4
  -1   3  -1 3527.29  152.37   4
   1  -3   1 3580.25  109.55   1
   2  -3   1  857.09   38.29   4
   2  -3   1  927.89   38.53   4
  -2   3  -1  932.84   39.32   4
  -2   3  -1  907.49   38.67   4
   2  -3   1  892.93   31.96   3
   3  -3   1  569.58   26.98   4
  -3   3  -1  591.74   27.93   4
  -3   3  -1  618.71   27.32   4
   3  -3   1  600.72   21.41   3
   4  -3   1  771.24   28.29   3
  -4   3  -1  760.56   36.95   4
   4  -3   1  795.57   36.24   4
   4  -3   1  809.11   28.37   3
  -5   3  -1  129.73   10.50   4
   5  -3   1  135.03   10.05   4
   5  -3   1  142.63    6.06   3
   5  -3   1  130.35    5.93   3
  -6   3  -1  182.62   14.06   4
   6  -3   1  202.27    8.37   3
   6  -3   1  188.50    8.21   3
   6  -3   1  176.10   13.36   4
  -7   3  -1  314.10   21.03   4
   7  -3   1  290.87   19.75   4
  -8   3  -1  128.84   12.94   4
  -8  -2   1  497.91   30.63   4
   8   2  -1  489.02   31.41   4
   7   2  -1  211.22   16.49   4
  -7  -2   1  176.71   14.87   4
  -6  -2   1  526.03   28.75   4
   6   2  -1  503.49   28.93   4
   5   2  -1   48.53    6.02   4
  -5  -2   1   50.30    6.02   4
  -5  -2   1   54.16    3.11   3
  -4  -2   1  960.00   33.45   3
   4   2  -1  948.78   43.23   4
  -4  -2   1  859.83   42.58   4
   3   2  -1  558.05   26.70   4
  -3  -2   1  579.29   20.44   3
  -3  -2   1  544.87   26.59   4
  -3  -2   1  554.82   20.38   3
   2   2  -1  398.81   18.57   4
  -2  -2   1  369.68   18.00   4
   2   2  -1  407.17   18.12   4
  -2  -2   1  369.06   13.76   3
  -2  -2   1  352.63   13.71   3
  -1  -2   1   62.67    2.61   3
  -1  -2   1   64.09    2.63   3
  -1  -2   1   61.01    3.90   4
  -1  -2   1   70.12    3.77   4
   0  -2   1 3688.73  115.99   1
   0  -2   1 3633.14  130.12   2
   0   2  -1 3930.11  130.52   2
  -1   2  -1   31.73    2.33   4
  -1   2  -1   28.80    2.25   4
  -2   2  -1   79.47    5.12   4
  -2   2  -1   78.02    5.28   4
   2  -2   1   73.01    4.93   4
   2  -2   1   75.74    3.12   3
   2  -2   1   85.23    5.27   4
   3  -2   1  284.42   11.06   3
  -3   2  -1  321.46   15.54   4
  -3   2  -1  295.42   15.66   4
   3  -2   1  288.39   15.23   4
  -4   2  -1   77.03    6.86   4
   4  -2   1   82.51    6.75   4
   4  -2   1   71.30    3.57   3
   4  -2   1   73.59    3.53   3
   5  -2   1   65.46    3.47   3
   5  -2   1   64.11    3.41   3
   5  -2   1   57.42    6.34   4
  -5   2  -1   74.08    7.28   4
  -6   2  -1 1012.21   49.48   4
   6  -2   1  965.58   48.54   4
   6  -2   1 1046.29   37.01   3
  -7   2  -1  569.73   32.15   4
   7  -2   1  551.40   31.61   4
  -8   2  -1  401.89   26.86   4
   8  -2   1  425.57   27.14   4
  -9   2  -1  289.10   22.59   4
   9   1  -1   58.97   10.20   4
  -9  -1   1   51.27    9.03   4
   8   1  -1   28.23    6.80   4
  -8  -1   1   27.97    6.39   4
   7   1  -1   28.74    6.11   4
  -7  -1   1   20.25    5.25   4
  -6  -1   1   14.05    4.05   4
   6   1  -1   11.01    3.61   4
  -5  -1   1  144.16    6.35   3
  -5  -1   1  151.26   11.37   4
   5   1  -1  132.92   10.68   4
   5   1  -1  149.01    6.45   3
  -4  -1   1 1283.29   59.09   4
   4   1  -1 1357.70   47.10   3
   4   1  -1 1318.05   58.74   4
   3   1  -1 1408.47   56.58   4
  -3  -1   1 1284.02   56.67   4
  -3  -1   1 1299.78   45.86   3
   3   1  -1 1418.53   45.91   3
  -3  -1   1 1165.14   45.78   3
   3   1  -1 1203.96   45.79   3
  -2  -1   1 1180.96   44.94   3
   2   1  -1 1361.79   55.10   4
   2   1  -1 1259.19   44.95   3
  -2  -1   1 1310.10   54.07   4
  -2  -1   1 1319.26   54.86   4
   2   1  -1 1224.61   44.93   3
   2   1  -1 1286.46   54.27   4
  -2  -1   1 1252.08   44.96   3
   1   1  -1 2508.54   91.89   3
  -1  -1   1 2611.04   92.21   3
  -1  -1   1 2506.13  107.01   4
   1   1  -1 2539.01   91.62   3
   1   1  -1 2550.53  109.15   4
   1   1  -1 2541.01  106.88   4
  -1  -1   1 2755.75  106.56   4
  -1  -1   1 2628.17   91.98   3
   1  -1   1 1380.69   55.47   4
   1  -1   1 1258.35   40.96   1
   1  -1   1 1271.56   47.51   3
  -1   1  -1 1321.94   55.54   4
   1  -1   1 1277.96   55.57   4
  -1   1  -1 1296.27   55.49   4
  -1   1  -1 1437.01   47.19   3
   2  -1   1   26.33    3.06   4
  -2   1  -1   31.84    3.19   4
   2  -1   1   21.54    2.79   4
  -2   1  -1   23.20    2.88   4
   2  -1   1   25.04    1.38   3
   3  -1   1  774.84   26.96   3
  -3   1  -1  757.16   34.51   4
   3  -1   1  713.89   34.15   4
   4  -1   1  321.37   12.40   3
   4  -1   1  351.69   12.54   3
  -4   1  -1  311.63   18.03   4
   4  -1   1  310.18   17.81   4
  -5   1  -1  618.41   32.40   4
   5  -1   1  618.79   23.64   3
   5  -1   1  622.24   32.24   4
   5  -1   1  692.52   23.85   3
  -6   1  -1  558.37   31.66   4
   6  -1   1  597.66   32.14   4
   6  -1   1  626.76   22.75   3
  -7   1  -1  951.88   48.46   4
   7  -1   1  934.17   48.17   4
   8  -1   1  230.65   18.20   4
  -8   1  -1  183.95   16.46   4
  -9   1  -1   89.46   11.65   4
   9  -1   1  115.05   12.93   4
   9   0  -1  139.12   14.38   4
  -9   0   1  116.52   13.40   4
  -8   0   1   66.03   10.27   4
   8   0  -1   65.45    9.35   4
   7   0  -1  122.87   11.22   4
  -7   0   1   81.15    9.62   4
   6   0  -1   98.70    9.22   4
  -6   0   1   89.99    9.25   4
   5   0  -1  787.76   36.15   4
   5   0  -1  731.19   26.75   3
   5   0  -1  737.41   26.75   3
  -5   0   1  655.72   35.75   4
   4   0  -1 1248.70   44.33   3
  -4   0   1 1118.76   55.56   4
  -4   0   1 1300.63   44.29   3
   4   0  -1 1292.89   55.48   4
  -3   0   1 1756.35   59.47   3
  -3   0   1 1636.62   72.73   4
   3   0  -1 1715.02   59.52   3
  -3   0   1 1598.36   59.42   3
   3   0  -1 1728.26   72.05   4
   2   0  -1 1016.40   39.18   3
  -2   0   1 1121.26   39.23   3
   2   0  -1 1172.18   47.58   4
  -2   0   1 1046.88   39.18   3
  -2   0   1 1229.84   47.51   4
  -2   0   1 1096.39   48.12   4
   2   0  -1 1096.48   48.22   4
  -1   0   1 2613.35  104.76   4
  -1   0   1 2323.52  104.71   4
   1   0  -1 2532.79  101.91   4
   1   0  -1 2474.50  103.95   4
  -1   0   1 2284.30   87.01   3
   1   0  -1 2440.22   87.40   3
   0   0   1   -2.74    0.30   4
   0   0   1   -2.93    0.39   4
   0   0  -1   -2.89    0.30   4
   0   0   1   -2.90    0.07   3
   0   0   1   -2.91    0.12   2
   0   0   1   -2.88    0.02   3
   0   0  -1   -2.92    0.10   2
   0   0  -1   -2.83    0.07   3
   0   0  -1   -2.86    0.05   3
   0   0  -1   -2.95    0.35   4
   1   0   1   85.60    5.64   4
  -1   0  -1   90.22    3.27   1
   1   0   1   80.53    3.85   3
  -1   0  -1   86.17    3.87   3
  -1   0  -1   93.47    5.93   4
  -1   0  -1   84.10    5.61   4
   2   0   1  345.17   17.70   4
   2   0   1  355.39   13.43   3
  -2   0  -1  410.99   17.98   4
   2   0   1  362.00   17.88   4
  -2   0  -1  390.31   13.45   3
  -2   0  -1  344.91   17.54   4
  -3   0  -1  358.72   13.15   3
   3   0   1  345.54   18.30   4
   3   0   1  358.78   13.18   3
  -3   0  -1  339.81   18.10   4
   4   0   1  457.14   23.62   4
  -4   0  -1  440.43   23.29   4
   4   0   1  447.42   16.78   3
   5   0   1  904.43   42.84   4
   5   0   1  883.75   32.03   3
   5   0   1  908.53   31.98   3
  -5   0  -1  799.99   41.99   4
  -6   0  -1 1312.93   64.29   4
   6   0   1 1458.56   65.65   4
  -7   0  -1  733.95   41.00   4
   7   0   1  834.30   42.69   4
  -8   0  -1   65.88    9.56   4
   8   0   1   73.06   10.43   4
   9  -1  -1   48.08    8.78   4
  -9   1   1   53.03    9.20   4
  -8   1   1  312.87   22.57   4
   8  -1  -1  307.01   21.72   4
   7  -1  -1  228.83   16.29   4
  -7   1   1  197.50   16.11   4
   6  -1  -1  449.01   16.85   3
   6  -1  -1  426.51   24.24   4
  -6   1   1  413.93   25.15   4
   5  -1  -1 2023.82   69.72   3
   5  -1  -1 1927.98   69.62   3
  -5   1   1 1948.35   87.03   4
   5  -1  -1 1952.06   85.81   4
   4  -1  -1 1518.53   64.14   4
   4  -1  -1 1445.84   51.92   3
  -4   1   1 1497.76   65.34   4
   4  -1  -1 1399.32   51.90   3
   3  -1  -1  385.65   13.94   3
   3  -1  -1  383.76   18.47   4
   3  -1  -1  371.75   13.91   3
  -3   1   1  368.10   19.37   4
  -2   1   1 1523.70   61.31   4
   2  -1  -1 1522.85   62.48   4
  -2   1   1 1518.14   62.59   4
   2  -1  -1 1482.48   61.33   4
   2  -1  -1 1480.98   52.18   3
   2  -1  -1 1260.94   51.10   3
  -2   1   1 1413.30   51.13   3
  -1   1   1  229.41    8.56   3
   1  -1  -1  199.14    8.56   3
   1  -1  -1  216.20    8.57   3
  -1   1   1  242.43   10.97   4
   1  -1  -1  238.26   11.85   4
  -1   1   1  228.48   11.81   4
  -1   1   1  255.45   11.06   4
  -1   1   1  222.99    8.56   3
   1  -1  -1  224.91   10.86   4
   0   1   1   75.47    2.92   3
   0   1   1   73.10    4.78   4
   0  -1  -1   71.45    3.24   2
   0  -1  -1   72.21    4.24   4
   0  -1  -1   76.02    2.96   3
   0  -1  -1   71.18    4.64   4
   0  -1  -1   69.60    2.88   3
   0   1   1   77.09    4.42   4
   0   1   1   74.00    3.29   2
  -1  -1  -1  693.07   30.63   4
   1   1   1  743.98   24.88   3
  -1  -1  -1  660.80   22.03   1
   1   1   1  699.03   30.90   4
  -1  -1  -1  667.73   30.45   4
  -1  -1  -1  676.66   24.82   3
   1   1   1  737.81   30.70   4
   2   1   1 3694.70  123.44   3
  -2  -1  -1 2988.46  121.98   3
   2   1   1 3534.68  144.16   4
  -2  -1  -1 3305.75  143.44   4
   2   1   1 3762.69  144.04   4
   3   1   1 1271.56   55.76   4
   3   1   1 1301.19   44.46   3
  -3  -1  -1 1213.78   55.15   4
   3   1   1 1217.85   44.49   3
  -4  -1  -1 1064.35   37.43   3
  -4  -1  -1 1048.77   47.92   4
   4   1   1  999.50   37.37   3
   4   1   1 1044.91   48.42   4
   5   1   1  612.03   21.69   3
  -5  -1  -1  535.66   29.64   4
   5   1   1  561.90   30.47   4
   6   1   1  962.52   49.61   4
  -6  -1  -1 1031.87   49.35   4
  -7  -1  -1  106.26   10.87   4
   7   1   1   89.28   10.70   4
   8   1   1    4.65    3.30   4
  -8  -1  -1    3.16    2.53   4
  -9   2   1  432.82   29.69   4
  -8   2   1  625.02   35.74   4
   8  -2  -1  563.43   33.56   4
   7  -2  -1  425.37   25.45   4
  -7   2   1  447.05   27.20   4
   6  -2  -1  306.16   18.85   4
   6  -2  -1  333.31   12.83   3
  -6   2   1  298.21   19.98   4
   5  -2  -1  911.02   32.67   3
  -5   2   1  912.90   43.82   4
   5  -2  -1  926.86   42.33   4
   5  -2  -1  854.80   32.60   3
   4  -2  -1 1391.46   51.57   3
   4  -2  -1 1420.62   63.27   4
  -4   2   1 1562.89   65.37   4
   4  -2  -1 1453.40   51.61   3
   3  -2  -1  135.64    5.63   3
  -3   2   1  153.09    8.65   4
   3  -2  -1  133.28    8.26   4
   3  -2  -1  140.67    5.66   3
  -3   2   1  142.03    9.58   4
  -2   2   1  366.15   16.78   4
  -2   2   1  355.88   17.95   4
   2  -2  -1  362.77   17.93   4
   2  -2  -1  368.73   13.12   3
   2  -2  -1  348.15   16.55   4
   2  -2  -1  355.38   13.09   3
  -1   2   1  229.97   11.72   4
   1  -2  -1  214.95    8.03   3
  -1   2   1  225.23   10.45   4
   1  -2  -1  219.56   11.21   4
   1  -2  -1  219.44    8.02   3
   1  -2  -1  205.04   10.11   4
   0  -2  -1  358.29   13.09   3
   0  -2  -1  359.67   16.29   4
   0   2   1  364.31   17.29   4
   0  -2  -1  370.39   16.71   4
   0   2   1  368.04   16.72   4
   0   2   1  343.77   13.38   2
   0  -2  -1  368.95   13.42   2
   1   2   1  612.21   27.55   4
  -1  -2  -1  614.84   27.38   4
  -1  -2  -1  604.04   18.89   1
  -1  -2  -1  608.65   21.96   3
   1   2   1  606.76   27.87   4
  -1  -2  -1  618.07   27.38   4
   2   2   1 2207.69   96.27   4
  -2  -2  -1 2163.79   95.35   4
  -2  -2  -1 2228.10   79.66   3
   2   2   1 2400.09   96.17   4
  -2  -2  -1 2327.00   69.70   1
  -3  -2  -1  560.94   19.84   3
   3   2   1  513.25   26.83   4
  -3  -2  -1  527.68   26.03   4
   4   2   1  257.00   16.94   4
  -4  -2  -1  308.42   11.28   3
  -4  -2  -1  263.91   16.35   4
  -5  -2  -1  386.30   21.78   4
   5   2   1  356.21   22.32   4
  -6  -2  -1  124.13   11.29   4
   6   2   1  143.10   12.82   4
  -7  -2  -1   80.23    9.44   4
   7   2   1   91.23   10.93   4
  -8  -2  -1  526.63   31.85   4
   8   2   1  498.16   33.39   4
  -9   3   1  380.44   27.32   4
  -8   3   1  261.47   20.12   4
   7  -3  -1  316.45   20.21   4
  -7   3   1  323.63   21.84   4
   6  -3  -1  220.29   15.35   4
   6  -3  -1  265.37   10.42   3
   6  -3  -1  249.91   10.27   3
  -6   3   1  235.18   17.02   4
   5  -3  -1  710.39   26.23   3
   5  -3  -1  742.28   26.29   3
   5  -3  -1  694.90   34.09   4
  -5   3   1  705.30   36.06   4
   4  -3  -1  359.92   17.86   4
   4  -3  -1  342.20   13.00   3
  -4   3   1  349.85   19.43   4
   4  -3  -1  328.07   12.94   3
   3  -3  -1  181.57    9.80   4
  -3   3   1  189.58   10.07   4
  -3   3   1  184.64   11.48   4
   3  -3  -1  168.68    6.91   3
   3  -3  -1  168.33    6.89   3
   2  -3  -1 1238.80   45.18   3
  -2   3   1 1254.70   56.12   4
   2  -3  -1 1290.87   54.01   4
   2  -3  -1 1288.74   45.24   3
  -2   3   1 1333.22   54.47   4
   1  -3  -1  338.16   12.24   3
   1  -3  -1  288.98   14.88   4
   1  -3  -1  347.01   15.81   4
  -1   3   1  340.75   12.92   2
   1  -3  -1  355.92   12.28   3
  -1   3   1  351.70   17.21   4
  -1   3   1  344.71   15.74   4
   0  -3  -1 1708.48   71.25   4
   0  -3  -1 1679.01   71.01   4
   0   3   1 1762.62   72.69   4
   0  -3  -1 1624.96   58.63   2
   0   3   1 1775.90   71.87   4
   0  -3  -1 1669.23   60.37   3
   0   3   1 1692.41   58.80   2
   1   3   1 2134.06   86.57   4
   1   3   1 2034.03   86.94   4
  -1  -3  -1 1994.04   62.50   1
  -1  -3  -1 2051.33   72.03   3
  -1  -3  -1 2064.11   86.11   4
  -1  -3  -1 1994.80   70.42   2
   2   3   1 1743.39   77.46   4
  -2  -3  -1 1770.38   76.42   4
  -2  -3  -1 1869.79   63.18   3
  -2  -3  -1 1749.12   54.58   1
  -3  -3  -1  371.12   14.20   3
   3   3   1  367.38   20.74   4
  -3  -3  -1  366.27   19.55   4
  -3  -3  -1  378.60   11.73   1
  -4  -3  -1  120.42    9.42   4
   4   3   1  116.47   10.28   4
  -4  -3  -1  119.52    5.57   3
  -5  -3  -1  237.83   15.55   4
   5   3   1  222.46   16.70   4
   6   3   1   81.45    9.78   4
  -6  -3  -1   72.86    8.18   4
   7   3   1  367.22   26.31   4
  -7  -3  -1  387.84   24.45   4
   8   3   1  351.50   27.05   4
  -8  -3  -1  373.16   25.03   4
  -8   4   1  448.15   29.05   4
   7  -4  -1   80.87    4.64   3
  -7   4   1   69.09    8.97   4
   6  -4  -1  119.11    5.56   3
   6  -4  -1  109.32    5.45   3
  -6   4   1  108.09   10.51   4
   6  -4  -1  103.82    9.11   4
   5  -4  -1  196.82    8.28   3
  -5   4   1  199.92   14.20   4
   5  -4  -1  198.11   12.36   4
   5  -4  -1  200.93    8.29   3
  -4   4   1   18.87    3.71   4
   4  -4  -1   16.26    1.35   3
   4  -4  -1   14.87    2.60   4
   4  -4  -1   14.14    1.31   3
  -3   4   1  156.41   10.27   4
  -3   4   1  164.79    8.99   4
   3  -4  -1  138.75    5.76   3
   3  -4  -1  129.62    7.84   4
   3  -4  -1  136.48    5.74   3
  -2   4   1  854.89   34.75   4
   2  -4  -1  748.84   28.00   3
  -2   4   1  769.87   36.34   4
   2  -4  -1  774.53   27.99   3
  -1   4   1  860.82   31.47   2
  -1   4   1  839.13   39.80   4
   1  -4  -1  897.96   31.19   3
  -1   4   1  878.07   38.19   4
   1  -4  -1  905.38   37.28   4
   1  -4  -1  885.21   31.16   3
   1  -4  -1  870.76   36.97   4
   0  -4  -1 1114.24   38.85   3
   0  -4  -1 1053.07   38.73   2
   0   4   1 1091.95   38.91   2
   0   4   1 1139.27   47.76   4
   0   4   1 1068.66   48.54   4
  -1  -4  -1 1233.53   53.86   4
  -1  -4  -1 1247.59   44.56   2
   1   4   1 1349.61   55.30   4
   1   4   1 1203.81   55.49   4
  -1  -4  -1 1259.05   38.79   1
  -1  -4  -1 1250.67   44.74   3
  -2  -4  -1 1069.63   38.52   3
   2   4   1 1086.75   49.28   4
  -2  -4  -1 1073.86   47.61   4
  -2  -4  -1 1052.41   38.67   2
  -2  -4  -1 1082.01   33.16   1
   3   4   1   27.53    4.86   4
  -3  -4  -1   25.11    1.30   1
  -3  -4  -1   23.76    3.83   4
  -3  -4  -1   26.06    1.96   3
   4   4   1   84.40    9.00   4
  -4  -4  -1   81.08    4.37   3
  -4  -4  -1   84.04    3.08   1
  -4  -4  -1   83.78    7.79   4
  -5  -4  -1  318.81   19.44   4
   5   4   1  307.00   21.31   4
  -6  -4  -1  230.20   16.48   4
   6   4   1  226.67   18.54   4
  -7  -4  -1  526.51   31.13   4
   7   4   1  541.57   34.50   4
  -8   5   1  165.14   15.42   4
  -7   5   1   17.72    5.20   4
   7  -5  -1    9.69    1.74   3
  -6   5   1  131.23   12.10   4
   6  -5  -1  152.84    6.88   3
   6  -5  -1  148.74    6.86   3
   5  -5  -1  197.61    8.25   3
   5  -5  -1  199.81    8.25   3
  -5   5   1  181.71   13.77   4
  -4   5   1  965.96   45.27   4
   4  -5  -1  968.06   34.24   3
   4  -5  -1  839.54   41.27   4
   4  -5  -1 1018.75   34.26   3
   3  -5  -1 1553.61   57.46   3
   3  -5  -1 1588.32   57.51   3
  -3   5   1 1709.46   69.78   4
   3  -5  -1 1656.92   68.00   4
  -3   5   1 1563.39   71.64   4
  -3   5   1 1691.27   69.68   4
  -2   5   1 1221.45   51.95   4
  -2   5   1 1178.96   42.75   2
  -2   5   1 1219.41   54.15   4
   2  -5  -1 1213.05   42.56   3
   2  -5  -1 1172.33   42.55   3
  -1   5   1  572.41   29.49   4
   1  -5  -1  645.15   21.92   3
  -1   5   1  608.65   27.88   4
   1  -5  -1  631.50   21.96   3
  -1   5   1  570.12   22.89   2
   0  -5  -1  721.09   25.66   3
   0   5   1  695.08   33.80   4
   0   5   1  728.97   32.82   4
   0  -5  -1  695.63   30.00   4
  -1  -5  -1  512.94   20.13   2
   1   5   1  476.34   25.94   4
  -1  -5  -1  526.72   19.20   3
  -1  -5  -1  524.14   23.42   4
   1   5   1  539.83   25.62   4
   2   5   1  123.72   10.33   4
  -2  -5  -1  140.66    6.23   3
  -2  -5  -1  144.46    7.52   2
  -2  -5  -1  149.66    9.26   4
  -2  -5  -1  145.36    5.15   1
   3   5   1  400.32   23.94   4
  -3  -5  -1  406.93   17.52   2
  -3  -5  -1  423.46   22.04   4
  -3  -5  -1  440.74   16.36   3
  -3  -5  -1  426.54   13.56   1
  -4  -5  -1  546.16   21.19   3
   4   5   1  544.62   31.11   4
  -4  -5  -1  549.27   28.66   4
  -4  -5  -1  569.90   17.52   1
   5   5   1   90.53   10.55   4
   6   5   1  592.08   35.93   4
   7   5   1  598.43   38.06   4
   7  -6  -1  176.22    8.17   3
  -7   6   1  168.85   14.97   4
   6  -6  -1  164.25    7.33   3
   6  -6  -1  159.73    7.34   3
  -6   6   1  150.82   13.13   4
  -5   6   1  327.07   20.92   4
   5  -6  -1  360.12   13.64   3
   5  -6  -1  344.28   13.59   3
   4  -6  -1 1098.95   38.66   3
   4  -6  -1 1055.80   38.58   3
  -4   6   1 1066.32   50.65   4
  -3   6   1 1257.65   44.39   2
   3  -6  -1 1218.97   43.71   3
  -3   6   1 1189.33   55.92   4
   3  -6  -1 1234.92   43.72   3
  -2   6   1 1395.69   50.97   2
   2  -6  -1 1396.04   50.69   3
   2  -6  -1 1422.52   50.71   3
  -2   6   1 1457.36   64.29   4
  -2   6   1 1487.81   61.92   4
  -1   6   1  747.87   27.87   2
  -1   6   1  774.77   34.10   4
   1  -6  -1  730.92   26.40   3
  -1   6   1  713.98   35.65   4
   1  -6  -1  708.12   26.45   3
   0   6   1  182.49   11.46   4
   0   6   1  174.91   12.29   4
   0  -6  -1  181.30    7.42   3
  -1  -6  -1   66.92    4.66   2
  -1  -6  -1   66.56    3.52   3
   1   6   1   64.89    6.93   4
  -2  -6  -1    7.67    1.18   3
   2   6   1    2.83    2.27   4
  -2  -6  -1   11.32    2.16   2
   3   6   1  834.46   43.40   4
  -3  -6  -1  873.99   31.92   3
  -3  -6  -1  876.62   33.21   2
   4   6   1  459.01   27.94   4
   5   6   1  183.96   16.29   4
   6   6   1   61.16   10.23   4
   7  -7  -1  470.12   19.06   3
  -7   7   1  506.00   30.03   4
   6  -7  -1  296.38   12.27   3
  -6   7   1  296.98   20.23   4
   6  -7  -1  299.15   12.29   3
  -5   7   1  462.10   26.74   4
   5  -7  -1  472.59   17.95   3
   5  -7  -1  466.17   17.90   3
  -4   7   1  237.60   16.34   4
   4  -7  -1  265.79   10.29   3
   4  -7  -1  256.20   10.29   3
   3  -7  -1  472.79   18.42   3
  -3   7   1  510.24   20.38   2
   3  -7  -1  488.09   18.44   3
  -3   7   1  527.60   26.96   4
  -2   7   1  103.63    6.56   2
  -2   7   1  110.04    9.32   4
   2  -7  -1  109.96    4.82   3
   2  -7  -1  109.47    4.84   3
   1  -7  -1  267.37   10.51   3
   1  -7  -1  278.07   10.72   3
  -1   7   1  279.65   12.73   2
  -1   7   1  270.78   17.18   4
   0  -7  -1   30.66    1.96   3
   0  -7  -1   30.61    2.17   3
   1   7   1  136.57   11.65   4
  -1  -7  -1  146.66    8.20   2
  -1  -7  -1  155.85    6.73   3
   2   7   1  414.97   25.10   4
  -2  -7  -1  443.99   18.51   2
  -2  -7  -1  418.82   16.60   3
  -3  -7  -1  991.58   35.89   3
   3   7   1  941.16   49.17   4
   4   7   1  283.98   20.84   4
   5   7   1  340.68   24.78   4
   6  -8  -1  486.11   18.80   3
   6  -8  -1  485.94   18.70   3
  -6   8   1  449.75   28.02   4
   5  -8  -1  420.87   16.33   3
   5  -8  -1  421.18   16.42   3
  -5   8   1  413.27   24.93   4
  -4   8   1  405.19   23.38   4
   4  -8  -1  386.62   15.31   3
   4  -8  -1  400.32   15.31   3
  -3   8   1  106.06    9.57   4
   3  -8  -1  105.36    4.93   3
   3  -8  -1  105.35    4.95   3
   2  -8  -1   19.13    1.57   3
   2  -8  -1   18.30    1.55   3
  -2   8   1   19.53    4.33   4
   1  -8  -1  190.32    7.89   3
  -1   8   1  181.38   13.85   4
   1  -8  -1  197.74    8.14   3
   0  -8  -1  475.52   17.93   3
   0   8   1  490.81   27.34   4
   0  -8  -1  468.47   18.26   3
   1   8   1  268.34   18.97   4
  -1  -8  -1  301.08   11.95   3
  -2  -8  -1  457.34   17.79   3
   2   8   1  438.97   27.29   4
   3   8   1  283.66   20.80   4
   4   8   1   80.73   10.57   4
   4  -9  -1   13.35    1.47   3
  -4   9   1   11.81    3.94   4
   4  -9  -1   12.29    1.56   3
   3  -9  -1   91.23    4.65   3
  -3   9   1   95.74    9.33   4
   3  -9  -1   95.37    4.75   3
   2  -9  -1  181.08    7.91   3
   2  -9  -1  185.23    8.08   3
  -2   9   1  209.09   14.78   4
  -1   9   1  311.35   20.51   4
   1  -9  -1  316.73   12.75   3
   1  -9  -1  312.10   12.40   3
   0  -9  -1  468.55   18.06   3
   0   9   1  465.84   28.17   4
   0  -9  -1  483.94   18.50   3
   1   9   1  516.86   31.64   4
  -1  -9  -1  551.77   21.12   3
  -1  -9  -1  586.30   21.58   3
  -2  -9  -1  305.28   12.66   3
   2   9   1  281.64   21.18   4
  -2 -10   2  210.10    8.80   3
   2  10  -2  197.01   14.86   4
  -2 -10   2  201.43    8.23   1
   1  10  -2  364.18   20.70   4
  -1 -10   2  339.28   13.52   3
   0 -10   2  163.59    6.84   3
   1 -10   2   25.19    1.67   3
   1 -10   2   24.77    1.57   3
   2 -10   2   41.22    2.12   3
   2 -10   2   34.72    2.00   3
   3 -10   2   12.96    1.13   3
   3 -10   2   12.70    1.13   3
   4   9  -2  199.19   16.15   4
   3   9  -2  225.56   16.37   4
  -3  -9   2  230.47    9.83   3
  -3  -9   2  236.09    8.89   1
  -2  -9   2  255.44   10.72   3
   2   9  -2  285.20   17.30   4
  -2  -9   2  270.29   10.01   1
   1   9  -2  581.48   28.34   4
  -1  -9   2  555.33   18.78   1
  -1  -9   2  528.03   20.39   3
   0  -9   2  204.22    8.27   1
   0  -9   2  209.21    8.29   3
   0   9  -2  219.85   12.89   4
  -1   9  -2   15.90    2.77   4
   1  -9   2   10.94    0.92   3
   2  -9   2   19.50    1.15   3
   2  -9   2   17.45    1.15   3
   3  -9   2  102.12    4.35   3
   3  -9   2  106.04    4.41   3
  -3   9  -2  105.29    7.30   4
   4  -9   2  235.78    9.11   3
   4  -9   2  233.14    9.14   3
  -4   9  -2  221.88   13.67   4
   5  -9   2  328.59   13.33   3
  -5   9  -2  357.44   20.00   4
   5  -9   2  353.18   13.47   3
   5   8  -2  585.12   34.63   4
   4   8  -2  417.94   25.95   4
  -4  -8   2  432.84   14.66   1
  -4  -8   2  430.65   16.93   3
   3   8  -2  355.32   21.53   4
  -3  -8   2  371.03   14.14   3
  -3  -8   2  340.93   15.56   2
  -3  -8   2  357.32   12.52   1
  -2  -8   2  253.92   10.28   3
   2   8  -2  274.06   16.28   4
  -2  -8   2  259.00    9.53   1
  -2  -8   2  254.90   11.81   2
  -1  -8   2  178.73    7.10   1
  -1  -8   2  171.54    7.18   3
   1   8  -2  193.25   11.58   4
   0   8  -2   96.60    6.58   4
   0  -8   2   74.40    3.34   3
   0  -8   2   66.01    3.72   1
   1  -8   2   13.84    1.70   1
  -2   8  -2   46.70    3.65   2
   3  -8   2  140.04    5.38   3
   3  -8   2  146.23    5.41   3
  -3   8  -2  119.59    6.96   2
  -3   8  -2  124.57    8.39   4
  -4   8  -2  215.06   12.78   4
   4  -8   2  196.54    8.03   3
   4  -8   2  194.32    8.02   3
  -4   8  -2  222.76   10.18   2
   5  -8   2  127.92    5.64   3
  -5   8  -2  129.48   10.06   4
   5  -8   2  119.60    5.57   3
   6  -8   2  182.35    8.32   3
  -6   8  -2  203.86   14.45   4
   6  -8   2  195.66    8.41   3
   6   7  -2  233.86   19.24   4
  -5  -7   2  393.24   13.47   1
   5   7  -2  398.72   25.28   4
  -4  -7   2  608.82   20.07   1
  -4  -7   2  613.75   24.59   2
  -4  -7   2  613.60   23.20   3
   4   7  -2  621.41   33.12   4
   3   7  -2   66.66    7.18   4
  -3  -7   2   76.04    5.10   2
  -3  -7   2   74.49    3.89   3
  -3  -7   2   77.48    3.57   1
   2   7  -2  178.29   11.55   4
  -2  -7   2  172.55    6.68   1
  -2  -7   2  177.65    8.55   2
  -2  -7   2  171.29    7.15   3
  -1  -7   2  102.14    4.57   1
  -1  -7   2  105.65    4.36   3
   1   7  -2  108.92    7.52   4
  -1  -7   2  109.85    5.74   2
  -1  -7   2  105.71    4.47   3
   0   7  -2  180.72    9.33   4
   0  -7   2  170.78    6.80   1
   0   7  -2  178.84    9.72   4
  -1   7  -2  543.87   24.34   4
  -1   7  -2  542.29   23.37   4
   1  -7   2  519.58   17.78   1
  -1   7  -2  526.85   20.24   2
  -2   7  -2  475.63   18.14   2
  -2   7  -2  466.85   20.50   4
  -2   7  -2  457.93   20.44   4
  -2   7  -2  463.95   21.39   4
  -3   7  -2  494.04   23.66   4
  -3   7  -2  491.10   19.30   2
   3  -7   2  497.87   17.94   3
   3  -7   2  505.58   17.96   3
   4  -7   2  322.76   11.93   3
   4  -7   2  306.02   11.87   3
  -4   7  -2  314.44   17.35   4
   5  -7   2  395.82   15.19   3
   5  -7   2  389.66   15.17   3
  -5   7  -2  418.58   22.38   4
  -6   7  -2   85.77    8.72   4
   6  -7   2   79.85    4.31   3
   6  -7   2   80.94    4.38   3
  -7   7  -2    5.26    3.18   4
   7   6  -2  337.61   25.05   4
   6   6  -2  550.45   32.84   4
   5   6  -2  405.76   24.91   4
   4   6  -2   64.90    7.49   4
  -4  -6   2   63.49    3.61   3
  -3  -6   2   63.41    3.30   3
  -3  -6   2   63.80    3.08   1
  -3  -6   2   67.44    3.44   3
  -3  -6   2   62.69    4.36   2
   3   6  -2   60.25    6.44   4
   2   6  -2  204.74   11.91   4
   2   6  -2  198.44   11.96   4
  -2  -6   2  189.16    7.11   1
  -2  -6   2  191.71    7.64   3
  -2  -6   2  188.43    7.70   3
  -2  -6   2  203.12    8.99   2
  -1  -6   2  157.94    7.31   2
  -1  -6   2  164.53    6.15   1
   1   6  -2  167.07    9.34   4
  -1  -6   2  162.87    6.18   3
  -1  -6   2  159.99    6.26   3
   1   6  -2  158.38    9.20   4
   0   6  -2   43.56    3.28   4
   0  -6   2   42.75    2.42   1
   0   6  -2   45.25    3.15   4
  -1   6  -2  523.24   18.89   2
   1  -6   2  485.82   16.63   1
  -2   6  -2  216.04    9.28   2
  -2   6  -2  214.26   10.35   4
  -2   6  -2  232.69   11.20   4
   2  -6   2  221.52    8.12   1
  -3   6  -2 1104.68   46.81   4
   3  -6   2 1031.37   38.40   3
  -3   6  -2 1129.22   47.84   4
   4  -6   2  219.23    8.84   3
   4  -6   2  231.45    8.88   3
  -4   6  -2  239.15   13.81   4
  -5   6  -2  302.50   17.30   4
   5  -6   2  278.45   10.93   3
   5  -6   2  260.39   10.89   3
   6  -6   2   60.54    3.68   3
  -6   6  -2   70.48    7.85   4
   6  -6   2   70.29    3.79   3
   7  -6   2  144.96    6.97   3
  -7   6  -2  137.19   12.64   4
  -8   6  -2  119.17   12.40   4
   7   5  -2  126.17   13.41   4
   6   5  -2  296.74   20.83   4
  -5  -5   2  488.32   26.46   4
   5   5  -2  489.55   28.35   4
  -5  -5   2  534.20   19.66   3
  -4  -5   2  368.39   14.03   3
  -4  -5   2  362.80   19.25   4
   4   5  -2  340.76   20.40   4
  -4  -5   2  358.83   13.90   3
  -3  -5   2  553.84   26.18   4
   3   5  -2  572.84   27.85   4
  -3  -5   2  550.62   20.55   3
  -3  -5   2  555.69   20.50   3
  -2  -5   2  180.59    7.03   3
   2   5  -2  186.33   10.64   4
  -2  -5   2  173.82    8.83   4
  -2  -5   2  177.54    7.10   3
   2   5  -2  200.05   11.20   4
  -2  -5   2  171.95    8.00   2
  -1  -5   2  288.69   11.53   2
   1   5  -2  311.53   14.46   4
  -1  -5   2  301.18   10.72   3
  -1  -5   2  292.29    9.98   1
   1   5  -2  289.79   14.15   4
  -1  -5   2  282.17   10.74   3
   0   5  -2 1456.08   61.15   4
   0  -5   2 1440.75   45.41   1
   0   5  -2 1492.53   61.31   4
   1  -5   2 1891.01   58.59   1
  -1   5  -2 1901.73   65.02   2
  -2   5  -2  368.44   16.88   4
  -2   5  -2  367.36   16.39   4
   2  -5   2  351.73   12.21   1
   3  -5   2    8.29    0.78   3
  -3   5  -2   12.19    2.36   4
  -3   5  -2   13.76    2.21   4
   4  -5   2  261.69   11.99   4
  -4   5  -2  261.95   14.85   4
   4  -5   2  234.97    9.67   3
  -4   5  -2  257.98   14.06   4
   5  -5   2  338.46   12.90   3
   5  -5   2  335.44   12.93   3
  -5   5  -2  314.87   19.12   4
  -6   5  -2  213.46   15.84   4
   6  -5   2  239.73    9.93   3
   6  -5   2  246.17   10.00   3
   7  -5   2  426.91   16.09   3
  -7   5  -2  346.95   23.94   4
  -8   5  -2  287.28   21.03   4
   8   4  -2  123.32   13.85   4
   7   4  -2   16.78    5.44   4
  -7  -4   2   19.52    4.89   4
   6   4  -2   89.23    9.78   4
  -6  -4   2  102.40    9.52   4
  -5  -4   2   30.78    2.38   3
  -5  -4   2   37.00    5.36   4
   5   4  -2   32.56    5.49   4
  -4  -4   2  387.86   13.99   3
  -4  -4   2  340.61   19.29   4
  -4  -4   2  362.46   13.96   3
   4   4  -2  340.12   20.04   4
  -3  -4   2  436.50   16.59   3
  -3  -4   2  451.39   21.92   4
   3   4  -2  451.85   22.66   4
  -3  -4   2  455.64   16.66   3
  -2  -4   2 1144.75   48.30   4
   2   4  -2 1132.99   49.10   4
  -2  -4   2 1076.80   40.03   3
  -2  -4   2 1117.98   40.04   3
   2   4  -2 1183.68   49.78   4
  -1  -4   2 1693.51   61.72   3
  -1  -4   2 1702.04   61.05   3
   1   4  -2 1780.32   72.72   4
  -1  -4   2 1697.39   59.43   2
   1   4  -2 1788.66   72.44   4
   0  -4   2 2470.72   75.74   1
  -1   4  -2 2501.10   84.87   2
   1  -4   2 2496.44   76.63   1
  -2   4  -2 2091.42   84.75   4
   2  -4   2 1994.29   71.58   3
   2  -4   2 1917.45   71.64   3
   2  -4   2 1991.35   62.29   1
  -2   4  -2 2127.28   84.45   4
  -3   4  -2  101.84    7.24   4
  -3   4  -2  112.39    7.16   4
   3  -4   2  108.25    6.19   4
   3  -4   2  105.15    4.34   3
  -4   4  -2   64.89    6.21   4
   4  -4   2   73.37    5.82   4
   4  -4   2   69.47    3.35   3
  -5   4  -2  127.85   10.41   4
   5  -4   2  139.25   10.00   4
   5  -4   2  144.89    6.15   3
   5  -4   2  140.44    6.19   3
   6  -4   2  686.75   35.45   4
   6  -4   2  727.98   26.50   3
   6  -4   2  726.49   26.52   3
  -6   4  -2  687.56   36.66   4
  -7   4  -2  405.32   26.45   4
   7  -4   2  478.42   17.98   3
  -8   4  -2  341.98   23.75   4
   8   3  -2   84.91   11.13   4
  -8  -3   2  102.30   11.06   4
   7   3  -2   43.44    7.61   4
  -7  -3   2   48.68    7.34   4
  -6  -3   2    9.97    3.30   4
   6   3  -2   19.90    5.04   4
  -5  -3   2  304.45   11.85   3
   5   3  -2  280.00   18.11   4
  -5  -3   2  264.93   17.45   4
  -5  -3   2  318.48   11.99   3
  -4  -3   2  953.59   45.73   4
  -4  -3   2  983.08   36.00   3
   4   3  -2  977.84   46.07   4
  -4  -3   2 1067.31   36.04   3
   3   3  -2 2345.65  102.01   4
  -3  -3   2 2391.65   84.81   3
  -3  -3   2 2484.97   85.70   3
  -3  -3   2 2420.57  102.10   4
   2   3  -2  856.64   37.73   4
  -2  -3   2  890.47   30.63   3
  -2  -3   2  825.43   37.46   4
   2   3  -2  882.26   38.50   4
  -2  -3   2  843.09   30.59   3
  -1  -3   2 1507.03   55.56   3
   1   3  -2 1533.22   65.60   4
  -1  -3   2 1585.29   55.37   3
   1   3  -2 1593.46   65.36   4
  -1  -3   2 1628.50   65.17   4
  -1  -3   2 1536.11   65.37   4
  -1   3  -2  926.37   39.11   4
   1  -3   2  892.12   28.47   1
  -1   3  -2  929.33   39.03   4
  -2   3  -2  334.98   15.63   4
  -2   3  -2  322.78   15.62   4
   2  -3   2  300.75   11.76   3
   2  -3   2  345.86   14.90   4
   2  -3   2  331.08   10.71   1
   3  -3   2   53.03    4.70   4
   3  -3   2   54.25    2.65   3
  -3   3  -2   62.14    5.22   4
  -3   3  -2   65.69    5.20   4
   4  -3   2  484.04   18.50   3
  -4   3  -2  505.80   25.41   4
   4  -3   2  523.28   25.05   4
  -5   3  -2  308.06   18.36   4
   5  -3   2  301.23   11.91   3
   5  -3   2  307.40   17.88   4
   5  -3   2  298.58   11.84   3
   6  -3   2  769.43   27.75   3
  -6   3  -2  752.09   38.38   4
   6  -3   2  712.31   27.66   3
   6  -3   2  750.30   37.78   4
   7  -3   2  905.59   47.15   4
  -7   3  -2  980.20   48.44   4
  -8   3  -2  183.09   16.02   4
   8   2  -2  172.24   15.81   4
  -8  -2   2  169.31   15.12   4
   7   2  -2  209.43   16.47   4
  -7  -2   2  217.07   16.48   4
   6   2  -2  141.71   12.08   4
  -6  -2   2  155.02   12.38   4
   5   2  -2  734.88   38.17   4
  -5  -2   2  806.98   28.91   3
  -5  -2   2  794.68   28.87   3
  -5  -2   2  807.79   38.97   4
   4   2  -2 2366.52  108.57   4
  -4  -2   2 2737.82   89.99   3
  -4  -2   2 2542.70   89.92   3
  -4  -2   2 2549.90  109.33   4
  -3  -2   2 3479.31  115.84   3
  -3  -2   2 3056.94  136.25   4
  -3  -2   2 3297.07  116.56   3
   3   2  -2 3189.90  135.93   4
  -2  -2   2 1156.21   43.41   3
   2   2  -2 1311.59   53.60   4
  -2  -2   2 1250.98   43.46   3
  -2  -2   2 1182.02   52.84   4
   2   2  -2 1254.76   52.58   4
  -1  -2   2 2788.78   98.90   3
   1   2  -2 2696.48  116.80   4
  -1  -2   2 2876.45  115.03   4
   1   2  -2 2924.45  115.73   4
  -1  -2   2 2708.21   99.37   3
  -1  -2   2 2740.98  115.48   4
   0   2  -2 1026.12   44.69   4
   0   2  -2 1086.67   44.89   4
   1  -2   2  198.77    7.42   3
   1  -2   2  205.72    6.71   1
   1  -2   2  202.47    7.40   3
  -1   2  -2  198.00   10.15   4
  -1   2  -2  195.50    9.65   4
   1  -2   2  202.00    9.41   4
   2  -2   2 1635.21   64.08   4
  -2   2  -2 1510.69   64.14   4
   2  -2   2 1478.97   46.37   1
  -2   2  -2 1492.58   64.26   4
   2  -2   2 1491.74   64.24   4
   2  -2   2 1460.71   53.64   3
   3  -2   2 1680.51   74.65   4
  -3   2  -2 1808.23   74.89   4
   3  -2   2 1719.36   61.44   3
  -3   2  -2 1767.90   74.94   4
   4  -2   2  700.52   35.56   4
   4  -2   2  801.24   27.50   3
  -4   2  -2  755.59   35.99   4
  -5   2  -2  650.01   32.31   4
   5  -2   2  661.77   32.44   4
   5  -2   2  588.91   23.37   3
   5  -2   2  641.08   23.39   3
  -6   2  -2  752.30   37.67   4
   6  -2   2  726.78   37.27   4
   6  -2   2  688.92   26.80   3
  -7   2  -2  175.73   14.81   4
   7  -2   2  196.50   15.35   4
   8  -2   2   30.53    6.80   4
  -8   2  -2   25.50    6.33   4
   9   1  -2   18.43    6.08   4
  -9  -1   2    9.52    4.49   4
   8   1  -2  337.50   24.00   4
  -8  -1   2  369.70   24.52   4
   7   1  -2  267.38   19.31   4
  -7  -1   2  313.56   20.71   4
   6   1  -2  497.27   28.59   4
  -6  -1   2  560.52   29.80   4
  -5  -1   2 2103.78   90.95   4
  -5  -1   2 2069.16   72.89   3
   5   1  -2 1947.60   89.73   4
  -5  -1   2 2100.63   72.89   3
  -4  -1   2 1580.39   53.19   3
   4   1  -2 1386.83   53.04   3
   4   1  -2 1468.34   65.63   4
  -4  -1   2 1552.97   66.72   4
   3   1  -2  184.27    7.82   3
  -3  -1   2  222.72    7.98   3
  -3  -1   2  233.13   12.59   4
  -3  -1   2  197.84    7.86   3
   3   1  -2  200.75    7.89   3
   3   1  -2  190.08   11.30   4
   2   1  -2  432.77   16.06   3
  -2  -1   2  442.72   16.07   3
  -2  -1   2  436.06   21.11   4
   2   1  -2  455.39   16.10   3
   2   1  -2  466.12   21.60   4
   2   1  -2  419.89   20.31   4
  -2  -1   2  471.25   20.35   4
  -2  -1   2  434.82   16.11   3
  -1  -1   2   75.74    3.13   3
   1   1  -2   76.67    5.46   4
  -1  -1   2   72.53    3.15   3
  -1  -1   2   72.65    4.63   4
   1   1  -2   65.41    3.12   3
   1   1  -2   65.60    4.52   4
   1   1  -2   67.49    4.56   4
  -1  -1   2   75.10    5.19   4
   1   1  -2   70.96    3.09   3
   0  -1   2  539.18   19.96   3
   0   1  -2  587.75   25.07   4
   0   1  -2  570.17   20.01   3
   0   1  -2  557.00   19.94   3
   0  -1   2  558.19   24.31   4
   0   1  -2  564.10   24.47   4
   0  -1   2  576.14   24.93   4
   0  -1   2  547.46   20.05   2
   0  -1   2  546.30   20.05   3
   1  -1   2  465.60   17.50   3
  -1   1  -2  495.60   22.43   4
   1  -1   2  496.78   15.26   1
   1  -1   2  517.64   21.90   4
   1  -1   2  486.20   22.42   4
  -1   1  -2  473.75   21.77   4
   1  -1   2  494.94   17.55   3
   2  -1   2 3034.71  111.02   3
  -2   1  -2 3242.40  128.99   4
   2  -1   2 2902.63  128.91   4
  -2   1  -2 3192.60  129.16   4
   3  -1   2 1547.17   68.68   4
  -3   1  -2 1614.37   68.53   4
  -4   1  -2 1170.50   50.12   4
   4  -1   2 1023.17   38.95   3
   4  -1   2 1080.97   50.01   4
   5  -1   2  616.35   22.64   3
  -5   1  -2  647.68   31.73   4
   5  -1   2  573.34   22.65   3
   5  -1   2  611.29   31.82   4
   6  -1   2  493.02   28.15   4
  -6   1  -2  487.70   27.75   4
  -7   1  -2   22.88    5.69   4
   7  -1   2   28.34    6.30   4
  -8   1  -2  100.41   11.55   4
   8  -1   2  109.45   12.01   4
  -9   0   2  151.21   15.39   4
   9   0  -2  166.25   15.80   4
   8   0  -2  579.63   33.31   4
  -8   0   2  529.92   33.65   4
  -7   0   2  311.15   21.65   4
   7   0  -2  343.16   21.49   4
  -6   0   2  306.48   20.48   4
   6   0  -2  347.37   20.34   4
  -5   0   2  688.16   25.28   3
  -5   0   2  604.42   34.24   4
   5   0  -2  709.74   25.45   3
   5   0  -2  681.84   33.76   4
   5   0  -2  740.14   25.50   3
  -4   0   2 1426.59   50.93   3
  -4   0   2 1496.29   50.95   3
   4   0  -2 1453.66   51.00   3
  -4   0   2 1390.88   64.01   4
   4   0  -2 1338.70   50.92   3
   4   0  -2 1499.21   63.10   4
   3   0  -2  158.96    6.56   3
  -3   0   2  153.84   10.50   4
  -3   0   2  167.95    6.57   3
  -3   0   2  162.20    6.57   3
   3   0  -2  166.06    9.76   4
   2   0  -2 4523.20  190.85   4
  -2   0   2 4467.53  161.15   3
   2   0  -2 4403.06  188.81   4
  -2   0   2 4971.15  190.41   4
  -2   0   2 4786.64  162.68   3
   2   0  -2 4699.24  161.42   3
  -2   0   2 4074.69  188.53   4
   1   0  -2 2254.75   74.84   3
  -1   0   2 1995.46   74.64   3
  -1   0   2 2170.00   86.81   4
   1   0  -2 2085.22   86.86   4
  -1   0   2 1933.97   87.81   4
   0   0  -2 1982.52   80.76   4
   0   0  -2 1922.95   79.93   4
   0   0   2 1994.85   79.89   4
   0   0   2 2065.63   81.13   4
   0   0  -2 1792.19   67.71   2
   0   0  -2 1900.50   68.37   3
   0   0   2 1781.48   67.50   3
   0   0   2 1855.35   67.89   2
  -1   0  -2 5675.75  225.81   3
   1   0   2 6482.60  262.85   4
   1   0   2 7144.52  272.48   4
   1   0   2 6078.73  226.34   3
  -1   0  -2 7388.12  268.15   4
  -1   0  -2 6318.07  266.28   4
  -1   0  -2 5853.25  226.18   3
  -2   0  -2 9426.34  326.88   3
  -2   0  -2 9997.59  391.51   4
  -2   0  -2 9136.68  393.21   4
   2   0   2 9178.98  391.73   4
   2   0   2 8600.62  326.07   3
  -3   0  -2 2308.62  101.80   4
   3   0   2 2376.36  102.50   4
  -3   0  -2 2482.76   84.33   3
   3   0   2 2413.09   84.36   3
   4   0   2   86.88    4.12   3
   4   0   2   76.69    7.68   4
  -4   0  -2   83.12    7.43   4
   5   0   2   68.61    7.61   4
  -5   0  -2   65.30    7.12   4
   5   0   2   67.73    3.72   3
   6   0   2  512.32   29.46   4
  -6   0  -2  500.92   28.67   4
  -7   0  -2  107.33   11.19   4
   7   0   2  118.34   12.09   4
  -8   0  -2  194.01   17.39   4
   8   0   2  255.13   19.85   4
  -9   1   2  616.67   38.45   4
   9  -1  -2  642.20   37.75   4
   8  -1  -2  655.08   37.40   4
  -8   1   2  695.07   39.13   4
   7  -1  -2  251.60   17.22   4
  -7   1   2  230.32   17.83   4
   6  -1  -2  187.16    8.41   3
   6  -1  -2  200.67   13.86   4
  -6   1   2  205.41   15.21   4
   5  -1  -2  120.97    5.65   3
  -5   1   2  118.59   10.31   4
   5  -1  -2  126.23    9.47   4
   5  -1  -2  131.34    5.73   3
   4  -1  -2  115.75    4.96   3
   4  -1  -2  111.78    4.96   3
  -4   1   2  115.01    9.23   4
   4  -1  -2  102.32    7.87   4
   3  -1  -2  668.43   30.68   4
   3  -1  -2  663.74   24.31   3
  -3   1   2  693.70   32.35   4
   3  -1  -2  674.46   24.33   3
   2  -1  -2  476.36   17.07   3
  -2   1   2  487.19   21.68   4
   2  -1  -2  474.09   17.10   3
  -2   1   2  437.04   22.79   4
  -2   1   2  474.97   17.04   3
   2  -1  -2  476.66   21.62   4
  -1   1   2 4113.56  144.33   3
   1  -1  -2 4016.62  169.52   4
  -1   1   2 4362.24  168.36   4
  -1   1   2 4149.88  144.62   3
   1  -1  -2 3943.99  145.43   3
   1  -1  -2 3817.38  144.55   3
   1  -1  -2 4200.35  172.62   4
   0  -1  -2  875.56   31.94   3
   0  -1  -2  963.24   39.96   4
   0  -1  -2  891.75   31.87   3
   0   1   2  850.29   31.88   3
   0   1   2  847.15   39.77   4
   0   1   2  869.69   31.35   2
   0  -1  -2  851.59   31.30   2
   0  -1  -2  955.59   39.06   4
   0   1   2  959.52   39.18   4
   0   1   2  885.91   31.84   3
   1   1   2 1757.77   74.80   4
  -1  -1  -2 1787.06   74.42   4
  -1  -1  -2 1755.45   62.38   3
   1   1   2 1791.17   74.15   4
  -1  -1  -2 1772.80   74.07   4
   1   1   2 1625.23   61.51   3
   2   1   2 2768.22  113.48   4
  -2  -1  -2 2749.52  112.60   4
   2   1   2 2522.70   93.95   3
  -3  -1  -2  317.66   16.97   4
   3   1   2  308.14   17.75   4
   3   1   2  307.24   11.93   3
  -4  -1  -2   26.52    1.97   3
  -4  -1  -2   26.33    4.33   4
   4   1   2   31.08    2.16   3
   4   1   2   39.36    5.56   4
  -5  -1  -2   89.51    8.43   4
   5   1   2   79.22    8.64   4
   6   1   2  123.39   12.31   4
  -6  -1  -2  153.15   12.42   4
   7   1   2  360.55   25.26   4
  -7  -1  -2  392.94   24.80   4
  -8  -1  -2  385.63   25.85   4
   8   1   2  364.66   26.75   4
  -9   2   2  319.45   24.49   4
  -8   2   2  265.89   20.66   4
   8  -2  -2  266.16   19.28   4
   7  -2  -2  148.03   12.32   4
  -7   2   2  155.03   13.84   4
  -6   2   2   64.58    7.97   4
   6  -2  -2   72.16    4.04   3
   6  -2  -2   76.30    7.52   4
   5  -2  -2  145.01    6.36   3
  -5   2   2  149.38   11.68   4
   5  -2  -2  140.48    6.34   3
   5  -2  -2  144.13   10.31   4
   4  -2  -2  393.58   14.82   3
   4  -2  -2  393.30   20.05   4
  -4   2   2  387.35   21.82   4
   4  -2  -2  395.10   14.81   3
   3  -2  -2 3231.31  137.48   4
  -3   2   2 3445.13  139.99   4
   3  -2  -2 3237.12  117.19   3
   3  -2  -2 3311.28  117.41   3
   2  -2  -2 5888.08  209.45   3
   2  -2  -2 5847.93  208.82   3
   2  -2  -2 5655.70  247.15   4
  -2   2   2 5923.29  244.83   4
  -2   2   2 6208.35  245.69   4
  -1   2   2 2129.75   73.57   2
   1  -2  -2 1925.75   75.44   3
   1  -2  -2 2216.76   77.07   3
  -1   2   2 2215.58   91.92   4
   1  -2  -2 2163.15   89.66   4
  -1   2   2 2234.48   89.93   4
   1  -2  -2 2187.08   91.22   4
   0  -2  -2  919.41   38.85   4
   0   2   2  893.52   38.36   4
   0  -2  -2  875.71   30.87   3
   0   2   2  840.72   30.74   2
   0  -2  -2  862.93   30.97   3
   0  -2  -2  878.96   37.95   4
   0   2   2  833.54   39.14   4
   0  -2  -2  849.13   30.69   2
  -1  -2  -2 1793.66   62.49   2
  -1  -2  -2 1796.81   63.86   3
   1   2   2 1855.13   55.24   1
  -1  -2  -2 1800.54   76.92   4
   1   2   2 1748.91   77.79   4
   1   2   2 1860.64   77.34   4
  -2  -2  -2  594.36   27.63   4
  -2  -2  -2  603.23   21.20   3
   2   2   2  525.03   28.01   4
  -3  -2  -2  132.81    9.58   4
  -3  -2  -2  141.28    6.02   3
   3   2   2  129.27   10.31   4
   4   2   2  268.74   17.38   4
  -4  -2  -2  268.95   16.16   4
  -4  -2  -2  258.51   10.67   3
  -5  -2  -2   30.30    5.10   4
   5   2   2   17.13    4.84   4
   6   2   2   93.99   10.77   4
  -6  -2  -2  113.83   10.42   4
  -7  -2  -2  153.41   13.56   4
   7   2   2  142.61   14.48   4
  -8  -2  -2  354.17   24.56   4
   8   2   2  342.84   26.32   4
  -9   3   2  169.48   16.60   4
  -8   3   2   45.81    8.29   4
   7  -3  -2  218.02   15.64   4
  -7   3   2  231.44   17.75   4
  -6   3   2  426.42   25.29   4
   6  -3  -2  413.52   16.21   3
   6  -3  -2  408.12   16.23   3
   6  -3  -2  415.84   23.24   4
  -5   3   2  106.95    9.80   4
   5  -3  -2  105.08    5.05   3
   5  -3  -2  112.09    5.15   3
   5  -3  -2  103.22    8.40   4
  -4   3   2  694.53   33.85   4
   4  -3  -2  649.65   24.36   3
   4  -3  -2  669.95   31.29   4
   4  -3  -2  662.49   24.39   3
   3  -3  -2  976.92   34.62   3
   3  -3  -2  897.93   34.53   3
   3  -3  -2 1017.26   42.66   4
  -3   3   2  986.05   45.17   4
  -2   3   2 1656.36   70.97   4
   2  -3  -2 1514.49   56.87   3
   2  -3  -2 1584.62   56.93   3
   2  -3  -2 1592.62   68.07   4
  -2   3   2 1734.10   68.89   4
   1  -3  -2  216.05    7.95   3
  -1   3   2  215.07   11.22   4
   1  -3  -2  210.48    7.96   3
   1  -3  -2  203.20   10.48   4
  -1   3   2  197.39    8.75   2
  -1   3   2  200.63   12.61   4
   1  -3  -2  205.42   10.51   4
   0   3   2  535.33   19.89   2
   0  -3  -2  531.38   24.11   4
   0   3   2  505.42   25.86   4
   0  -3  -2  540.62   19.11   3
   0  -3  -2  506.75   19.65   2
   0  -3  -2  514.66   19.22   3
   0   3   2  562.43   25.10   4
  -1  -3  -2  192.38   11.41   4
  -1  -3  -2  198.09    8.02   3
  -1  -3  -2  186.69    8.76   2
   1   3   2  225.37   12.42   4
   1   3   2  204.56   12.72   4
  -2  -3  -2  651.62   30.44   4
  -2  -3  -2  631.17   23.98   2
   2   3   2  626.13   31.49   4
  -2  -3  -2  635.31   23.41   3
   3   3   2  527.49   28.88   4
  -3  -3  -2  563.40   27.87   4
  -3  -3  -2  561.24   20.71   3
  -4  -3  -2 1103.14   52.55   4
  -4  -3  -2 1156.83   41.21   3
   4   3   2 1136.79   54.58   4
   5   3   2  381.11   24.72   4
  -5  -3  -2  411.28   23.38   4
   6   3   2  269.39   20.77   4
  -6  -3  -2  302.25   19.63   4
  -7  -3  -2  324.20   21.93   4
   7   3   2  303.74   23.70   4
  -8   4   2   16.59    5.67   4
  -7   4   2  391.12   25.50   4
   6  -4  -2  405.38   16.23   3
   6  -4  -2  432.90   16.36   3
  -6   4   2  381.03   24.76   4
   6  -4  -2  428.90   23.02   4
   5  -4  -2  555.52   19.83   3
  -5   4   2  511.36   28.87   4
   5  -4  -2  487.12   19.65   3
   5  -4  -2  541.24   26.40   4
   4  -4  -2  674.46   24.59   3
  -4   4   2  659.67   34.10   4
   4  -4  -2  693.61   24.64   3
   4  -4  -2  650.61   31.12   4
   3  -4  -2  771.00   28.20   3
  -3   4   2  762.78   37.75   4
   3  -4  -2  789.99   34.76   4
   3  -4  -2  796.43   28.24   3
  -2   4   2  253.85    9.99   2
   2  -4  -2  209.58    8.53   3
   2  -4  -2  209.45   11.10   4
  -2   4   2  236.27   14.31   4
  -2   4   2  227.68   12.29   4
   2  -4  -2  208.89    8.53   3
  -1   4   2   46.37    4.32   4
   1  -4  -2   44.34    2.30   3
  -1   4   2   43.14    5.32   4
  -1   4   2   42.66    3.21   2
   1  -4  -2   41.67    2.22   3
   1  -4  -2   45.59    3.48   4
   0  -4  -2  544.72   20.00   3
   0  -4  -2  531.47   20.17   3
   0  -4  -2  563.46   25.14   4
   0   4   2  550.65   21.09   2
   0   4   2  601.59   26.87   4
   0   4   2  530.37   27.59   4
   0  -4  -2  536.79   20.91   2
  -1  -4  -2   74.81    4.53   2
  -1  -4  -2   65.31    3.45   3
  -1  -4  -2   70.26    5.63   4
   1   4   2   62.38    6.63   4
  -2  -4  -2  446.68   16.27   3
  -2  -4  -2  430.23   21.91   4
  -2  -4  -2  417.15   17.21   2
   2   4   2  395.95   23.28   4
  -3  -4  -2 1191.05   42.08   3
  -3  -4  -2 1167.97   42.50   2
   3   4   2 1121.81   54.88   4
  -3  -4  -2 1152.60   52.97   4
  -4  -4  -2  478.75   25.58   4
   4   4   2  448.71   27.18   4
  -5  -4  -2  578.16   31.13   4
   5   4   2  566.88   33.39   4
   6   4   2  154.61   15.07   4
  -6  -4  -2  157.03   13.31   4
   7   4   2  469.36   32.02   4
  -8   5   2   67.55   10.08   4
  -7   5   2  457.99   28.61   4
   6  -5  -2  330.13   13.05   3
   6  -5  -2  309.80   12.94   3
  -6   5   2  317.22   21.25   4
  -5   5   2  231.64   17.23   4
   5  -5  -2  293.80   10.95   3
   5  -5  -2  256.25   10.77   3
   4  -5  -2  200.82    8.00   3
   4  -5  -2  198.11    8.03   3
   4  -5  -2  196.33   11.03   4
  -4   5   2  153.81   12.98   4
  -3   5   2  882.13   42.93   4
   3  -5  -2  890.15   32.01   3
   3  -5  -2  883.81   38.63   4
   3  -5  -2  888.84   31.99   3
  -2   5   2  114.40    6.43   2
   2  -5  -2  123.77    5.18   3
   2  -5  -2  118.04    5.12   3
  -2   5   2  124.76    8.29   4
  -2   5   2  118.32    9.71   4
  -1   5   2  104.19    6.14   2
  -1   5   2  104.40    9.19   4
   1  -5  -2  110.44    4.77   3
   1  -5  -2  114.63    4.89   3
  -1   5   2  117.80    8.18   4
   0  -5  -2  347.26   13.17   3
   0  -5  -2  360.33   16.64   4
   0   5   2  365.94   19.00   4
   0  -5  -2  335.70   13.39   3
   0   5   2  346.05   20.07   4
   1   5   2  372.73   22.13   4
  -1  -5  -2  396.04   16.28   2
  -1  -5  -2  396.00   15.07   3
  -1  -5  -2  394.57   19.28   4
  -2  -5  -2  318.74   14.44   2
   2   5   2  327.87   20.38   4
  -2  -5  -2  333.85   17.97   4
  -2  -5  -2  343.30   13.21   3
   3   5   2 1572.13   73.05   4
  -3  -5  -2 1562.71   69.94   4
  -3  -5  -2 1593.12   56.54   3
  -3  -5  -2 1551.61   56.72   2
   4   5   2  479.48   28.82   4
  -4  -5  -2  476.71   26.13   4
   5   5   2   78.94   10.02   4
   6   5   2   67.78   10.65   4
   7  -6  -2  251.31   10.75   3
  -7   6   2  222.67   18.31   4
  -6   6   2  122.97   12.00   4
   6  -6  -2  135.56    6.43   3
   6  -6  -2  130.04    6.38   3
  -5   6   2   42.87    6.75   4
   5  -6  -2   51.12    3.11   3
   5  -6  -2   46.94    3.01   3
  -4   6   2   16.77    4.38   4
   4  -6  -2   17.66    1.66   3
   4  -6  -2   19.09    1.66   3
   3  -6  -2   69.89    3.68   3
  -3   6   2   85.71    8.37   4
  -3   6   2   77.45    5.20   2
   3  -6  -2   70.73    3.69   3
  -2   6   2  208.89   14.06   4
   2  -6  -2  179.80    7.72   3
   2  -6  -2  187.17    7.70   3
  -2   6   2  192.14    9.52   2
  -1   6   2  502.47   20.48   2
   1  -6  -2  503.80   18.65   3
  -1   6   2  502.56   27.56   4
   1  -6  -2  504.63   18.81   3
   0   6   2  625.78   31.56   4
   0  -6  -2  576.25   22.04   3
   0  -6  -2  583.91   21.78   3
  -1  -6  -2  385.81   16.53   2
  -1  -6  -2  406.13   15.18   3
   1   6   2  354.12   22.51   4
  -2  -6  -2  645.17   26.36   2
  -2  -6  -2  685.89   25.19   3
   2   6   2  674.71   35.90   4
  -3  -6  -2  474.00   18.28   3
   3   6   2  447.53   27.78   4
   4   6   2  557.59   33.53   4
   5   6   2  129.83   14.09   4
   7  -7  -2  294.47   12.14   3
  -7   7   2  243.55   19.87   4
  -6   7   2  205.25   16.68   4
   6  -7  -2  230.45    9.83   3
   5  -7  -2  124.68    5.88   3
   5  -7  -2  121.02    5.88   3
  -5   7   2  109.61   10.96   4
   4  -7  -2   15.60    1.53   3
  -4   7   2   10.24    3.67   4
   4  -7  -2   15.06    1.53   3
   3  -7  -2   65.88    3.50   3
   3  -7  -2   63.44    3.44   3
  -3   7   2   52.72    7.06   4
   2  -7  -2  355.46   13.83   3
   2  -7  -2  373.51   13.97   3
  -2   7   2  340.24   21.69   4
   1  -7  -2  899.45   32.65   3
  -1   7   2  902.56   45.05   4
   1  -7  -2  898.39   32.89   3
   0  -7  -2  436.37   16.37   3
   0   7   2  433.52   25.51   4
   0  -7  -2  419.41   16.65   3
   1   7   2  248.11   17.71   4
  -1  -7  -2  234.93    9.79   3
  -1  -7  -2  239.58   10.15   3
  -2  -7  -2  739.24   27.42   3
   2   7   2  705.13   39.23   4
   3   7   2  341.96   23.74   4
   4   7   2   42.31    8.55   4
   6  -8  -2   16.49    2.04   3
  -5   8   2   20.43    5.27   4
   5  -8  -2   15.88    1.84   3
   5  -8  -2   22.28    2.03   3
  -4   8   2   33.89    6.26   4
   4  -8  -2   40.83    2.83   3
   4  -8  -2   47.63    2.98   3
  -3   8   2  117.14   10.92   4
   3  -8  -2  105.31    5.27   3
   3  -8  -2  106.16    5.21   3
   2  -8  -2  192.58    8.40   3
   2  -8  -2  200.60    8.29   3
  -2   8   2  184.78   14.87   4
   1  -8  -2  199.62    8.82   3
   1  -8  -2  201.59    8.59   3
  -1   8   2  214.53   16.08   4
   0  -8  -2  236.00    9.89   3
   0   8   2  230.39   17.85   4
   0  -8  -2  250.41   10.40   3
   1   8   2  231.71   17.81   4
  -1  -8  -2  215.06    9.60   3
  -1  -8  -2  215.21    9.30   3
   2   8   2   48.32    8.42   4
  -2  -8  -2   54.54    3.47   3
  -2  -8  -2   57.29    3.73   3
   3   8   2   48.50    9.09   4
   4  -9  -2  237.41    9.85   3
   4  -9  -2  226.51    9.91   3
  -4   9   2  209.92   16.67   4
  -3   9   2  235.79   18.26   4
   3  -9  -2  261.97   10.98   3
   3  -9  -2  277.74   11.19   3
   2  -9  -2  632.16   23.54   3
   2  -9  -2  609.16   23.77   3
  -2   9   2  637.42   35.21   4
  -1   9   2  473.43   27.68   4
   1  -9  -2  407.48   16.88   3
   1  -9  -2  416.57   16.56   3
   0  -9  -2   48.85    3.20   3
   0  -9  -2   49.02    3.40   3
   0   9   2   50.28    8.34   4
   1   9   2   44.84    8.43   4
  -1  -9  -2   38.38    2.99   3
  -1  -9  -2   38.85    2.91   3
   2  10  -3  165.36   12.14   4
  -2 -10   3  162.42    7.02   3
  -2 -10   3  153.30    6.86   1
  -1 -10   3  100.26    4.67   3
  -1 -10   3  109.01    5.24   1
   0 -10   3    4.97    1.39   1
   0 -10   3    5.22    0.72   3
   3 -10   3  475.45   16.71   3
   3 -10   3  439.41   16.59   3
   4 -10   3  421.84   16.04   3
   4 -10   3  443.02   16.14   3
   4   9  -3  272.29   19.22   4
  -4  -9   3  268.52   10.11   1
  -4  -9   3  270.35   11.41   3
  -3  -9   3  173.68    7.07   1
  -3  -9   3  173.11    7.49   3
   3   9  -3  151.85   12.62   4
  -2  -9   3   15.87    1.83   1
   2   9  -3   14.19    3.54   4
  -2  -9   3   15.48    1.43   3
   1   9  -3   34.84    4.15   4
  -1  -9   3   32.38    2.48   1
  -1  -9   3   34.62    2.00   3
   0  -9   3  236.95    9.27   1
   0  -9   3  239.58    8.98   3
   0   9  -3  237.40   12.84   4
   1  -9   3  262.87   10.11   1
   3  -9   3  318.29   11.65   3
   3  -9   3  315.32   11.65   3
   4  -9   3  260.90   10.13   3
   4  -9   3  245.76   10.06   3
  -4   9  -3  297.06   15.05   4
   5  -9   3  394.29   14.82   3
  -5   9  -3  411.07   21.52   4
   5  -9   3  362.31   14.75   3
  -5  -8   3  213.04    8.34   1
   5   8  -3  234.17   17.74   4
  -4  -8   3   40.65    2.79   3
  -4  -8   3   36.78    2.47   1
   4   8  -3   40.14    6.45   4
  -3  -8   3   26.08    1.93   3
   3   8  -3   19.04    4.19   4
  -3  -8   3   23.03    1.90   1
  -2  -8   3   80.01    3.87   1
  -2  -8   3   73.26    3.63   3
  -2  -8   3   79.52    4.88   2
  -2  -8   3   78.45    3.73   3
   2   8  -3   71.48    6.69   4
  -1  -8   3  655.32   23.88   3
   1   8  -3  690.03   30.86   4
  -1  -8   3  645.94   23.78   3
  -1  -8   3  663.34   21.96   1
   0  -8   3  614.59   20.21   1
   0   8  -3  591.30   26.99   4
  -2   8  -3  697.65   25.84   2
   2  -8   3  694.56   23.13   1
  -3   8  -3  672.06   30.13   4
   3  -8   3  641.81   23.76   3
  -3   8  -3  689.35   25.17   2
   4  -8   3  126.71    5.56   3
   4  -8   3  134.79    5.62   3
  -4   8  -3  152.94    9.55   4
   5  -8   3   65.70    3.46   3
   5  -8   3   62.60    3.46   3
  -5   8  -3   80.52    7.25   4
   6  -8   3   22.73    1.98   3
  -6   8  -3   15.90    4.11   4
   6  -8   3   20.73    1.85   3
   6   7  -3   63.71    9.53   4
   5   7  -3  334.15   21.96   4
   4   7  -3  142.84   11.80   4
  -4  -7   3  142.81    7.89   2
  -4  -7   3  142.92    5.89   1
  -4  -7   3  146.76    6.66   3
  -3  -7   3  565.57   20.60   3
  -3  -7   3  544.06   18.32   1
  -3  -7   3  562.69   20.58   3
   3   7  -3  538.70   28.03   4
  -3  -7   3  543.77   21.57   2
  -2  -7   3  480.70   17.62   3
  -2  -7   3  489.31   16.11   1
  -2  -7   3  491.18   17.69   3
  -2  -7   3  465.38   18.55   2
   2   7  -3  461.61   23.57   4
   1   7  -3  831.58   37.60   4
  -1  -7   3  860.50   27.48   1
   1   7  -3  865.77   37.96   4
  -1  -7   3  845.07   30.35   3
  -1  -7   3  865.14   30.42   3
   0  -7   3  755.32   25.28   1
   0   7  -3  806.18   33.58   4
   0   7  -3  782.05   33.52   4
   1  -7   3 1009.45   32.31   1
  -2   7  -3  681.11   24.69   2
  -2   7  -3  673.62   29.23   4
   2  -7   3  669.73   22.22   1
  -2   7  -3  670.57   28.73   4
  -3   7  -3  137.21    8.27   4
   3  -7   3  137.14    5.33   3
   4  -7   3   52.66    2.72   3
  -4   7  -3   57.06    5.37   4
   5  -7   3   57.05    3.23   3
  -5   7  -3   63.05    6.52   4
   5  -7   3   60.26    3.24   3
   6  -7   3  346.08   13.72   3
   6  -7   3  326.45   13.64   3
  -6   7  -3  373.07   21.48   4
   7  -7   3  346.92   14.39   3
  -7   7  -3  360.33   22.67   4
   7   6  -3   39.67    8.39   4
   6   6  -3  135.32   12.91   4
   5   6  -3   42.61    6.68   4
   4   6  -3  401.19   23.17   4
  -4  -6   3  420.24   16.08   3
  -4  -6   3  418.96   16.05   3
  -3  -6   3  535.76   20.52   3
  -3  -6   3  562.45   20.55   3
   3   6  -3  573.45   27.86   4
   2   6  -3 1595.98   68.95   4
  -2  -6   3 1573.03   56.58   3
  -2  -6   3 1592.62   55.93   2
  -2  -6   3 1594.60   49.89   1
   2   6  -3 1648.30   69.68   4
  -2  -6   3 1608.77   56.62   3
   1   6  -3  493.26   22.40   4
  -1  -6   3  496.97   17.71   3
  -1  -6   3  489.87   16.28   1
  -1  -6   3  495.01   18.21   2
   1   6  -3  473.38   22.65   4
  -1  -6   3  502.15   17.69   3
   0   6  -3  651.16   27.95   4
   0   6  -3  673.82   27.87   4
   0  -6   3  633.55   21.14   1
   1  -6   3   81.84    3.87   1
  -1   6  -3   89.99    4.25   2
  -2   6  -3   39.41    3.01   4
  -2   6  -3   32.76    2.35   2
  -2   6  -3   37.92    2.85   4
   2  -6   3   31.44    2.12   1
  -3   6  -3  474.05   22.35   4
  -3   6  -3  477.90   22.00   4
   3  -6   3  456.79   16.89   3
   4  -6   3  425.18   16.07   3
  -4   6  -3  446.47   22.31   4
   5  -6   3  202.85    8.19   3
  -5   6  -3  183.14   13.01   4
   6  -6   3  415.07   16.12   3
   6  -6   3  408.24   16.07   3
  -6   6  -3  410.39   23.97   4
   7  -6   3  440.61   17.23   3
  -7   6  -3  414.06   25.81   4
   7   5  -3  125.62   13.08   4
   6   5  -3  225.15   17.02   4
  -5  -5   3  429.46   16.39   3
  -5  -5   3  431.04   23.02   4
   5   5  -3  402.74   24.18   4
  -5  -5   3  402.23   16.22   3
   4   5  -3  556.72   29.57   4
  -4  -5   3  594.24   21.79   3
  -4  -5   3  585.85   28.44   4
  -4  -5   3  588.71   21.74   3
  -3  -5   3 1399.75   60.67   4
  -3  -5   3 1415.28   50.24   3
   3   5  -3 1438.82   62.24   4
  -3  -5   3 1396.25   50.20   3
  -2  -5   3  611.52   25.83   4
   2   5  -3  608.66   28.51   4
  -2  -5   3  598.27   21.70   3
   2   5  -3  578.97   27.54   4
  -2  -5   3  605.67   21.70   3
  -1  -5   3  192.41    8.19   2
  -1  -5   3  200.23    7.67   3
   1   5  -3  228.73   11.02   4
  -1  -5   3  197.10    7.66   3
   1   5  -3  231.76   10.53   4
   0   5  -3  320.65   13.89   4
   0  -5   3  302.37   10.58   1
  -1   5  -3  468.14   16.35   2
   1  -5   3  438.67   14.91   1
  -2   5  -3  536.42   24.28   4
  -2   5  -3  576.40   24.58   4
   2  -5   3  529.50   17.84   1
   3  -5   3  532.06   20.51   3
  -3   5  -3  587.40   26.77   4
  -3   5  -3  604.10   26.68   4
   4  -5   3  419.31   15.93   3
  -4   5  -3  442.61   21.98   4
  -4   5  -3  427.94   22.16   4
   5  -5   3  552.35   20.28   3
  -5   5  -3  526.64   28.07   4
   6  -5   3  499.08   19.53   3
  -6   5  -3  524.47   28.37   4
   6  -5   3  513.18   19.57   3
  -7   5  -3  454.45   27.42   4
   7  -5   3  459.36   18.16   3
  -8   5  -3   45.69    7.97   4
   8   4  -3   75.48   11.03   4
  -7  -4   3  104.12   10.40   4
   7   4  -3   98.17   11.04   4
   6   4  -3  177.87   14.69   4
  -6  -4   3  209.96   14.60   4
  -5  -4   3  419.32   24.02   4
  -5  -4   3  460.64   17.29   3
   5   4  -3  437.92   25.00   4
  -5  -4   3  461.99   17.34   3
  -4  -4   3 1024.34   37.34   3
   4   4  -3 1006.03   47.66   4
  -4  -4   3 1016.78   47.11   4
  -4  -4   3 1083.16   37.38   3
  -3  -4   3  476.12   17.00   3
  -3  -4   3  454.36   22.19   4
   3   4  -3  459.01   22.63   4
  -3  -4   3  440.57   16.92   3
  -2  -4   3   35.16    1.80   3
   2   4  -3   26.52    3.18   4
  -2  -4   3   34.21    3.02   4
  -2  -4   3   34.11    1.77   3
   2   4  -3   26.65    3.53   4
   1   4  -3  251.67   11.95   4
  -1  -4   3  249.58    9.15   3
  -1  -4   3  250.13    9.19   3
  -1  -4   3  251.29    9.42   2
   1   4  -3  251.77   12.53   4
   0   4  -3  509.78   22.21   4
   0   4  -3  517.83   22.36   4
  -1   4  -3  348.94   16.09   4
  -1   4  -3  363.25   16.71   4
   1  -4   3  379.57   12.07   1
   2  -4   3 1863.57   66.59   3
  -2   4  -3 1899.26   79.24   4
  -2   4  -3 1836.97   78.89   4
   2  -4   3 1895.91   58.01   1
   2  -4   3 1904.95   66.17   3
  -3   4  -3 1538.37   65.21   4
   3  -4   3 1456.56   53.17   3
  -3   4  -3 1531.69   65.11   4
  -4   4  -3  271.48   16.15   4
   4  -4   3  291.52   11.13   3
   4  -4   3  302.55   16.12   4
  -5   4  -3  458.71   25.16   4
   5  -4   3  482.58   25.04   4
   5  -4   3  473.05   17.85   3
  -6   4  -3  668.07   33.84   4
   6  -4   3  591.82   23.63   3
   6  -4   3  638.68   23.68   3
  -7   4  -3  234.39   17.46   4
  -8   4  -3  100.12   11.33   4
   8   3  -3  608.77   36.53   4
   7   3  -3  360.06   23.57   4
  -7  -3   3  347.54   22.81   4
   6   3  -3  500.37   28.11   4
  -6  -3   3  486.85   27.51   4
   5   3  -3  347.31   19.60   4
  -5  -3   3  319.53   12.75   3
  -5  -3   3  317.12   19.12   4
  -5  -3   3  317.09   12.78   3
  -4  -3   3 1041.96   49.12   4
  -4  -3   3 1080.88   38.67   3
  -4  -3   3 1098.36   38.68   3
   4   3  -3 1076.31   49.07   4
   3   3  -3  637.16   29.00   4
  -3  -3   3  603.05   22.36   3
  -3  -3   3  624.31   22.39   3
  -3  -3   3  597.41   28.99   4
  -2  -3   3   34.20    1.77   3
  -2  -3   3   34.37    3.39   4
   2   3  -3   31.68    3.30   4
  -2  -3   3   31.45    1.74   3
   2   3  -3   31.17    3.91   4
  -1  -3   3  604.05   21.94   3
  -1  -3   3  635.67   26.54   4
   1   3  -3  593.35   26.81   4
   1   3  -3  584.26   26.77   4
   1   3  -3  650.29   27.74   4
  -1  -3   3  617.88   21.90   3
   0   3  -3   66.64    4.36   4
   0  -3   3   81.85    2.97   3
   0   3  -3   64.10    4.67   4
   0  -3   3   83.14    2.94   3
   1  -3   3 1559.06   46.72   1
   1  -3   3 1500.01   53.56   3
   1  -3   3 1448.36   53.75   3
  -1   3  -3 1529.42   64.24   4
  -1   3  -3 1537.63   63.56   4
   2  -3   3 1852.65   73.52   4
  -2   3  -3 1769.49   74.53   4
   2  -3   3 1752.10   53.94   1
   2  -3   3 1690.27   74.13   4
   2  -3   3 1801.70   61.67   3
  -2   3  -3 1669.39   73.92   4
   2  -3   3 1724.69   62.08   3
   3  -3   3 2558.91  108.47   4
   3  -3   3 2490.32   90.03   3
  -3   3  -3 2676.82  108.74   4
  -3   3  -3 2537.67  108.37   4
  -4   3  -3  778.34   36.88   4
   4  -3   3  792.86   36.87   4
   4  -3   3  756.51   28.07   3
   5  -3   3  413.63   22.96   4
  -5   3  -3  383.20   22.71   4
   5  -3   3  426.98   15.86   3
   6  -3   3  261.39   18.16   4
  -6   3  -3  288.77   18.81   4
   6  -3   3  298.51   11.89   3
   7  -3   3  100.42   10.19   4
  -7   3  -3   86.57    9.83   4
  -8   3  -3   49.93    8.39   4
  -8  -2   3  847.72   45.65   4
   8   2  -3  847.56   46.08   4
   7   2  -3  692.70   37.46   4
  -7  -2   3  664.47   36.99   4
  -6  -2   3  140.07   11.63   4
   6   2  -3  114.94   10.64   4
  -5  -2   3  335.11   12.73   3
  -5  -2   3  328.80   12.66   3
   5   2  -3  298.70   18.50   4
  -5  -2   3  313.19   19.13   4
  -4  -2   3  164.72   11.48   4
  -4  -2   3  165.55    6.95   3
  -4  -2   3  171.13    7.03   3
   4   2  -3  168.65   11.02   4
  -3  -2   3   16.74    1.31   3
   3   2  -3   17.12    2.97   4
  -3  -2   3   17.76    1.37   3
  -3  -2   3   16.11    3.11   4
  -2  -2   3 1223.46   46.83   3
   2   2  -3 1370.94   56.68   4
   2   2  -3 1413.61   58.27   4
  -2  -2   3 1353.29   57.35   4
  -2  -2   3 1285.25   46.80   3
  -1  -2   3 1104.24   46.55   4
  -1  -2   3 1051.93   38.77   3
   1   2  -3 1133.14   47.75   4
   1   2  -3 1056.81   46.65   4
  -1  -2   3 1151.03   47.22   4
  -1  -2   3 1091.37   38.71   3
   0  -2   3   78.40    3.01   3
   0   2  -3   56.77    4.98   4
   0  -2   3   76.29    4.63   4
   0  -2   3   83.84    5.02   4
   0  -2   3   77.27    3.11   3
   1  -2   3  262.23   13.45   4
   1  -2   3  288.53   12.78   4
  -1   2  -3  246.19   13.57   4
   1  -2   3  262.36    9.66   3
  -1   2  -3  240.16   12.66   4
   1  -2   3  268.82    9.66   3
   2  -2   3 1633.85   71.71   4
   2  -2   3 1612.13   58.83   3
  -2   2  -3 1788.01   71.99   4
  -2   2  -3 1678.15   71.21   4
   2  -2   3 1652.13   51.29   1
   3  -2   3  659.76   30.98   4
  -3   2  -3  612.42   30.28   4
   3  -2   3  658.99   23.40   3
   4  -2   3   20.88    1.63   3
   4  -2   3   17.35    3.73   4
  -5   2  -3   79.57    7.97   4
   5  -2   3   92.22    8.71   4
   5  -2   3   89.86    4.52   3
   6  -2   3   81.22    8.78   4
  -6   2  -3   84.28    8.95   4
   6  -2   3   81.14    4.53   3
  -7   2  -3   64.82    8.40   4
   7  -2   3   76.60    9.08   4
  -8   2  -3  572.65   34.28   4
   8  -2   3  547.25   33.70   4
   9   1  -3  320.47   24.39   4
  -9  -1   3  343.96   24.90   4
  -8  -1   3  381.93   26.01   4
   8   1  -3  391.06   25.65   4
  -7  -1   3  173.54   14.68   4
   7   1  -3  177.98   14.43   4
  -6  -1   3   97.42    9.78   4
   6   1  -3   99.50    9.38   4
   5   1  -3   10.29    3.11   4
  -5  -1   3   13.98    1.36   3
  -5  -1   3   13.76    1.39   3
  -5  -1   3   13.94    3.85   4
  -4  -1   3   34.62    2.18   3
  -4  -1   3   37.95    5.01   4
   4   1  -3   38.61    2.28   3
   4   1  -3   36.39    4.40   4
   3   1  -3  483.88   17.11   3
  -3  -1   3  456.46   23.47   4
  -3  -1   3  477.39   17.15   3
   3   1  -3  466.69   22.47   4
  -3  -1   3  439.37   17.04   3
  -2  -1   3  411.48   15.97   3
   2   1  -3  435.04   15.92   3
   2   1  -3  501.88   22.56   4
   2   1  -3  436.07   20.44   4
  -2  -1   3  435.92   21.52   4
  -2  -1   3  431.10   15.93   3
   1   1  -3 4848.91  183.72   4
   1   1  -3 4291.60  185.13   4
  -1  -1   3 4189.04  157.08   3
  -1  -1   3 4225.87  157.05   3
   1   1  -3 4546.75  156.58   3
  -1  -1   3 4356.05  181.90   4
  -1  -1   3 4509.91  183.35   4
   0  -1   3 1093.98   41.01   3
   0  -1   3 1194.11   50.20   4
   0   1  -3 1087.16   49.10   4
   0  -1   3 1147.38   40.67   3
   0  -1   3 1168.05   49.14   4
   0   1  -3 1119.35   39.44   2
   0   1  -3 1209.95   50.51   4
   0  -1   3 1122.01   40.50   2
   1  -1   3 1200.25   43.21   3
   1  -1   3 1191.76   43.18   3
  -1   1  -3 1244.44   52.61   4
   1  -1   3 1311.47   52.61   4
   1  -1   3 1175.92   53.26   4
  -1   1  -3 1213.57   53.47   4
  -2   1  -3 2587.00  106.96   4
   2  -1   3 2592.67   89.57   3
  -2   1  -3 2599.92  106.21   4
   2  -1   3 2345.34   77.40   1
   2  -1   3 2502.87  107.04   4
   3  -1   3  137.12   10.23   4
  -3   1  -3  151.68   10.04   4
   3  -1   3  153.58    6.25   3
   4  -1   3    5.87    2.70   4
  -4   1  -3    5.08    2.21   4
   4  -1   3    7.68    1.11   3
   5  -1   3  215.86    8.75   3
   5  -1   3  180.96   14.03   4
  -5   1  -3  199.97   14.21   4
  -6   1  -3  126.30   11.51   4
   6  -1   3  139.00   12.20   4
   7  -1   3  193.89   15.90   4
  -7   1  -3  163.70   14.58   4
  -8   1  -3  279.92   21.31   4
   8  -1   3  277.76   21.56   4
  -9   0   3  552.25   35.29   4
   8   0  -3  461.23   27.72   4
  -8   0   3  401.37   27.66   4
   7   0  -3  113.31   10.75   4
  -7   0   3  104.83   11.06   4
  -6   0   3   47.34    7.10   4
   6   0  -3   53.52    6.47   4
   5   0  -3  284.96   16.90   4
   5   0  -3  289.51   11.42   3
   5   0  -3  288.86   11.39   3
  -5   0   3  291.44   11.35   3
  -5   0   3  268.02   17.83   4
  -4   0   3  268.70   17.07   4
   4   0  -3  294.25   11.27   3
   4   0  -3  297.19   16.11   4
   4   0  -3  302.40   11.27   3
  -4   0   3  282.22   11.19   3
  -4   0   3  287.12   11.16   3
  -3   0   3  959.34   33.15   3
   3   0  -3  903.34   33.12   3
   3   0  -3  986.52   41.44   4
   3   0  -3  893.04   33.07   3
  -3   0   3  948.90   33.06   3
  -3   0   3  857.06   42.51   4
  -2   0   3 1690.72   55.83   3
  -2   0   3 1472.72   68.61   4
   2   0  -3 1600.94   67.25   4
  -2   0   3 1634.25   55.88   3
   2   0  -3 1431.84   55.79   3
   2   0  -3 1637.11   55.85   3
  -1   0   3   70.73    4.73   4
  -1   0   3   63.21    2.70   3
  -1   0   3   50.35    5.20   4
   1   0  -3   52.84    2.61   3
   1   0  -3   55.92    4.34   4
   1   0  -3   50.56    2.55   3
   1   0  -3   54.78    5.40   4
   0   0  -3   57.39    5.52   4
   0   0  -3   56.89    2.69   3
   0   0  -3   58.28    2.99   2
   0   0   3   63.89    4.88   4
   0   0  -3   58.80    2.81   3
   0   0   3   60.85    3.07   2
   0   0   3   57.89    2.81   3
   0   0  -3   55.63    4.66   4
   0   0   3   64.59    5.72   4
  -1   0  -3 1763.05   67.96   4
  -1   0  -3 1384.74   54.70   3
  -1   0  -3 1436.86   54.83   3
   1   0   3 1773.67   68.18   4
  -1   0  -3 1467.99   66.35   4
   1   0   3 1539.25   54.93   3
   2   0   3  236.71   13.93   4
   2   0   3  218.57    8.99   3
  -2   0  -3  246.40   13.21   4
  -2   0  -3  238.86    9.03   3
  -2   0  -3  227.45    8.90   3
  -3   0  -3   12.78    2.91   4
   3   0   3   10.26    3.13   4
   3   0   3    9.62    1.11   3
   4   0   3 1243.13   44.45   3
  -4   0  -3 1188.16   56.09   4
   4   0   3 1272.99   57.57   4
   5   0   3  208.52    8.78   3
   5   0   3  212.83   15.18   4
  -5   0  -3  178.85   13.73   4
  -6   0  -3  720.53   39.12   4
   6   0   3  790.25   40.79   4
   7   0   3  974.20   52.32   4
  -7   0  -3 1036.28   51.74   4
   8   0   3  951.39   50.84   4
  -8   0  -3  864.86   48.40   4
  -9   1   3   73.81   11.08   4
   9  -1  -3   69.76   10.23   4
  -8   1   3   88.68   10.83   4
   8  -1  -3   86.23    9.84   4
   7  -1  -3   75.20    8.44   4
  -7   1   3   83.94    9.91   4
  -6   1   3  391.91   23.72   4
   6  -1  -3  385.59   21.90   4
   6  -1  -3  358.35   14.78   3
   5  -1  -3  460.45   16.53   3
  -5   1   3  368.76   23.82   4
   5  -1  -3  451.26   16.50   3
   5  -1  -3  416.35   22.74   4
   4  -1  -3 1438.80   64.62   4
   4  -1  -3 1469.76   52.61   3
  -4   1   3 1540.72   67.25   4
   4  -1  -3 1467.25   52.59   3
   3  -1  -3 1007.46   45.75   4
   3  -1  -3 1047.11   37.08   3
   3  -1  -3 1029.23   37.10   3
  -3   1   3 1068.91   48.12   4
   2  -1  -3 4107.66  142.50   3
  -2   1   3 4040.64  167.68   4
   2  -1  -3 3975.12  141.27   3
  -2   1   3 4061.78  141.39   3
   2  -1  -3 3783.54  165.02   4
   1  -1  -3  502.63   24.17   4
   1  -1  -3  515.43   19.13   3
  -1   1   3  501.71   25.90   4
  -1   1   3  505.26   19.09   3
  -1   1   3  570.13   19.19   3
   1  -1  -3  528.46   19.19   3
  -1   1   3  573.44   24.62   4
   0   1   3   90.59    6.50   4
   0  -1  -3  104.88    4.14   3
   0  -1  -3   96.90    6.49   4
   0   1   3   84.33    3.93   3
   0   1   3   85.03    3.87   3
   0   1   3   82.26    7.19   4
   0  -1  -3   99.83    3.96   3
   0   1   3   72.33    4.24   2
   0  -1  -3   99.12    4.53   2
  -1  -1  -3  438.48   16.30   3
   1   1   3  435.06   16.47   3
  -1  -1  -3  418.87   16.42   3
  -1  -1  -3  460.45   16.77   2
  -1  -1  -3  474.00   21.98   4
   1   1   3  443.72   22.86   4
  -2  -1  -3  491.51   18.63   3
   2   1   3  503.77   26.06   4
  -2  -1  -3  521.12   25.15   4
   2   1   3  521.87   18.89   3
  -3  -1  -3  532.32   27.81   4
   3   1   3  567.85   20.97   3
  -3  -1  -3  569.39   20.95   3
   3   1   3  583.10   29.37   4
  -4  -1  -3 1982.89   71.13   3
  -4  -1  -3 1934.14   87.67   4
   4   1   3 1967.95   89.27   4
   4   1   3 2111.32   71.30   3
   5   1   3  588.79   32.21   4
  -5  -1  -3  561.91   30.53   4
   6   1   3  570.64   32.86   4
  -6  -1  -3  543.08   30.94   4
   7   1   3  270.35   21.08   4
  -7  -1  -3  270.17   19.66   4
   8   1   3  639.25   39.49   4
  -8  -1  -3  635.82   37.60   4
  -9   2   3   27.37    7.37   4
  -8   2   3   12.38    4.91   4
   8  -2  -3    6.81    3.19   4
  -7   2   3  305.98   22.01   4
   7  -2  -3  329.24   20.59   4
   6  -2  -3  921.34   45.76   4
   6  -2  -3 1036.69   35.43   3
  -6   2   3  903.29   48.01   4
   5  -2  -3  245.44   15.50   4
   5  -2  -3  271.13   10.73   3
   5  -2  -3  262.23   10.66   3
  -5   2   3  282.70   17.99   4
  -4   2   3  187.24   13.24   4
   4  -2  -3  181.04    7.57   3
   4  -2  -3  171.92   11.16   4
   4  -2  -3  187.27    7.59   3
  -3   2   3 1841.20   84.75   4
   3  -2  -3 1981.33   82.41   4
   3  -2  -3 1942.06   68.33   3
   3  -2  -3 1967.88   68.33   3
  -2   2   3 1369.01   58.30   4
   2  -2  -3 1291.91   55.31   4
   2  -2  -3 1186.90   45.54   3
   2  -2  -3 1307.03   45.64   3
   1  -2  -3  187.23    7.68   3
  -1   2   3  195.78   11.09   4
  -1   2   3  198.68    8.40   2
   1  -2  -3  189.37   10.72   4
  -1   2   3  183.46   12.47   4
   1  -2  -3  215.68    7.74   3
   0  -2  -3   64.64    5.41   4
   0   2   3   71.51    5.96   4
   0  -2  -3   66.51    3.33   3
   0   2   3   74.58    6.92   4
   0  -2  -3   72.71    4.01   2
   0  -2  -3   68.57    3.19   3
   0   2   3   73.03    4.09   2
  -1  -2  -3   29.49    1.95   3
   1   2   3   36.42    5.02   4
  -1  -2  -3   29.76    2.46   2
  -1  -2  -3   28.56    1.77   3
  -1  -2  -3   27.87    3.85   4
  -2  -2  -3  147.90    9.98   4
   2   2   3  120.27   10.31   4
  -2  -2  -3  157.27    6.37   3
   3   2   3 1809.31   78.85   4
  -3  -2  -3 1713.42   62.25   3
  -3  -2  -3 1727.22   76.91   4
  -4  -2  -3  988.35   48.45   4
   4   2   3 1072.23   50.68   4
  -5  -2  -3  937.33   45.87   4
   5   2   3  925.23   47.81   4
  -6  -2  -3   50.73    7.34   4
   6   2   3   39.41    7.73   4
   7   2   3  113.86   12.97   4
  -7  -2  -3  100.56   11.00   4
  -8   3   3  116.65   12.94   4
  -7   3   3  812.93   44.48   4
   7  -3  -3  840.11   42.16   4
   6  -3  -3  680.59   25.06   3
  -6   3   3  654.04   36.29   4
   6  -3  -3  649.41   33.63   4
   5  -3  -3  951.17   45.77   4
   5  -3  -3 1007.32   36.14   3
   5  -3  -3 1010.82   36.14   3
  -5   3   3  992.61   48.94   4
   4  -3  -3  128.97    9.19   4
  -4   3   3  131.69   11.10   4
   4  -3  -3  138.81    6.07   3
   4  -3  -3  145.27    6.11   3
   3  -3  -3 1124.08   50.99   4
   3  -3  -3 1196.75   41.73   3
   3  -3  -3 1141.16   41.69   3
  -3   3   3 1208.74   54.56   4
   2  -3  -3    8.78    1.97   4
   2  -3  -3   11.19    1.11   3
  -2   3   3   14.89    3.77   4
   2  -3  -3   14.41    1.22   3
  -1   3   3  311.17   12.13   2
   1  -3  -3  271.79   14.62   4
  -1   3   3  287.39   17.28   4
   1  -3  -3  291.97   11.11   3
   1  -3  -3  288.27   11.04   3
   0   3   3 1394.71   48.13   2
   0   3   3 1350.69   61.33   4
   0  -3  -3 1349.46   48.13   3
   0  -3  -3 1404.79   48.44   3
   0  -3  -3 1273.71   47.77   2
   0  -3  -3 1369.37   58.86   4
  -1  -3  -3  982.32   35.43   3
  -1  -3  -3  982.07   35.15   3
  -1  -3  -3  945.47   35.49   2
  -1  -3  -3  995.76   44.45   4
   1   3   3  999.53   46.44   4
   2   3   3  464.76   24.89   4
  -2  -3  -3  431.83   17.57   2
  -2  -3  -3  418.00   22.60   4
  -2  -3  -3  440.50   16.70   3
  -3  -3  -3 1563.33   53.80   3
   3   3   3 1483.47   69.32   4
  -3  -3  -3 1431.41   66.85   4
  -4  -3  -3 1120.70   50.79   4
   4   3   3  991.90   51.99   4
   5   3   3  103.32   11.33   4
  -5  -3  -3  110.55   10.27   4
  -6  -3  -3   78.74    9.02   4
   6   3   3   80.84   10.50   4
   7   3   3   13.30    5.35   4
  -7  -3  -3   11.46    4.21   4
  -8   4   3  487.28   31.63   4
  -7   4   3  556.10   33.22   4
   6  -4  -3  579.69   30.66   4
   6  -4  -3  599.37   22.73   3
  -6   4   3  609.90   33.91   4
   5  -4  -3  436.46   16.06   3
   5  -4  -3  424.16   16.04   3
   5  -4  -3  395.80   21.67   4
  -5   4   3  365.68   24.06   4
   4  -4  -3  335.01   12.85   3
   4  -4  -3  320.41   17.36   4
  -4   4   3  310.97   20.16   4
   4  -4  -3  335.60   12.82   3
   3  -4  -3  158.13    9.88   4
  -3   4   3  178.25   13.07   4
   3  -4  -3  175.90    7.11   3
   3  -4  -3  163.77    7.04   3
  -2   4   3   49.52    3.81   2
   2  -4  -3   63.82    4.89   4
   2  -4  -3   61.90    3.09   3
  -2   4   3   54.98    6.59   4
   2  -4  -3   60.79    3.10   3
   1  -4  -3  521.12   25.06   4
  -1   4   3  572.60   21.26   2
  -1   4   3  558.97   28.98   4
   1  -4  -3  533.30   25.19   4
   1  -4  -3  534.49   19.98   3
   1  -4  -3  547.85   20.12   3
   0   4   3  981.75   35.30   2
   0  -4  -3  986.52   34.40   3
   0   4   3  934.99   45.72   4
   0  -4  -3  915.25   42.60   4
   0  -4  -3  961.62   34.68   3
  -1  -4  -3  583.57   27.67   4
  -1  -4  -3  572.68   21.25   3
   1   4   3  495.18   29.46   4
  -1  -4  -3  581.15   20.95   3
  -1  -4  -3  586.05   22.19   2
  -2  -4  -3 1327.84   59.40   4
  -2  -4  -3 1318.21   47.59   3
  -2  -4  -3 1269.94   47.60   2
   2   4   3 1367.77   62.32   4
  -3  -4  -3  158.00    7.19   3
   3   4   3  159.21   13.36   4
  -3  -4  -3  147.98    8.34   2
  -3  -4  -3  158.20   11.52   4
  -4  -4  -3  309.78   19.04   4
  -4  -4  -3  307.78   14.28   2
   4   4   3  293.14   21.11   4
   5   4   3   93.78   11.12   4
  -5  -4  -3   89.09    9.24   4
   6   4   3  297.62   23.32   4
  -6  -4  -3  298.95   20.72   4
   7   4   3  241.71   21.74   4
  -8   5   3  307.82   23.46   4
  -7   5   3  434.67   28.13   4
  -6   5   3  303.84   20.94   4
   6  -5  -3  289.43   12.25   3
  -5   5   3  223.35   16.62   4
   5  -5  -3  220.58    9.35   3
   5  -5  -3  214.21    9.29   3
  -4   5   3  111.66   10.78   4
   4  -5  -3  125.73    5.83   3
   4  -5  -3  132.23    5.89   3
   3  -5  -3  216.43    8.87   3
  -3   5   3  220.39   10.36   2
  -3   5   3  202.15   15.25   4
   3  -5  -3  208.04    8.82   3
   3  -5  -3  228.44   12.01   4
   2  -5  -3  921.40   33.51   3
  -2   5   3  938.15   45.69   4
  -2   5   3  911.67   34.40   2
   2  -5  -3  918.72   33.62   3
   2  -5  -3  950.56   40.84   4
   1  -5  -3 1442.32   55.17   3
   1  -5  -3 1574.74   55.13   3
   1  -5  -3 1563.81   66.00   4
  -1   5   3 1611.54   55.60   2
  -1   5   3 1561.03   71.23   4
   0  -5  -3  910.28   33.85   3
   0   5   3  882.25   45.36   4
   0  -5  -3  959.36   33.58   3
   0  -5  -3  953.73   41.55   4
  -1  -5  -3  360.16   15.17   2
  -1  -5  -3  354.22   13.45   3
  -1  -5  -3  357.95   13.80   3
  -1  -5  -3  346.41   18.29   4
   1   5   3  294.17   20.78   4
  -2  -5  -3  640.74   30.89   4
   2   5   3  579.50   33.79   4
  -2  -5  -3  626.05   24.84   2
  -2  -5  -3  630.10   23.58   3
  -3  -5  -3  297.65   12.60   3
  -3  -5  -3  309.73   14.25   2
  -3  -5  -3  315.17   18.56   4
   3   5   3  290.10   20.93   4
   4   5   3  102.56   11.53   4
  -4  -5  -3   92.38    8.91   4
   5   5   3  218.55   18.88   4
   6   5   3  262.26   22.52   4
  -7   6   3  102.97   11.82   4
  -6   6   3   32.21    6.89   4
   6  -6  -3   49.23    3.31   3
   5  -6  -3  157.80    7.12   3
   5  -6  -3  152.12    7.05   3
  -5   6   3  135.50   12.99   4
   4  -6  -3  292.32   11.75   3
   4  -6  -3  299.28   11.83   3
  -4   6   3  266.36   19.09   4
   3  -6  -3  436.80   16.70   3
   3  -6  -3  436.60   16.75   3
  -3   6   3  427.03   25.85   4
  -2   6   3 1353.09   47.72   2
   2  -6  -3 1289.74   46.67   3
  -2   6   3 1247.30   61.36   4
   2  -6  -3 1291.36   46.51   3
  -1   6   3 1111.16   41.53   2
  -1   6   3 1114.26   54.33   4
   1  -6  -3 1091.60   40.13   3
   1  -6  -3 1137.36   40.44   3
   0  -6  -3  748.42   26.80   3
   0  -6  -3  729.18   26.36   3
   0   6   3  648.81   37.31   4
  -1  -6  -3  205.05    8.93   3
  -1  -6  -3  208.30   10.54   2
   1   6   3  180.93   15.37   4
  -1  -6  -3  204.75    8.63   3
   2   6   3   17.94    5.51   4
  -2  -6  -3   15.37    1.71   3
  -2  -6  -3   17.63    1.89   3
   3   6   3   67.51    9.89   4
   4   6   3   97.56   12.02   4
   5   6   3  391.54   28.49   4
  -6   7   3  333.12   23.36   4
   6  -7  -3  331.03   13.85   3
  -5   7   3  653.19   36.47   4
   5  -7  -3  649.30   24.62   3
   5  -7  -3  636.65   24.51   3
   4  -7  -3  385.30   15.70   3
  -4   7   3  401.67   25.09   4
   4  -7  -3  417.57   15.96   3
   3  -7  -3  362.51   13.82   3
   3  -7  -3  336.66   13.80   3
  -3   7   3  329.83   22.38   4
   2  -7  -3  414.55   16.26   3
   2  -7  -3  433.24   16.13   3
  -2   7   3  386.07   25.20   4
   1  -7  -3  292.43   11.72   3
  -1   7   3  284.47   20.13   4
   1  -7  -3  290.89   11.98   3
   0  -7  -3   82.41    4.31   3
   0  -7  -3   85.68    4.64   3
   0   7   3   68.38    9.06   4
  -1  -7  -3  129.06    6.48   3
  -1  -7  -3  127.70    6.20   3
   1   7   3  141.51   13.53   4
   2   7   3   69.43   10.03   4
  -2  -7  -3   67.85    4.06   3
  -3  -7  -3  147.66    7.19   3
   3   7   3  149.05   14.96   4
   4   7   3  247.27   21.22   4
   5  -8  -3  577.26   22.41   3
   5  -8  -3  577.22   22.30   3
  -5   8   3  571.66   33.90   4
   4  -8  -3  618.91   23.08   3
   4  -8  -3  591.44   22.81   3
  -4   8   3  575.20   33.96   4
   3  -8  -3  602.48   22.27   3
   3  -8  -3  562.76   22.00   3
  -3   8   3  559.53   33.39   4
  -2   8   3  110.90   11.73   4
   2  -8  -3  113.99    5.84   3
   2  -8  -3  116.48    5.65   3
   1  -8  -3  142.91    7.02   3
   1  -8  -3  143.67    6.74   3
  -1   8   3  146.27   13.85   4
   0  -8  -3   23.93    2.09   3
   0  -8  -3   25.72    2.32   3
   0   8   3   30.45    6.99   4
  -1  -8  -3  200.15    9.35   3
  -1  -8  -3  205.27    9.03   3
   1   8   3  205.98   17.55   4
  -2  -8  -3  200.98    9.01   3
   2   8   3  176.92   17.10   4
   3  -9  -3   20.79    2.11   3
   3  -9  -3   24.64    2.25   3
  -3   9   3   22.88    6.06   4
   2  -9  -3   34.41    2.69   3
   2  -9  -3   33.32    2.76   3
  -2   9   3   30.41    6.80   4
  -1   9   3  168.74   15.68   4
   1  -9  -3  162.64    7.61   3
   1  -9  -3  158.22    7.89   3
   0  -9  -3  107.94    5.85   3
   0   9   3  134.40   13.83   4
   0  -9  -3  116.76    6.24   3
  -2 -10   4  106.78    5.16   1
  -2 -10   4   96.58    4.69   3
   2  10  -4   97.24    8.53   4
  -1 -10   4   75.70    3.52   3
  -1 -10   4   70.19    4.13   1
   0 -10   4  141.71    5.65   3
   0 -10   4  147.73    6.65   1
   1 -10   4  198.97    8.44   1
   3 -10   4   24.71    1.37   3
   4 -10   4   56.44    2.84   3
   4 -10   4   57.31    2.87   3
  -4  -9   4   41.97    2.92   3
  -4  -9   4   37.97    2.72   1
   4   9  -4   48.80    7.07   4
  -3  -9   4  277.46   10.68   1
   3   9  -4  300.05   18.08   4
  -3  -9   4  283.62   11.49   3
  -2  -9   4  339.59   12.49   1
  -2  -9   4  332.35   13.11   3
   2   9  -4  366.03   19.27   4
  -2  -9   4  342.51   13.15   3
  -1  -9   4  261.80    9.94   1
  -1  -9   4  257.43    9.76   3
  -1  -9   4  247.52    9.69   3
   1   9  -4  261.32   14.02   4
   0  -9   4  309.69   11.55   1
   1  -9   4  267.17   10.31   1
   2  -9   4  159.66    7.00   1
   3  -9   4   16.24    1.04   3
  -4   9  -4   50.76    4.94   4
   4  -9   4   56.93    2.82   3
   5  -9   4  201.70    8.65   3
   5  -9   4  220.55    8.73   3
  -5   9  -4  209.38   13.48   4
   5   8  -4  134.83   12.72   4
  -5  -8   4  140.83    6.06   1
   4   8  -4  286.56   18.98   4
  -4  -8   4  312.90   12.37   3
  -4  -8   4  292.94   12.21   3
  -4  -8   4  308.33   11.12   1
  -3  -8   4  195.83    8.13   3
  -3  -8   4  199.34    7.74   1
   3   8  -4  194.85   13.08   4
  -3  -8   4  184.37    8.06   3
   2   8  -4  512.18   24.90   4
  -2  -8   4  494.73   18.47   3
  -2  -8   4  504.56   17.09   1
  -2  -8   4  493.60   18.47   3
  -1  -8   4  245.60    9.19   3
  -1  -8   4  251.26    9.30   1
  -1  -8   4  254.83    9.23   3
   1   8  -4  219.60   12.62   4
   0  -8   4  311.64   12.07   1
   0   8  -4  362.22   15.59   4
   1  -8   4  163.74    6.86   1
   2  -8   4   66.47    3.75   1
   3  -8   4   10.40    0.86   3
  -3   8  -4   19.65    2.45   4
  -4   8  -4   28.42    3.56   4
   4  -8   4   25.73    1.72   3
  -5   8  -4  116.75    9.27   4
   5  -8   4  117.29    5.38   3
   6  -8   4  299.47   11.47   3
  -6   8  -4  256.39   17.40   4
   6  -8   4  262.34   11.27   3
   6   7  -4  131.45   13.01   4
  -5  -7   4   85.56    4.74   3
   5   7  -4   93.16    9.64   4
  -4  -7   4  403.59   16.01   3
   4   7  -4  416.17   23.66   4
  -4  -7   4  419.69   16.10   3
  -3  -7   4  789.37   29.41   2
  -3  -7   4  788.05   28.95   3
  -3  -7   4  798.58   28.93   3
   3   7  -4  800.26   37.88   4
  -2  -7   4  534.47   20.29   2
  -2  -7   4  563.57   19.85   3
  -2  -7   4  548.38   18.15   1
  -2  -7   4  544.67   19.81   3
   2   7  -4  511.61   25.77   4
  -1  -7   4  105.68    4.36   3
  -1  -7   4  110.25    4.40   3
  -1  -7   4  105.19    4.79   1
   1   7  -4  113.40    7.27   4
   1   7  -4  114.71    6.77   4
   0  -7   4   55.77    3.19   1
   0   7  -4   63.08    3.77   4
   0   7  -4   66.82    4.21   4
   1  -7   4   32.66    2.32   1
   2  -7   4  167.43    6.82   1
  -2   7  -4  183.95    8.82   4
  -2   7  -4  159.58    7.15   2
  -2   7  -4  165.61    8.60   4
   3  -7   4  773.25   28.78   3
  -3   7  -4  832.97   36.17   4
   3  -7   4  824.90   26.48   1
  -4   7  -4  280.19   16.17   4
   4  -7   4  310.53   11.42   3
   5  -7   4  371.81   14.28   3
  -5   7  -4  367.14   20.72   4
   6  -7   4  358.49   14.31   3
   6  -7   4  362.42   14.33   3
  -6   7  -4  356.16   21.58   4
   7  -7   4  351.22   14.59   3
  -7   7  -4  361.74   22.90   4
   7   6  -4  282.83   21.59   4
   6   6  -4  302.92   20.92   4
  -5  -6   4  635.85   23.62   3
  -5  -6   4  643.56   23.61   3
   5   6  -4  568.14   32.68   4
   4   6  -4  535.55   29.33   4
  -4  -6   4  589.69   21.55   3
  -4  -6   4  584.54   21.57   3
  -3  -6   4  822.17   29.89   3
  -3  -6   4  833.54   29.92   3
   3   6  -4  814.29   38.47   4
  -2  -6   4  246.86   10.19   2
  -2  -6   4  249.12    9.60   3
   2   6  -4  252.72   13.56   4
  -2  -6   4  249.44    9.63   3
   2   6  -4  262.48   14.54   4
  -1  -6   4  204.85    7.73   3
  -1  -6   4  206.09    8.12   2
   1   6  -4  210.45   11.29   4
   1   6  -4  222.88   10.75   4
  -1  -6   4  200.99    7.68   1
  -1  -6   4  202.52    7.75   3
   0   6  -4  280.21   12.64   4
   0   6  -4  274.99   13.12   4
   0  -6   4  274.78    9.84   1
  -1   6  -4   57.45    4.09   4
   1  -6   4   69.16    3.21   1
  -1   6  -4   58.64    3.62   4
  -2   6  -4  260.44   10.31   2
  -2   6  -4  292.65   13.71   4
  -2   6  -4  290.04   13.30   4
   2  -6   4  242.01    9.58   1
  -3   6  -4  465.07   22.63   4
   3  -6   4  460.21   17.14   3
  -3   6  -4  505.91   22.98   4
   3  -6   4  464.59   15.98   1
   4  -6   4  412.32   15.08   3
  -4   6  -4  387.47   20.89   4
   5  -6   4  653.14   23.98   3
  -5   6  -4  639.36   32.60   4
  -6   6  -4  144.36   11.78   4
   6  -6   4  140.96    6.65   3
  -7   6  -4   64.77    8.08   4
   7  -6   4   60.40    3.94   3
   7   5  -4  442.32   28.21   4
   6   5  -4  451.72   27.15   4
   5   5  -4  236.67   17.57   4
  -5  -5   4  277.87   17.26   4
  -5  -5   4  313.17   12.00   3
  -5  -5   4  312.18   12.01   3
  -4  -5   4  742.02   27.54   3
  -4  -5   4  763.32   27.56   3
  -4  -5   4  755.79   35.38   4
   4   5  -4  735.10   36.40   4
  -3  -5   4  851.88   30.64   3
   3   5  -4  829.02   38.97   4
  -3  -5   4  856.18   37.84   4
  -3  -5   4  852.09   30.66   3
  -2  -5   4  143.92    5.85   3
   2   5  -4  145.63    9.66   4
  -2  -5   4  145.85    7.12   4
   2   5  -4  142.98    8.71   4
  -2  -5   4  146.25    5.85   3
  -1  -5   4  899.35   32.07   3
   1   5  -4  970.73   40.02   4
   1   5  -4  895.80   38.91   4
  -1  -5   4  856.79   31.20   2
  -1  -5   4  900.26   32.00   3
   0  -5   4  142.56    5.14   1
   0   5  -4  122.86    7.09   4
   0   5  -4  113.66    6.53   4
  -1   5  -4  427.65   20.24   4
  -1   5  -4  437.12   15.34   2
   1  -5   4  435.29   14.47   1
  -1   5  -4  439.75   19.49   4
  -2   5  -4 1243.33   52.83   4
  -2   5  -4 1267.97   52.40   4
   2  -5   4 1156.95   43.01   3
   2  -5   4 1217.41   43.10   3
   3  -5   4  935.67   30.15   1
  -3   5  -4  928.67   42.30   4
   3  -5   4  921.16   33.76   3
  -3   5  -4 1014.68   43.03   4
  -4   5  -4  295.02   15.93   4
   4  -5   4  254.80   10.44   3
   5  -5   4   46.44    2.96   3
  -5   5  -4   68.84    6.90   4
  -6   5  -4  140.25   11.51   4
   6  -5   4  121.30    6.11   3
  -7   5  -4  192.90   16.01   4
   7  -5   4  233.61    9.98   3
  -8   5  -4  153.02   14.60   4
   8   4  -4  392.35   27.15   4
  -7  -4   4  386.00   23.67   4
   7   4  -4  350.31   24.25   4
   6   4  -4  106.72   10.60   4
  -6  -4   4  117.31   10.34   4
  -5  -4   4  215.02    9.08   3
  -5  -4   4  218.50   14.35   4
  -5  -4   4  213.90    9.08   3
   5   4  -4  209.21   14.54   4
  -4  -4   4  364.67   13.85   3
  -4  -4   4  366.46   13.81   3
  -4  -4   4  349.63   19.42   4
   4   4  -4  343.97   19.57   4
  -3  -4   4   81.75    3.76   3
  -3  -4   4   82.41    6.32   4
  -3  -4   4   76.64    3.64   3
   3   4  -4   68.99    6.08   4
  -2  -4   4  157.30    6.41   3
  -2  -4   4  156.13    8.87   4
   2   4  -4  176.34    9.62   4
  -2  -4   4  151.33    6.32   3
   2   4  -4  184.08   10.80   4
   1   4  -4  914.73   40.64   4
  -1  -4   4  930.97   33.50   3
   1   4  -4 1003.53   41.99   4
  -1  -4   4  933.38   33.41   3
  -1  -4   4  944.46   40.01   4
   0   4  -4 1420.97   58.38   4
   0   4  -4 1404.77   58.96   4
   0  -4   4 1328.60   48.86   3
   0  -4   4 1371.33   48.82   3
  -1   4  -4 1851.76   76.69   4
   1  -4   4 1814.07   56.44   1
   1  -4   4 1759.25   64.33   3
   1  -4   4 1841.28   64.37   3
  -1   4  -4 1875.85   77.67   4
   2  -4   4 1740.53   62.96   3
   2  -4   4 1775.64   55.32   1
  -2   4  -4 1874.92   76.75   4
   2  -4   4 1736.15   62.98   3
  -2   4  -4 1833.67   75.95   4
  -3   4  -4 1535.37   66.21   4
   3  -4   4 1461.16   46.82   1
   3  -4   4 1474.94   53.34   3
   3  -4   4 1545.17   65.35   4
  -3   4  -4 1531.45   65.62   4
  -4   4  -4  152.61   10.70   4
   4  -4   4  160.71   10.80   4
   4  -4   4  153.80    6.58   3
   5  -4   4    1.61    1.74   4
  -5   4  -4    1.72    1.73   4
   5  -4   4    3.08    0.92   3
   6  -4   4  147.92    6.84   3
  -6   4  -4  127.98   11.58   4
  -7   4  -4  208.38   16.40   4
  -8   4  -4  262.47   20.35   4
  -8  -3   4  386.36   25.25   4
   8   3  -4  354.01   25.28   4
  -7  -3   4  449.59   26.66   4
   7   3  -4  406.43   26.22   4
  -6  -3   4  217.40   15.55   4
   6   3  -4  201.09   15.10   4
  -5  -3   4  150.96    6.70   3
  -5  -3   4  156.46   11.65   4
  -5  -3   4  150.53    6.66   3
   5   3  -4  133.86   10.92   4
  -4  -3   4    1.02    1.31   4
  -4  -3   4    4.01    0.79   3
  -4  -3   4    4.03    0.83   3
   4   3  -4    0.65    1.14   4
  -3  -3   4  621.36   21.83   3
  -3  -3   4  609.65   28.81   4
   3   3  -4  582.66   28.24   4
  -3  -3   4  577.46   21.84   3
  -2  -3   4 2250.26   82.51   3
   2   3  -4 2623.15   99.71   4
  -2  -3   4 2344.08   97.92   4
   2   3  -4 2274.23   97.36   4
  -2  -3   4 2142.58   81.46   3
   1   3  -4 2040.97   87.40   4
  -1  -3   4 2045.95   73.60   3
  -1  -3   4 2094.82   87.39   4
   1   3  -4 2220.74   88.86   4
  -1  -3   4 2039.31   73.35   3
   0  -3   4  652.72   23.76   3
   0   3  -4  668.70   29.68   4
   0  -3   4  657.88   28.81   4
   0   3  -4  693.03   30.68   4
   0  -3   4  668.82   23.90   3
   1  -3   4  933.18   33.87   3
  -1   3  -4 1003.04   42.93   4
  -1   3  -4  994.29   41.77   4
   1  -3   4  988.90   40.89   4
   1  -3   4  897.62   41.40   4
   1  -3   4  930.14   33.91   3
   2  -3   4  510.92   18.86   3
  -2   3  -4  573.69   25.80   4
   2  -3   4  513.15   16.63   1
   2  -3   4  488.81   18.79   3
  -2   3  -4  535.47   24.49   4
   2  -3   4  508.29   24.98   4
   3  -3   4  599.65   18.79   1
  -3   3  -4  564.24   28.21   4
   3  -3   4  602.19   28.95   4
   3  -3   4  583.54   21.48   3
  -4   3  -4  162.07   12.01   4
   4  -3   4  199.57    7.87   3
   4  -3   4  192.44   12.98   4
   5  -3   4  502.39   19.12   3
  -5   3  -4  511.73   27.41   4
   5  -3   4  489.35   27.39   4
   6  -3   4  200.48   15.11   4
   6  -3   4  210.32    8.83   3
  -6   3  -4  158.30   13.87   4
  -7   3  -4  379.61   24.57   4
  -8   3  -4  606.76   36.15   4
   8   2  -4  129.22   13.38   4
  -8  -2   4  140.63   13.65   4
   7   2  -4   17.73    5.10   4
  -7  -2   4   11.67    4.16   4
   6   2  -4  194.36   14.39   4
  -6  -2   4  203.08   15.14   4
  -5  -2   4  521.08   27.47   4
   5   2  -4  472.44   26.11   4
  -5  -2   4  512.06   18.95   3
  -5  -2   4  491.61   18.85   3
  -4  -2   4  555.18   20.11   3
  -4  -2   4  545.14   20.03   3
   4   2  -4  508.17   26.65   4
  -4  -2   4  546.81   27.97   4
  -3  -2   4 2118.34   77.50   3
  -3  -2   4 2150.23   77.56   3
  -3  -2   4 2280.72   94.76   4
   3   2  -4 2267.64   93.69   4
   2   2  -4 5011.13  214.72   4
  -2  -2   4 4860.97  211.28   4
   2   2  -4 5434.96  212.56   4
  -2  -2   4 5124.49  181.37   3
  -2  -2   4 5073.81  181.47   3
   1   2  -4 4908.53  195.98   4
  -1  -2   4 4589.36  196.48   4
  -1  -2   4 4768.63  168.31   3
  -1  -2   4 4373.32  167.98   3
   1   2  -4 5099.43  197.44   4
   0  -2   4 1231.66   51.97   4
   0  -2   4 1136.88   42.09   3
   0  -2   4 1157.98   41.94   3
   0   2  -4 1265.01   52.76   4
   0   2  -4 1161.44   51.16   4
   1  -2   4  973.77   43.39   4
  -1   2  -4  974.44   42.47   4
   1  -2   4  924.45   34.23   3
  -1   2  -4 1013.09   43.89   4
   1  -2   4  940.30   34.27   3
  -2   2  -4  455.73   21.71   4
   2  -2   4  416.41   22.29   4
   2  -2   4  437.31   14.02   1
  -2   2  -4  430.77   22.45   4
   2  -2   4  439.91   16.19   3
   2  -2   4  450.66   16.26   3
   3  -2   4  154.45    6.24   3
   3  -2   4  151.28    5.17   1
  -3   2  -4  121.45    9.36   4
   3  -2   4  149.06   10.66   4
  -4   2  -4 1103.01   50.62   4
   4  -2   4 1043.60   51.11   4
   4  -2   4 1124.84   39.49   3
  -5   2  -4  438.61   24.93   4
   5  -2   4  445.57   17.20   3
   5  -2   4  446.25   25.54   4
  -6   2  -4  257.72   18.18   4
   6  -2   4  275.65   18.99   4
  -7   2  -4  118.55   11.97   4
   7  -2   4  122.89   12.43   4
  -8   2  -4  178.30   16.29   4
  -9  -1   4  118.80   13.52   4
   9   1  -4  114.56   12.93   4
  -8  -1   4   50.76    8.54   4
   8   1  -4   47.43    8.22   4
  -7  -1   4  130.25   12.37   4
   7   1  -4  109.65   10.99   4
   6   1  -4 1125.75   54.68   4
  -6  -1   4 1187.59   56.47   4
  -5  -1   4  553.42   19.97   3
  -5  -1   4  560.42   29.19   4
   5   1  -4  490.70   27.10   4
  -5  -1   4  512.08   19.80   3
  -4  -1   4 1517.45   52.79   3
   4   1  -4 1415.52   65.06   4
  -4  -1   4 1505.45   67.01   4
  -3  -1   4 1063.56   38.09   3
   3   1  -4  997.94   47.15   4
  -3  -1   4 1131.98   38.22   3
  -3  -1   4 1066.66   49.01   4
   2   1  -4 2578.07  109.61   4
  -2  -1   4 2622.00  111.29   4
  -2  -1   4 2758.47   94.07   3
  -2  -1   4 2707.95   93.67   3
   2   1  -4 2540.27   91.71   3
   2   1  -4 2490.13  109.46   4
   1   1  -4  176.60    9.88   4
  -1  -1   4  185.18   11.11   4
   1   1  -4  186.31   11.39   4
  -1  -1   4  157.22    6.58   3
  -1  -1   4  161.07    6.71   3
   0   1  -4  144.85    9.79   4
   0  -1   4  138.57    5.51   3
   0  -1   4  130.82    5.32   3
   0  -1   4  138.89    9.38   4
   0   1  -4  121.96    5.34   2
   0   1  -4  129.31    8.22   4
   0  -1   4  124.41    5.42   2
   1  -1   4  155.85    6.49   3
  -1   1  -4  169.34    9.93   4
  -1   1  -4  160.51   11.02   4
   1  -1   4  157.99   10.87   4
  -1   1  -4  153.12    6.58   2
   1  -1   4  156.91    6.39   3
   2  -1   4  474.96   14.21   1
   2  -1   4  448.37   16.76   3
   2  -1   4  459.90   23.70   4
  -2   1  -4  416.88   22.26   4
  -3   1  -4  425.72   21.51   4
   3  -1   4  411.42   15.34   3
   3  -1   4  369.01   21.93   4
   4  -1   4 1571.77   75.14   4
   4  -1   4 1666.57   59.63   3
  -4   1  -4 1768.91   74.58   4
   5  -1   4  720.19   38.42   4
  -5   1  -4  765.06   37.72   4
   5  -1   4  730.21   27.56   3
  -6   1  -4  547.66   29.95   4
   6  -1   4  486.21   30.16   4
   7  -1   4   15.28    5.47   4
  -7   1  -4   31.98    6.43   4
  -8   1  -4  177.13   16.03   4
   8  -1   4  166.46   16.42   4
  -9   0   4   57.63    9.90   4
   9   0  -4   53.37    9.00   4
  -8   0   4   42.29    8.02   4
   8   0  -4   39.33    7.25   4
  -7   0   4  212.60   17.34   4
   7   0  -4  235.24   16.72   4
  -6   0   4 2221.26  105.18   4
   6   0  -4 2491.55  104.02   4
   5   0  -4 1265.00   56.58   4
   5   0  -4 1304.43   44.59   3
  -5   0   4 1282.09   44.50   3
  -5   0   4 1067.23   57.38   4
   4   0  -4  447.36   16.46   3
  -4   0   4  402.24   16.28   3
  -4   0   4  425.04   16.27   3
   4   0  -4  464.12   22.61   4
  -4   0   4  389.51   23.64   4
   4   0  -4  473.03   16.47   3
   3   0  -4 2127.04   87.22   4
  -3   0   4 1981.63   89.28   4
  -3   0   4 2082.77   72.07   3
   3   0  -4 2109.24   72.17   3
   3   0  -4 1967.95   72.15   3
  -3   0   4 1997.98   72.13   3
  -2   0   4 1475.68   50.28   3
   2   0  -4 1378.95   61.02   4
   2   0  -4 1418.44   61.21   4
   2   0  -4 1415.58   50.26   3
  -2   0   4 1461.52   50.34   3
   2   0  -4 1462.94   50.39   3
  -2   0   4 1305.33   62.89   4
   1   0  -4  198.28    7.47   3
   1   0  -4  175.08   10.68   4
   1   0  -4  187.62    7.51   3
  -1   0   4  177.28    7.45   3
  -1   0   4  188.36   12.32   4
   0   0  -4 1056.56   38.17   2
   0   0   4 1046.29   38.24   2
   0   0  -4 1104.32   39.17   3
   0   0   4 1077.16   49.97   4
   0   0  -4 1086.18   48.36   4
   0   0  -4 1177.55   39.06   3
   0   0   4 1126.76   39.20   3
  -1   0  -4 3409.49  144.54   4
   1   0   4 3537.63  122.28   3
  -1   0  -4 3296.08  122.26   3
  -1   0  -4 3714.50  122.97   3
  -1   0  -4 3313.59  117.29   2
   2   0   4  341.98   10.88   1
  -2   0  -4  330.31   13.06   3
  -2   0  -4  364.60   13.31   3
   2   0   4  405.63   20.58   4
  -2   0  -4  358.57   18.79   4
   2   0   4  317.57   13.22   3
   3   0   4 1878.89   67.69   3
  -3   0  -4 1900.63   83.26   4
  -3   0  -4 1933.84   67.54   3
   3   0   4 1915.24   84.86   4
   4   0   4 1548.53   57.15   3
   4   0   4 1647.16   73.51   4
  -4   0  -4 1602.21   71.69   4
  -5   0  -4  479.53   26.98   4
   5   0   4  485.44   28.53   4
   6   0   4   22.85    6.04   4
  -6   0  -4   30.55    5.97   4
  -7   0  -4   54.74    8.34   4
   7   0   4   69.05   10.33   4
  -8   0  -4   79.48   10.32   4
   8   0   4   78.59   11.87   4
  -9   1   4   86.22   12.21   4
   9  -1  -4   83.62   10.40   4
  -8   1   4  311.70   22.72   4
   8  -1  -4  274.66   20.23   4
   7  -1  -4 1274.40   61.13   4
  -7   1   4 1296.89   63.96   4
  -6   1   4  312.27   20.77   4
   6  -1  -4  293.11   18.57   4
   5  -1  -4  392.16   15.61   3
   5  -1  -4  419.90   22.24   4
  -5   1   4  411.64   24.26   4
  -4   1   4   84.19    8.26   4
   4  -1  -4   73.74    3.72   3
   4  -1  -4   68.79    6.39   4
   4  -1  -4   70.18    3.68   3
   3  -1  -4   94.24    4.21   3
   3  -1  -4   82.24    6.60   4
   3  -1  -4   85.07    4.09   3
  -3   1   4   85.26    8.17   4
  -2   1   4  106.44    9.02   4
   2  -1  -4  106.32    7.18   4
   2  -1  -4  106.00    4.61   3
   2  -1  -4  102.21    7.15   4
   2  -1  -4   98.02    4.50   3
  -1   1   4  570.01   19.99   3
  -1   1   4  508.75   19.99   2
  -1   1   4  564.01   28.18   4
   1  -1  -4  544.25   25.84   4
   1  -1  -4  553.77   20.05   3
   1  -1  -4  537.38   19.94   3
   0  -1  -4  925.57   31.09   2
   0  -1  -4  972.27   39.77   4
   0   1   4  827.69   31.10   3
   0   1   4  853.34   31.23   3
   0  -1  -4  876.11   31.15   3
   0   1   4  887.69   31.12   2
   0   1   4  857.57   41.41   4
   0  -1  -4  761.24   31.19   3
  -1  -1  -4 1909.92   65.54   2
   1   1   4 1771.60   66.97   3
  -1  -1  -4 1817.66   66.77   3
  -1  -1  -4 1977.79   81.90   4
   1   1   4 2008.67   83.69   4
   2   1   4  925.81   44.78   4
   2   1   4  807.27   33.65   3
  -2  -1  -4  987.62   43.45   4
  -2  -1  -4 1014.67   33.69   3
   3   1   4  974.38   35.80   3
   3   1   4  958.45   47.69   4
  -3  -1  -4  999.20   46.24   4
  -3  -1  -4  947.78   35.50   3
  -3  -1  -4 1038.43   35.84   3
   4   1   4  601.43   33.14   4
  -4  -1  -4  596.42   31.50   4
   4   1   4  610.57   22.95   3
  -4  -1  -4  614.09   22.69   3
  -5  -1  -4  212.88   15.14   4
   5   1   4  192.64   16.04   4
  -6  -1  -4   87.04    9.61   4
   6   1   4   94.23   11.17   4
  -7  -1  -4   71.66    9.20   4
   7   1   4   85.10   11.14   4
  -8   2   4  166.30   16.27   4
   8  -2  -4  193.03   15.52   4
  -7   2   4  512.09   31.14   4
   7  -2  -4  497.49   28.56   4
   6  -2  -4  450.84   25.02   4
  -6   2   4  447.58   27.48   4
   5  -2  -4   92.65    4.68   3
   5  -2  -4   91.38    4.64   3
  -5   2   4   87.41    9.40   4
   5  -2  -4   91.90    8.06   4
  -4   2   4  191.70   14.41   4
   4  -2  -4  202.29    8.35   3
   4  -2  -4  195.21   12.39   4
   4  -2  -4  205.88    8.38   3
   3  -2  -4  608.99   22.22   3
   3  -2  -4  597.93   22.16   3
   3  -2  -4  582.00   28.42   4
  -3   2   4  621.41   31.73   4
   2  -2  -4 1048.49   39.38   3
   2  -2  -4 1092.54   39.40   3
   2  -2  -4 1112.93   48.65   4
   2  -2  -4 1112.97   48.63   4
  -2   2   4 1147.60   52.06   4
   1  -2  -4 2711.26  101.70   3
  -1   2   4 2933.43  124.82   4
   1  -2  -4 2936.58  102.61   3
   1  -2  -4 2968.38  121.71   4
  -1   2   4 2929.31   99.17   2
   0   2   4 4013.09  173.68   4
   0  -2  -4 3834.62  143.49   3
   0  -2  -4 4587.26  148.70   3
   0  -2  -4 4081.51  171.08   4
   0  -2  -4 4061.25  139.52   2
   0   2   4 4038.95  139.63   2
  -1  -2  -4  663.58   31.47   4
   1   2   4  594.62   32.65   4
  -1  -2  -4  636.99   24.26   2
  -1  -2  -4  652.93   23.92   3
  -1  -2  -4  674.64   23.66   3
  -2  -2  -4  701.30   34.22   4
  -2  -2  -4  699.56   25.78   3
   2   2   4  683.64   36.03   4
  -2  -2  -4  696.80   26.47   2
  -2  -2  -4  731.81   26.09   3
  -3  -2  -4  322.41   12.51   3
  -3  -2  -4  317.25   12.74   3
   3   2   4  309.78   20.35   4
   4   2   4  556.00   31.83   4
  -4  -2  -4  555.34   29.83   4
   5   2   4    9.75    4.30   4
  -5  -2  -4    8.76    3.29   4
   6   2   4   44.80    8.76   4
  -6  -2  -4   48.06    7.44   4
  -7  -2  -4   12.47    4.58   4
   7   2   4    4.93    3.62   4
  -8   3   4  250.43   20.72   4
   7  -3  -4   67.43    7.84   4
  -7   3   4   75.95    9.65   4
  -6   3   4   53.91    8.30   4
   6  -3  -4   66.75    3.97   3
   6  -3  -4   67.00    7.21   4
   5  -3  -4  477.97   24.49   4
   5  -3  -4  465.06   17.68   3
   5  -3  -4  437.73   17.60   3
  -5   3   4  450.01   27.14   4
   4  -3  -4   90.87    4.66   3
   4  -3  -4   97.84    4.73   3
  -4   3   4  101.77    9.83   4
   4  -3  -4   96.27    7.73   4
  -3   3   4  303.23   19.82   4
   3  -3  -4  308.77   12.34   3
   3  -3  -4  328.89   17.08   4
   3  -3  -4  323.33   12.37   3
   2  -3  -4  422.89   21.68   4
   2  -3  -4  425.02   16.62   3
  -2   3   4  444.84   25.23   4
   2  -3  -4  469.47   16.68   3
  -2   3   4  446.65   17.49   2
  -1   3   4 1151.23   40.72   2
   1  -3  -4 1139.11   50.17   4
   1  -3  -4 1085.72   40.52   3
  -1   3   4 1105.90   53.40   4
   1  -3  -4 1158.68   40.48   3
   0   3   4 1248.83   45.01   2
   0  -3  -4 1301.84   44.88   3
   0  -3  -4 1226.79   55.52   4
   0   3   4 1263.32   58.91   4
   0  -3  -4 1244.93   45.08   3
   0  -3  -4 1239.91   44.88   2
  -1  -3  -4  435.53   22.91   4
   1   3   4  419.35   24.90   4
  -1  -3  -4  448.77   16.84   3
  -1  -3  -4  435.71   16.50   3
  -1  -3  -4  443.84   17.65   2
  -2  -3  -4  119.53    6.90   2
  -2  -3  -4  117.41    9.75   4
  -2  -3  -4  136.06    5.87   3
  -2  -3  -4  130.65    6.07   3
   2   3   4  130.64   11.73   4
  -3  -3  -4  417.79   16.32   3
   3   3   4  418.80   25.63   4
  -3  -3  -4  410.07   17.42   2
  -3  -3  -4  384.58   22.87   4
  -3  -3  -4  428.44   16.07   3
  -4  -3  -4  247.18   16.41   4
   4   3   4  222.72   17.92   4
  -5  -3  -4  347.02   21.98   4
   5   3   4  326.71   23.88   4
   6   3   4  265.35   21.86   4
  -6  -3  -4  269.61   19.62   4
  -7  -3  -4  159.71   14.95   4
   7   3   4  162.55   17.36   4
  -8   4   4   27.44    7.12   4
  -7   4   4   65.32    9.66   4
  -6   4   4  142.06   13.52   4
   6  -4  -4  141.31    6.91   3
  -5   4   4  797.81   42.43   4
   5  -4  -4  799.20   29.71   3
   5  -4  -4  794.58   38.28   4
   5  -4  -4  805.09   29.71   3
   4  -4  -4  922.15   41.49   4
   4  -4  -4  881.17   32.69   3
  -4   4   4  850.92   45.06   4
   4  -4  -4  912.11   32.80   3
   3  -4  -4  397.76   16.07   3
   3  -4  -4  435.39   16.16   3
  -3   4   4  418.66   25.21   4
   3  -4  -4  430.83   21.36   4
  -2   4   4  444.22   18.13   2
   2  -4  -4  463.05   22.16   4
   2  -4  -4  477.87   17.10   3
   2  -4  -4  422.94   16.88   3
  -2   4   4  425.38   25.76   4
   1  -4  -4 1197.36   52.82   4
  -1   4   4 1212.77   57.27   4
  -1   4   4 1241.27   43.59   2
   1  -4  -4 1204.55   42.93   3
   1  -4  -4 1130.89   43.02   3
   0   4   4   42.02    6.68   4
   0  -4  -4   47.40    5.07   4
   0  -4  -4   52.53    3.08   3
   0  -4  -4   50.42    2.86   3
   0   4   4   43.12    3.82   2
  -1  -4  -4   15.58    3.52   4
   1   4   4   24.83    5.77   4
  -1  -4  -4   24.47    2.09   3
  -1  -4  -4   24.10    2.92   2
  -1  -4  -4   25.87    1.95   3
  -2  -4  -4   79.48    4.47   3
  -2  -4  -4   78.95    5.49   2
   2   4   4   81.02    9.38   4
  -2  -4  -4   78.32    7.66   4
  -2  -4  -4   87.05    4.35   3
  -3  -4  -4   -0.03    0.50   2
  -3  -4  -4   -0.18    0.79   4
   3   4   4    1.02    1.80   4
  -3  -4  -4    0.53    0.65   3
  -4  -4  -4   61.64    7.17   4
   4   4   4   42.18    8.17   4
  -5  -4  -4  318.84   21.30   4
   5   4   4  341.03   24.96   4
  -6  -4  -4  639.35   36.16   4
   6   4   4  638.13   40.35   4
  -7   5   4    5.42    3.62   4
  -6   5   4  140.97   13.73   4
   6  -5  -4  141.50    7.00   3
   5  -5  -4  414.19   16.61   3
   5  -5  -4  420.15   16.68   3
  -5   5   4  433.71   26.79   4
   4  -5  -4  414.21   15.23   3
   4  -5  -4  360.43   14.98   3
  -4   5   4  362.10   23.86   4
  -3   5   4  292.06   13.64   2
   3  -5  -4  321.10   16.50   4
   3  -5  -4  306.91   12.29   3
  -3   5   4  294.39   20.43   4
   3  -5  -4  302.93   12.22   3
  -2   5   4  341.53   14.88   2
  -2   5   4  316.67   21.43   4
   2  -5  -4  346.39   13.17   3
   2  -5  -4  325.70   13.22   3
   2  -5  -4  332.64   17.27   4
  -1   5   4  584.61   32.41   4
   1  -5  -4  576.16   21.49   3
   1  -5  -4  542.96   21.62   3
   1  -5  -4  566.84   27.35   4
   1  -5  -4  567.48   27.32   4
  -1   5   4  617.48   23.41   2
   0  -5  -4  363.53   14.22   3
   0  -5  -4  364.52   13.88   3
   0   5   4  341.59   22.79   4
   0  -5  -4  338.25   18.71   4
  -1  -5  -4  165.91    7.89   3
  -1  -5  -4  188.91   11.95   4
   1   5   4  160.43   14.41   4
  -1  -5  -4  185.36    9.49   2
  -1  -5  -4  173.95    7.63   3
  -2  -5  -4  305.90   17.67   4
  -2  -5  -4  301.77   13.76   2
  -2  -5  -4  276.17   12.07   3
   2   5   4  276.59   20.66   4
  -2  -5  -4  284.24   11.83   3
   3   5   4  122.30   13.35   4
  -3  -5  -4  155.59    7.08   3
  -3  -5  -4  146.18   11.55   4
   4   5   4  293.24   22.69   4
   5   5   4  610.78   38.65   4
  -7   6   4  155.15   15.31   4
  -6   6   4  243.60   19.93   4
   6  -6  -4  287.34   11.91   3
  -5   6   4  186.73   16.03   4
   5  -6  -4  185.28    8.48   3
   4  -6  -4   32.88    2.61   3
   4  -6  -4   35.13    2.62   3
  -4   6   4   45.24    7.59   4
   3  -6  -4   66.52    3.86   3
   3  -6  -4   65.08    3.78   3
  -3   6   4   58.19    8.57   4
  -2   6   4   28.88    6.21   4
   2  -6  -4   23.20    2.08   3
   2  -6  -4   28.49    2.26   3
   1  -6  -4   18.89    1.80   3
  -1   6   4   14.39    4.95   4
   1  -6  -4   18.68    1.87   3
   0  -6  -4  100.19    5.27   3
   0  -6  -4   92.74    4.88   3
   0   6   4  104.97   11.32   4
  -1  -6  -4  300.97   12.22   3
  -1  -6  -4  309.52   12.68   3
   1   6   4  278.20   20.99   4
   2   6   4  609.31   36.37   4
  -2  -6  -4  621.60   23.61   3
   3   6   4  330.09   24.50   4
   4   6   4  560.57   36.34   4
  -6   7   4  214.82   18.21   4
  -5   7   4  453.20   30.47   4
   5  -7  -4  530.43   19.87   3
   4  -7  -4  172.78    8.02   3
  -4   7   4  148.22   14.52   4
   4  -7  -4  174.29    7.87   3
  -3   7   4   38.13    7.36   4
   3  -7  -4   40.68    2.97   3
   3  -7  -4   43.55    3.00   3
   2  -7  -4   47.20    3.06   3
  -2   7   4   38.92    7.56   4
   2  -7  -4   41.11    3.04   3
   1  -7  -4   32.00    2.65   3
   1  -7  -4   36.78    2.63   3
  -1   7   4   26.82    6.66   4
   0  -7  -4  443.26   17.39   3
   0   7   4  439.74   28.90   4
   0  -7  -4  444.23   17.83   3
   1   7   4  796.64   45.89   4
  -1  -7  -4  863.63   31.33   3
  -2  -7  -4  443.01   17.93   3
   2   7   4  464.76   30.51   4
   3   7   4  107.75   13.36   4
  -4   8   4    5.42    3.56   4
   4  -8  -4    7.40    1.44   3
   3  -8  -4  102.34    5.48   3
   3  -8  -4   97.22    5.51   3
  -3   8   4  110.14   12.33   4
   2  -8  -4   69.67    4.39   3
   2  -8  -4   72.15    4.23   3
  -2   8   4   68.99   10.09   4
  -1   8   4  128.92   13.82   4
   1  -8  -4  134.45    6.73   3
   1  -8  -4  145.39    7.19   3
   0  -8  -4  367.83   14.59   3
   0   8   4  321.74   24.91   4
  -1  -8  -4  527.70   20.37   3
   1   8   4  489.25   33.35   4
  -2 -10   5  439.06   16.54   3
  -2 -10   5  424.34   16.49   3
  -2 -10   5  451.74   15.86   1
  -1 -10   5  387.72   13.88   1
  -1 -10   5  378.18   13.85   3
  -1 -10   5  350.89   13.77   3
   0 -10   5  331.12   12.59   1
   1 -10   5   50.11    3.45   1
   2 -10   5   13.09    2.02   1
   4   9  -5  543.64   31.21   4
  -4  -9   5  579.55   22.17   3
  -4  -9   5  584.85   19.98   1
  -4  -9   5  601.44   22.21   3
  -3  -9   5  528.53   18.39   1
   3   9  -5  529.69   27.85   4
  -3  -9   5  512.55   19.99   3
  -3  -9   5  553.25   20.14   3
  -2  -9   5  249.74    9.63   1
  -2  -9   5  243.87    9.70   3
  -2  -9   5  245.07    9.70   3
   2   9  -5  243.12   14.29   4
   1   9  -5   78.93    5.81   4
  -1  -9   5   76.81    3.44   3
  -1  -9   5   76.21    3.44   3
  -1  -9   5   78.23    4.18   1
   0  -9   5    6.70    1.46   1
   1  -9   5    5.44    1.34   1
   2  -9   5  110.36    5.45   1
   3  -9   5  332.84   12.25   3
   4  -9   5  290.89   11.51   3
  -4   9  -5  318.99   16.37   4
  -5   9  -5  178.31   11.52   4
   5  -9   5  143.62    6.67   3
  -5  -8   5  236.87   10.44   3
   5   8  -5  243.99   17.58   4
  -4  -8   5  219.78    9.44   3
  -4  -8   5  220.80    9.45   3
   4   8  -5  226.69   15.61   4
  -3  -8   5  244.83    9.48   1
  -3  -8   5  244.69    9.99   3
  -3  -8   5  243.31   10.00   3
   3   8  -5  260.51   15.51   4
  -2  -8   5   13.52    1.21   3
   2   8  -5    9.86    2.52   4
  -2  -8   5   19.17    1.94   1
  -2  -8   5   13.19    1.20   3
  -1  -8   5  255.01    9.73   3
   1   8  -5  269.70   13.30   4
  -1  -8   5  257.32    9.69   3
  -1  -8   5  251.31    9.72   1
   0   8  -5  307.50   14.19   4
   0  -8   5  306.15   11.30   1
   2  -8   5 1053.50   34.76   1
  -2   8  -5 1095.51   45.90   4
   3  -8   5  820.89   27.06   1
  -3   8  -5  852.63   36.46   4
   3  -8   5  779.73   29.09   3
  -4   8  -5  550.45   26.20   4
   4  -8   5  511.77   19.43   3
  -5   8  -5  276.29   16.85   4
   5  -8   5  279.46   11.14   3
   6  -8   5   20.86    2.02   3
   6  -8   5   23.72    2.00   3
  -6   8  -5   27.81    5.07   4
   6   7  -5  322.64   22.31   4
  -5  -7   5   58.91    3.59   3
   5   7  -5   38.21    6.59   4
   4   7  -5  196.00   13.70   4
  -4  -7   5  189.91    8.33   3
  -4  -7   5  201.27    8.46   3
   3   7  -5  146.83   10.43   4
  -3  -7   5  156.09    6.51   3
  -3  -7   5  145.73    6.48   3
  -2  -7   5  292.15   11.69   2
  -2  -7   5  318.02   11.54   3
  -2  -7   5  300.36   11.52   3
   2   7  -5  294.97   15.90   4
   1   7  -5  407.47   19.09   4
  -1  -7   5  399.03   14.78   3
  -1  -7   5  406.00   14.74   3
  -1  -7   5  405.85   14.07   1
   0   7  -5  577.65   26.99   4
   0   7  -5  597.55   26.03   4
   0  -7   5  596.67   19.84   1
   0   7  -5  606.00   26.04   4
  -1   7  -5  323.23   16.28   4
  -1   7  -5  336.04   15.69   4
   1  -7   5  360.39   12.18   1
  -2   7  -5  884.96   37.81   4
   2  -7   5  868.97   28.16   1
   2  -7   5  844.87   30.74   3
   2  -7   5  823.16   30.68   3
  -2   7  -5  910.71   30.20   2
   3  -7   5 1008.78   37.05   3
   3  -7   5 1077.74   33.70   1
  -3   7  -5 1044.88   46.06   4
   4  -7   5  222.86    8.86   3
  -4   7  -5  221.94   13.45   4
   5  -7   5  196.73    8.26   3
  -5   7  -5  190.17   13.26   4
   6  -7   5   41.77    2.92   3
  -6   7  -5   44.19    6.40   4
   7   6  -5  247.92   19.73   4
   6   6  -5  107.35   11.06   4
  -5  -6   5   31.55    2.42   3
   5   6  -5   26.32    5.27   4
  -5  -6   5   29.85    2.44   3
  -4  -6   5   44.15    2.78   3
   4   6  -5   37.84    5.41   4
  -4  -6   5   40.11    2.65   3
  -3  -6   5  182.77    7.50   3
  -3  -6   5  183.91    7.58   3
   3   6  -5  174.59   11.50   4
   2   6  -5 1279.55   54.72   4
  -2  -6   5 1183.20   41.99   2
  -2  -6   5 1205.39   43.07   3
  -2  -6   5 1182.58   42.95   3
   2   6  -5 1207.16   52.88   4
  -1  -6   5 1078.48   39.64   3
   1   6  -5 1183.60   49.80   4
  -1  -6   5 1115.11   39.80   3
   1   6  -5 1117.04   48.25   4
   0  -6   5 1169.52   37.31   1
   0   6  -5 1180.43   50.25   4
   0  -6   5 1204.82   41.81   3
   0   6  -5 1149.39   51.02   4
   0  -6   5 1187.54   41.66   3
  -1   6  -5  724.44   32.88   4
  -1   6  -5  743.34   31.94   4
   1  -6   5  716.42   25.85   3
   1  -6   5  712.95   25.80   3
   1  -6   5  736.19   23.63   1
   2  -6   5  189.69    7.17   3
   2  -6   5  187.96    7.12   3
  -2   6  -5  180.64   10.25   4
  -2   6  -5  182.26    7.20   2
  -2   6  -5  199.70   11.18   4
   2  -6   5  189.40    7.31   1
   3  -6   5   84.59    3.91   3
  -3   6  -5  101.16    7.06   4
   3  -6   5   89.63    4.21   1
   4  -6   5   53.62    2.92   3
  -4   6  -5   51.18    5.48   4
   5  -6   5  115.57    5.43   3
  -5   6  -5  109.66    9.52   4
  -6   6  -5   85.85    9.01   4
   6  -6   5   91.22    4.87   3
  -7   6  -5   59.95    8.56   4
   7  -6   5   83.16    4.76   3
   7   5  -5  199.01   16.78   4
   6   5  -5   78.05    8.91   4
  -5  -5   5  363.06   14.25   3
   5   5  -5  346.11   21.29   4
  -5  -5   5  371.17   14.36   3
  -5  -5   5  342.53   20.34   4
  -4  -5   5  183.92    7.80   3
   4   5  -5  159.48   11.96   4
  -4  -5   5  193.48    7.79   3
  -4  -5   5  177.67   11.65   4
  -3  -5   5  591.35   21.19   3
  -3  -5   5  589.10   27.06   4
   3   5  -5  549.75   27.77   4
  -3  -5   5  565.15   21.21   3
   2   5  -5  912.64   40.35   4
  -2  -5   5  871.41   32.46   3
   2   5  -5  948.14   42.31   4
  -2  -5   5  891.38   32.40   3
  -2  -5   5  918.72   38.82   4
  -1  -5   5 1361.80   48.11   3
   1   5  -5 1365.07   58.13   4
  -1  -5   5 1348.39   47.97   3
   1   5  -5 1365.51   59.52   4
   0  -5   5  474.99   17.07   3
   0   5  -5  478.68   21.95   4
   0   5  -5  470.26   22.93   4
   0  -5   5  479.16   17.22   3
   1  -5   5  507.28   17.29   1
  -1   5  -5  527.09   24.14   4
   1  -5   5  522.80   18.86   3
   1  -5   5  515.04   18.89   3
  -1   5  -5  566.96   25.55   4
  -2   5  -5  402.65   20.04   4
   2  -5   5  377.92   13.98   3
   2  -5   5  379.30   14.02   3
   2  -5   5  379.97   12.94   1
  -2   5  -5  369.74   18.65   4
  -3   5  -5  102.96    8.16   4
   3  -5   5   87.08    4.08   3
  -3   5  -5  100.64    7.36   4
   3  -5   5   85.65    4.02   1
   4  -5   5  212.09    8.83   3
  -4   5  -5  226.34   13.90   4
   5  -5   5  797.39   29.04   3
  -5   5  -5  768.43   38.80   4
   6  -5   5   74.49    4.17   3
  -6   5  -5   54.84    7.28   4
  -7   5  -5  176.98   14.95   4
   8   4  -5  244.96   20.19   4
   7   4  -5    5.84    3.52   4
  -7  -4   5    5.56    2.77   4
  -6  -4   5  320.30   19.74   4
   6   4  -5  276.45   19.26   4
  -5  -4   5  199.00    8.79   3
   5   4  -5  196.13   14.08   4
  -5  -4   5  224.85    8.94   3
  -5  -4   5  195.13   14.01   4
  -4  -4   5  375.20   14.36   3
   4   4  -5  376.62   20.53   4
  -4  -4   5  378.87   20.52   4
  -4  -4   5  362.84   14.39   3
  -3  -4   5  489.68   17.81   3
  -3  -4   5  472.05   23.77   4
   3   4  -5  477.23   23.85   4
  -3  -4   5  475.93   17.84   3
  -2  -4   5  590.98   21.41   3
   2   4  -5  553.90   27.18   4
   2   4  -5  633.51   29.49   4
  -2  -4   5  572.91   21.27   3
  -2  -4   5  590.47   27.09   4
   1   4  -5  203.32   12.06   4
  -1  -4   5  184.79    7.44   3
   1   4  -5  196.23   10.66   4
  -1  -4   5  187.50    7.31   3
   0  -4   5   33.53    2.36   4
   0  -4   5   33.79    1.83   3
   0  -4   5   34.09    1.70   3
   0  -4   5   36.56    2.38   4
   0   4  -5   32.78    4.05   4
   0   4  -5   27.43    3.18   4
   1  -4   5  616.59   26.30   4
   1  -4   5  593.26   26.53   4
   1  -4   5  620.47   22.07   3
   1  -4   5  617.54   19.77   1
  -1   4  -5  581.13   27.90   4
   1  -4   5  622.82   22.00   3
  -1   4  -5  635.40   29.49   4
  -2   4  -5   16.89    3.41   4
   2  -4   5   18.69    1.41   1
   2  -4   5   17.20    1.28   3
  -2   4  -5   13.16    2.62   4
   2  -4   5   16.32    1.25   3
   3  -4   5  166.74    6.77   3
  -3   4  -5  153.96   10.40   4
   3  -4   5  168.73    6.18   1
   3  -4   5  159.55   10.77   4
  -4   4  -5  920.21   43.89   4
   4  -4   5  939.40   44.25   4
   4  -4   5  939.31   33.91   3
  -5   4  -5  536.43   28.45   4
   5  -4   5  511.95   19.97   3
   5  -4   5  529.69   28.61   4
  -6   4  -5  512.02   29.53   4
   6  -4   5  532.42   20.44   3
  -7   4  -5  203.59   16.41   4
  -8  -3   5   51.55    8.31   4
   8   3  -5   40.51    8.08   4
   7   3  -5   77.87    9.14   4
  -7  -3   5   62.90    8.32   4
  -6  -3   5  745.40   39.18   4
   6   3  -5  772.72   39.26   4
  -5  -3   5  370.30   21.86   4
  -5  -3   5  365.41   14.69   3
   5   3  -5  367.15   21.48   4
  -5  -3   5  393.18   14.74   3
  -4  -3   5  478.98   17.73   3
   4   3  -5  467.25   24.38   4
  -4  -3   5  478.43   25.12   4
  -4  -3   5  458.48   17.76   3
   3   3  -5  312.94   16.12   4
  -3  -3   5  292.49   11.23   3
  -3  -3   5  269.11   16.13   4
  -3  -3   5  283.46   11.11   3
   2   3  -5 1796.88   76.21   4
  -2  -3   5 1766.67   62.85   3
  -2  -3   5 1743.90   76.60   4
   2   3  -5 1822.24   76.25   4
  -2  -3   5 1782.66   62.99   3
  -1  -3   5   61.85    2.91   3
  -1  -3   5   61.81    5.20   4
   1   3  -5   67.22    5.27   4
   1   3  -5   77.36    6.66   4
  -1  -3   5   64.07    3.07   3
   0  -3   5  119.71    5.05   3
   0  -3   5  119.70    7.94   4
   0   3  -5  128.47    8.09   4
   0   3  -5  131.81    9.35   4
   0  -3   5  130.66    5.27   3
  -1   3  -5  382.75   13.39   2
   1  -3   5  363.75   13.88   3
   1  -3   5  376.63   13.85   3
  -1   3  -5  385.43   20.25   4
   1  -3   5  368.77   19.14   4
  -1   3  -5  363.86   18.65   4
   2  -3   5  468.04   17.40   3
  -2   3  -5  483.19   24.72   4
   2  -3   5  463.20   17.39   3
   2  -3   5  470.14   24.16   4
  -2   3  -5  457.29   23.20   4
   2  -3   5  483.98   15.27   1
   3  -3   5  421.48   13.76   1
   3  -3   5  433.30   15.93   3
   3  -3   5  421.26   22.85   4
  -3   3  -5  403.16   21.79   4
  -4   3  -5 1426.86   63.42   4
   4  -3   5 1350.38   64.09   4
   4  -3   5 1423.78   50.33   3
   5  -3   5 1215.46   41.45   3
   5  -3   5 1127.17   54.62   4
  -5   3  -5 1040.20   53.18   4
   6  -3   5  387.55   24.06   4
  -6   3  -5  346.01   22.59   4
  -7   3  -5  151.31   13.73   4
  -8   3  -5   66.12    9.71   4
  -8  -2   5   63.54    9.44   4
   8   2  -5   67.26    9.75   4
  -7  -2   5  312.54   21.64   4
   7   2  -5  305.25   20.89   4
   6   2  -5  782.44   40.06   4
  -6  -2   5  807.99   41.41   4
  -5  -2   5  405.32   15.11   3
   5   2  -5  361.39   21.46   4
  -5  -2   5  376.62   22.70   4
   4   2  -5   24.96    4.22   4
  -4  -2   5   41.57    2.52   3
  -4  -2   5   44.13    5.63   4
  -4  -2   5   40.67    2.41   3
  -3  -2   5  294.94   11.58   3
  -3  -2   5  311.49   17.51   4
  -3  -2   5  315.05   11.56   3
   3   2  -5  273.23   15.97   4
   2   2  -5  137.60    8.50   4
  -2  -2   5  110.32    5.09   3
  -2  -2   5  119.15    9.00   4
   2   2  -5  132.68    8.42   4
  -2  -2   5  127.39    5.31   3
  -1  -2   5   41.51    4.78   4
   1   2  -5   43.97    5.38   4
   1   2  -5   37.83    4.17   4
  -1  -2   5   41.69    2.20   3
  -1  -2   5   39.44    2.31   3
   0  -2   5 1010.58   36.73   3
   0   2  -5 1129.43   48.23   4
   0  -2   5 1014.67   46.84   4
   0   2  -5 1033.83   45.85   4
   0  -2   5  991.39   36.93   3
   1  -2   5  842.87   30.73   3
   1  -2   5  830.22   30.83   3
  -1   2  -5  875.73   39.07   4
  -1   2  -5  880.21   29.96   2
   1  -2   5  856.92   40.25   4
  -2   2  -5  123.22    9.61   4
   2  -2   5  150.76    6.34   3
   2  -2   5  161.19    5.40   1
   2  -2   5  140.98   10.90   4
   2  -2   5  160.79    6.44   3
   3  -2   5  950.79   45.04   4
   3  -2   5  897.25   33.92   3
   3  -2   5  967.71   29.19   1
  -3   2  -5  934.39   43.62   4
   4  -2   5  976.48   48.02   4
   4  -2   5  982.40   36.05   3
  -4   2  -5 1007.53   46.97   4
  -5   2  -5  984.12   48.12   4
   5  -2   5 1014.68   36.55   3
   5  -2   5  966.76   49.37   4
  -6   2  -5   45.27    6.93   4
   6  -2   5   43.41    7.44   4
   7  -2   5   81.46   10.37   4
  -7   2  -5   97.92   10.67   4
  -8   2  -5   17.97    5.81   4
  -8  -1   5  140.89   14.34   4
   8   1  -5  151.98   14.07   4
  -7  -1   5  556.31   33.55   4
   7   1  -5  600.32   32.75   4
   6   1  -5  549.94   29.49   4
  -6  -1   5  530.18   30.90   4
  -5  -1   5  364.77   14.42   3
  -5  -1   5  361.95   22.28   4
   5   1  -5  381.26   21.11   4
   4   1  -5  165.69   11.21   4
  -4  -1   5  171.46    7.14   3
  -4  -1   5  152.83   12.03   4
  -3  -1   5   90.59    4.33   3
  -3  -1   5   99.94    4.50   3
   3   1  -5   92.22    7.23   4
  -3  -1   5   97.14    8.67   4
  -2  -1   5  106.01    4.58   3
  -2  -1   5  107.74    4.71   3
   2   1  -5   95.52    7.30   4
  -2  -1   5  108.51    8.79   4
  -1  -1   5  528.20   19.45   3
   1   1  -5  531.91   25.68   4
  -1  -1   5  557.55   27.46   4
  -1  -1   5  544.79   19.21   2
  -1  -1   5  510.26   19.57   3
   0   1  -5 1081.37   50.67   4
   0  -1   5 1183.56   41.03   3
   0  -1   5 1197.38   52.77   4
   0  -1   5 1137.11   39.85   2
   0  -1   5 1128.74   40.81   3
   1  -1   5 2936.82  124.43   4
   1  -1   5 2812.70  101.71   3
  -1   1  -5 2934.72   98.63   2
  -1   1  -5 2911.42  122.37   4
   1  -1   5 2889.31  101.91   3
   2  -1   5 1424.40   50.35   3
  -2   1  -5 1384.60   62.56   4
   2  -1   5 1339.54   63.78   4
   2  -1   5 1472.10   43.33   1
   3  -1   5 1003.61   48.86   4
  -3   1  -5 1042.15   47.50   4
   3  -1   5 1058.80   36.90   3
   3  -1   5  963.00   31.27   1
   4  -1   5  629.32   33.34   4
  -4   1  -5  544.47   30.91   4
   4  -1   5  646.11   23.10   3
  -5   1  -5  365.13   22.29   4
   5  -1   5  367.98   23.61   4
  -6   1  -5   20.14    5.13   4
   6  -1   5   16.12    5.30   4
  -7   1  -5   93.22   10.58   4
   7  -1   5   81.08   10.68   4
   8  -1   5   11.67    4.88   4
   9   0  -5  312.70   23.48   4
   8   0  -5  297.60   21.20   4
  -8   0   5  281.88   22.00   4
  -7   0   5  532.23   32.47   4
   7   0  -5  545.85   30.76   4
  -6   0   5  768.16   43.51   4
   6   0  -5  926.52   42.74   4
   5   0  -5    3.83    2.09   4
   5   0  -5    1.58    0.68   3
  -5   0   5    2.66    2.11   4
  -4   0   5   13.95    3.99   4
  -4   0   5   13.75    1.30   3
  -4   0   5   15.31    1.43   3
   4   0  -5   16.79    3.39   4
   4   0  -5   13.48    1.38   3
   4   0  -5   13.78    1.39   3
   3   0  -5   17.81    1.47   3
  -3   0   5   15.34    1.31   3
   3   0  -5   13.05    2.85   4
   3   0  -5   12.93    1.30   3
  -3   0   5   14.95    1.36   3
  -3   0   5   16.48    4.00   4
   2   0  -5   31.95    2.15   3
  -2   0   5   41.08    2.30   3
  -2   0   5   31.47    5.26   4
   2   0  -5   37.42    4.24   4
  -2   0   5   41.49    2.21   3
   2   0  -5   33.64    2.14   3
  -1   0   5  349.97   13.62   3
   1   0  -5  386.09   13.76   3
   1   0  -5  361.39   13.56   3
  -1   0   5  360.54   13.75   2
   1   0  -5  360.24   18.81   4
  -1   0   5  362.64   13.54   3
  -1   0   5  317.14   20.11   4
   0   0  -5 1800.70   61.41   2
   0   0   5 1623.14   78.55   4
   0   0   5 1743.14   61.42   2
   0   0  -5 1784.47   62.87   3
   0   0  -5 1783.35   63.09   3
   0   0   5 1940.32   63.18   3
   0   0  -5 1743.67   76.86   4
  -1   0  -5  625.35   23.34   2
  -1   0  -5  648.57   23.41   3
  -1   0  -5  604.48   30.63   4
   1   0   5  687.98   33.15   4
   1   0   5  628.44   23.47   3
  -1   0  -5  628.83   23.23   3
  -2   0  -5   31.05    4.50   4
   2   0   5   34.57    2.30   3
  -2   0  -5   28.41    1.98   3
  -2   0  -5   25.30    2.39   2
   2   0   5   41.05    6.01   4
   3   0   5  561.79   22.01   3
  -3   0  -5  610.55   30.39   4
   3   0   5  598.78   31.83   4
  -4   0  -5  460.67   25.42   4
   4   0   5  459.03   17.63   3
   4   0   5  428.52   26.63   4
  -5   0  -5  381.11   23.26   4
   5   0   5  378.33   24.85   4
  -6   0  -5  623.46   35.61   4
   6   0   5  669.73   38.28   4
   7   0   5  261.77   21.59   4
  -7   0  -5  263.69   20.07   4
  -8   1   5  184.59   17.16   4
   8  -1  -5  189.67   15.83   4
  -7   1   5  226.70   18.35   4
   7  -1  -5  224.12   16.52   4
  -6   1   5   59.89    8.58   4
   6  -1  -5   56.27    6.75   4
  -5   1   5   72.00    8.65   4
   5  -1  -5   79.15    4.22   3
   5  -1  -5   78.31    7.53   4
  -4   1   5  412.57   25.53   4
   4  -1  -5  469.81   17.16   3
   4  -1  -5  449.43   23.40   4
   3  -1  -5  922.76   32.55   3
   3  -1  -5  764.56   32.40   3
   3  -1  -5  966.00   41.45   4
  -3   1   5  965.58   44.78   4
   2  -1  -5  671.65   24.36   3
   2  -1  -5  638.69   31.30   4
  -2   1   5  683.07   34.46   4
   1  -1  -5 1956.35   71.39   3
  -1   1   5 2013.73   71.47   3
  -1   1   5 2063.36   69.89   2
  -1   1   5 2086.12   89.97   4
   1  -1  -5 1993.01   86.91   4
   0   1   5 2038.63   91.19   4
   0  -1  -5 2066.80   88.55   4
   0  -1  -5 2065.23   71.03   2
   0   1   5 2068.82   72.68   3
   0   1   5 2090.45   71.15   2
   0  -1  -5 1984.86   72.48   3
  -1  -1  -5  297.34   12.28   3
   1   1   5  307.32   19.53   4
   1   1   5  352.34   12.71   3
  -1  -1  -5  323.04   18.15   4
  -1  -1  -5  317.41   13.12   2
   2   1   5   50.85    3.15   3
   2   1   5   52.41    6.78   4
  -2  -1  -5   52.26    5.88   4
  -2  -1  -5   52.80    3.75   2
  -2  -1  -5   51.49    2.93   3
  -2  -1  -5   54.85    3.14   3
  -3  -1  -5  123.36   10.19   4
   3   1   5  129.76   11.70   4
  -3  -1  -5  123.38    5.75   3
   3   1   5  125.92    6.03   3
  -4  -1  -5  132.62   11.37   4
   4   1   5  146.80   13.23   4
   5   1   5  362.50   24.83   4
  -5  -1  -5  359.44   22.80   4
   6   1   5  838.11   47.26   4
  -6  -1  -5  849.84   44.77   4
  -7  -1  -5  395.39   26.16   4
   7   1   5  356.88   27.47   4
   8  -2  -5    5.49    2.82   4
  -8   2   5    3.70    2.69   4
   7  -2  -5   41.40    6.65   4
  -7   2   5   50.72    8.58   4
   6  -2  -5    4.20    2.34   4
  -6   2   5    7.97    3.67   4
  -5   2   5  356.93   23.30   4
   5  -2  -5  361.94   14.35   3
   4  -2  -5  602.64   22.56   3
  -4   2   5  619.11   33.41   4
   4  -2  -5  592.29   29.83   4
   4  -2  -5  597.88   22.55   3
  -3   2   5  330.62   21.00   4
   3  -2  -5  324.03   12.88   3
   3  -2  -5  311.26   17.66   4
   3  -2  -5  346.67   13.01   3
   2  -2  -5  229.44    9.01   3
   2  -2  -5  199.75   12.72   4
  -2   2   5  230.78    9.92   2
   2  -2  -5  223.32    9.03   3
   2  -2  -5  205.50   12.86   4
  -2   2   5  222.37   15.80   4
  -1   2   5 1624.55   56.95   2
   1  -2  -5 1528.44   57.66   3
   1  -2  -5 1679.16   57.60   3
   1  -2  -5 1611.86   70.83   4
  -1   2   5 1654.25   74.32   4
   0  -2  -5  866.84   31.78   2
   0  -2  -5  847.96   40.39   4
   0   2   5  873.31   43.55   4
   0  -2  -5  883.31   31.46   3
   0  -2  -5  829.95   31.62   3
   0   2   5  896.69   31.98   2
   1   2   5    2.72    1.98   4
  -1  -2  -5    3.63    0.86   3
  -1  -2  -5    2.82    1.09   2
  -1  -2  -5    2.66    0.73   3
  -1  -2  -5    0.60    1.45   4
  -2  -2  -5  185.35   12.78   4
  -2  -2  -5  181.55    7.62   3
   2   2   5  167.31   13.93   4
  -2  -2  -5  181.31    8.88   2
  -2  -2  -5  174.24    7.84   3
  -3  -2  -5  149.75    6.78   3
   3   2   5  145.84   13.25   4
  -3  -2  -5  154.61    8.13   2
  -3  -2  -5  140.88   11.49   4
  -4  -2  -5  530.52   28.61   4
   4   2   5  470.91   30.33   4
   5   2   5 1133.78   57.41   4
  -5  -2  -5 1038.85   53.45   4
  -6  -2  -5  961.70   48.94   4
   6   2   5  880.72   51.23   4
   7   2   5  240.08   22.12   4
  -7  -2  -5  266.96   20.55   4
  -8   3   5  106.29   12.82   4
   7  -3  -5  184.86   14.13   4
  -7   3   5  162.05   15.64   4
   6  -3  -5  341.14   20.86   4
  -6   3   5  366.37   24.54   4
   5  -3  -5 1165.32   42.39   3
  -5   3   5 1176.02   58.19   4
   5  -3  -5 1143.70   53.66   4
  -4   3   5 1298.15   64.70   4
   4  -3  -5 1378.43   60.89   4
   4  -3  -5 1329.07   48.86   3
   4  -3  -5 1402.14   48.87   3
   3  -3  -5  667.55   23.47   3
  -3   3   5  616.60   34.39   4
   3  -3  -5  597.39   23.23   3
   3  -3  -5  609.92   30.26   4
   2  -3  -5  216.19   12.92   4
  -2   3   5  200.17   15.67   4
   2  -3  -5  215.55    8.86   3
  -2   3   5  224.64   10.10   2
   2  -3  -5  224.75   13.12   4
   2  -3  -5  199.67    8.85   3
  -1   3   5  289.37   19.96   4
   1  -3  -5  293.58   17.08   4
   1  -3  -5  329.82   12.15   3
  -1   3   5  297.13   13.28   2
   1  -3  -5  312.59   12.31   3
   0   3   5   86.05    5.55   2
   0   3   5   82.33    9.28   4
   0  -3  -5   94.84    4.64   3
   0  -3  -5   86.77    4.32   3
   0  -3  -5   79.43    7.27   4
  -1  -3  -5  727.54   27.56   2
  -1  -3  -5  695.98   26.51   3
  -1  -3  -5  723.67   35.37   4
  -1  -3  -5  713.90   26.85   3
   1   3   5  747.90   38.61   4
  -2  -3  -5 1128.77   41.45   3
   2   3   5 1156.88   56.85   4
  -2  -3  -5 1107.09   53.41   4
  -2  -3  -5 1168.17   41.85   3
  -2  -3  -5 1158.36   42.22   2
  -3  -3  -5  265.25   12.65   2
  -3  -3  -5  251.25   17.12   4
   3   3   5  289.27   20.46   4
   4   3   5  560.79   34.39   4
  -4  -3  -5  560.58   31.12   4
   5   3   5  625.19   38.89   4
  -5  -3  -5  655.39   35.66   4
  -6  -3  -5  501.24   30.99   4
   6   3   5  530.08   35.15   4
  -8   4   5  233.32   20.40   4
  -7   4   5  180.91   16.69   4
  -6   4   5  624.85   36.63   4
   5  -4  -5  748.03   36.57   4
   5  -4  -5  778.33   28.01   3
  -5   4   5  681.35   40.20   4
  -4   4   5  870.20   46.67   4
   4  -4  -5  897.89   33.28   3
   4  -4  -5  874.16   33.13   3
   4  -4  -5  957.84   42.63   4
   3  -4  -5  401.73   15.30   3
  -3   4   5  359.02   24.28   4
  -3   4   5  383.28   16.42   2
   3  -4  -5  406.64   20.76   4
   3  -4  -5  372.39   15.09   3
   2  -4  -5  290.15   11.44   3
   2  -4  -5  281.36   16.08   4
  -2   4   5  281.89   19.83   4
  -2   4   5  276.72   12.80   2
   2  -4  -5  280.17   11.55   3
   1  -4  -5   79.21    6.88   4
   1  -4  -5   70.68    3.93   3
  -1   4   5   76.26    5.32   2
  -1   4   5   72.05    8.90   4
   1  -4  -5   78.95    4.22   3
   0  -4  -5  154.89    6.75   3
   0   4   5  133.88   13.04   4
   0  -4  -5  150.49   10.85   4
   0  -4  -5  149.12    6.98   3
  -1  -4  -5  423.69   16.17   3
   1   4   5  360.65   24.90   4
  -1  -4  -5  407.74   15.79   3
  -1  -4  -5  409.12   17.39   2
  -1  -4  -5  400.61   22.42   4
  -2  -4  -5 1029.77   38.04   2
   2   4   5 1017.17   52.20   4
  -2  -4  -5  972.32   36.74   3
  -2  -4  -5 1002.19   48.11   4
  -3  -4  -5  471.03   25.86   4
   3   4   5  400.81   28.05   4
  -4  -4  -5  125.08   11.48   4
   4   4   5  130.52   14.20   4
  -5  -4  -5  140.33   12.92   4
   5   4   5  160.64   16.72   4
   6   4   5   10.42    5.00   4
  -7   5   5  236.58   20.00   4
  -6   5   5  393.24   26.94   4
   5  -5  -5  399.27   15.52   3
  -5   5   5  341.58   25.03   4
   4  -5  -5   28.23    2.42   3
   4  -5  -5   25.82    2.39   3
  -4   5   5   28.07    6.47   4
  -3   5   5  232.04   18.27   4
   3  -5  -5  229.00   10.06   3
   3  -5  -5  241.13   10.05   3
   2  -5  -5  290.65   16.11   4
   2  -5  -5  286.98   11.71   3
   2  -5  -5  281.20   11.86   3
  -2   5   5  284.05   20.65   4
   1  -5  -5  121.21    5.74   3
   1  -5  -5  110.97    8.64   4
   1  -5  -5  124.09    6.01   3
   1  -5  -5  105.03    8.44   4
  -1   5   5  116.95   12.18   4
   0   5   5  399.89   27.51   4
   0  -5  -5  460.71   17.68   3
   0  -5  -5  448.62   17.23   3
   0  -5  -5  442.46   23.54   4
  -1  -5  -5 1517.52   68.93   4
   1   5   5 1547.26   74.64   4
  -1  -5  -5 1544.17   55.40   3
  -2  -5  -5  389.69   15.30   3
   2   5   5  327.41   25.09   4
  -2  -5  -5  405.87   22.47   4
   3   5   5  212.77   18.75   4
   4   5   5  271.10   22.71   4
   5   5   5   62.41   11.60   4
  -6   6   5  185.20   17.15   4
  -5   6   5  130.62   13.63   4
   5  -6  -5  126.93    6.53   3
  -4   6   5    9.56    4.55   4
   4  -6  -5    8.42    1.48   3
   3  -6  -5  247.41   10.60   3
  -3   6   5  232.59   18.94   4
   3  -6  -5  236.99   10.36   3
   2  -6  -5  347.05   13.96   3
   2  -6  -5  333.64   13.61   3
  -2   6   5  311.63   23.21   4
   1  -6  -5  545.39   21.39   3
   1  -6  -5  562.01   21.04   3
  -1   6   5  515.75   32.88   4
   0   6   5  454.17   30.66   4
   0  -6  -5  507.00   19.12   3
  -1  -6  -5  702.05   25.83   3
   1   6   5  635.25   39.38   4
   2   6   5  118.28   13.55   4
   3   6   5    0.95    2.95   4
   4   6   5   48.71   10.45   4
  -5   7   5   76.17   11.05   4
  -4   7   5  313.79   23.72   4
   4  -7  -5  326.59   13.57   3
  -3   7   5  596.56   37.29   4
   3  -7  -5  650.12   24.35   3
   2  -7  -5  247.22   10.69   3
  -2   7   5  240.90   20.03   4
   1  -7  -5  364.63   14.22   3
  -1   7   5  295.30   23.81   4
   0   7   5  420.22   29.94   4
   0  -7  -5  470.80   18.17   3
   1   7   5  151.01   16.05   4
   2   7   5   17.73    6.87   4
  -3   8   5  631.38   38.90   4
   3  -8  -5  625.64   24.43   3
   2  -8  -5  473.89   18.43   3
  -2   8   5  421.86   30.42   4
   1  -8  -5  182.30    8.38   3
  -1   8   5  150.93   16.34   4
   0   8   5  117.46   14.16   4
  -2 -10   6    7.81    1.07   3
  -2 -10   6    7.58    1.63   1
  -2 -10   6    8.10    1.13   3
  -1 -10   6   16.05    1.24   3
  -1 -10   6   13.04    1.21   3
  -1 -10   6   17.33    2.17   1
   0 -10   6  101.04    5.22   1
   0 -10   6   89.97    3.85   3
   1 -10   6   44.16    3.29   1
   2 -10   6  135.72    6.62   1
   3 -10   6  118.14    4.88   3
  -4  -9   6   26.92    2.32   3
  -4  -9   6   30.54    2.33   3
  -4  -9   6   28.17    2.47   1
   4   9  -6   34.48    5.97   4
   3   9  -6    5.91    2.61   4
  -3  -9   6    8.63    1.61   1
  -3  -9   6    7.31    1.17   3
  -3  -9   6    5.70    1.05   3
  -2  -9   6   40.49    2.52   3
  -2  -9   6   42.97    3.05   1
   2   9  -6   51.81    5.14   4
  -2  -9   6   46.06    2.55   3
   1   9  -6  225.04   11.48   4
  -1  -9   6  196.21    8.27   1
  -1  -9   6  193.02    7.77   3
  -1  -9   6  195.33    7.86   3
   0  -9   6  431.80   15.48   1
   0  -9   6  442.71   15.73   3
   0  -9   6  420.14   15.57   3
   1  -9   6  412.52   14.98   1
   2  -9   6  268.35   10.58   1
   3  -9   6  264.96   10.15   3
   3  -9   6  270.95   10.67   1
  -4   9  -6   41.49    4.62   4
   4  -9   6   43.47    2.53   3
   5  -9   6   24.14    2.02   3
   5   8  -6   42.74    7.09   4
  -5  -8   6   46.70    3.29   3
  -4  -8   6   40.83    2.72   3
  -4  -8   6   37.23    2.70   3
   4   8  -6   33.67    5.57   4
  -3  -8   6  120.28    5.49   3
   3   8  -6  106.62    9.03   4
  -3  -8   6  127.55    5.64   3
  -2  -8   6  186.55    7.50   3
  -2  -8   6  180.84    7.37   3
   2   8  -6  174.49   11.10   4
  -2  -8   6  182.71    7.56   1
   1   8  -6  147.14    8.75   4
  -1  -8   6  152.16    6.03   3
  -1  -8   6  144.92    5.88   3
  -1  -8   6  144.17    6.40   1
   0   8  -6  163.98    8.28   4
   0  -8   6  147.37    6.45   1
   0  -8   6  146.36    5.86   3
   0  -8   6  143.36    5.71   3
  -1   8  -6  359.47   17.00   4
   1  -8   6  365.75   13.31   3
   1  -8   6  369.25   13.27   1
   1  -8   6  368.22   13.24   3
   2  -8   6  210.66    8.25   3
   2  -8   6  221.64    8.78   1
  -2   8  -6  245.60   11.89   4
   2  -8   6  203.92    8.19   3
   3  -8   6   56.34    2.77   3
   3  -8   6   51.31    3.35   1
   4  -8   6   87.52    4.32   3
  -4   8  -6  100.02    7.73   4
  -5   8  -6  111.45    9.30   4
   5  -8   6  114.95    5.49   3
   6   7  -6   95.39   10.66   4
   5   7  -6  207.84   15.51   4
  -5  -7   6  216.01    9.46   3
  -4  -7   6   68.58    3.80   3
   4   7  -6   75.25    7.65   4
  -4  -7   6   67.50    3.88   3
   3   7  -6  476.37   24.52   4
  -3  -7   6  482.65   17.94   3
  -3  -7   6  469.91   18.04   3
   2   7  -6  321.39   16.65   4
  -2  -7   6  308.40   11.83   3
  -2  -7   6  305.97   11.94   3
  -1  -7   6  899.35   33.17   3
  -1  -7   6  934.95   33.36   3
   1   7  -6  964.68   41.10   4
   0  -7   6  420.72   15.65   3
   0  -7   6  439.88   15.10   1
   0  -7   6  429.90   15.83   3
   0   7  -6  445.54   20.36   4
   1  -7   6   18.72    1.11   3
   1  -7   6   17.85    1.15   3
   1  -7   6   17.43    1.70   1
  -1   7  -6   16.24    2.32   4
   2  -7   6   90.48    4.49   1
   2  -7   6   84.80    3.85   3
   2  -7   6   86.98    3.85   3
  -2   7  -6  104.91    6.75   4
   3  -7   6  151.55    6.48   3
  -3   7  -6  180.43   10.52   4
   3  -7   6  156.20    6.56   3
   3  -7   6  156.54    6.67   1
  -4   7  -6  199.47   13.12   4
   4  -7   6  220.69    8.76   3
   5  -7   6  631.20   23.06   3
  -5   7  -6  584.72   31.20   4
   6  -7   6  278.75   11.16   3
  -6   7  -6  221.84   16.74   4
   7   6  -6   77.46   10.07   4
   6   6  -6  243.08   17.92   4
  -5  -6   6  429.35   16.38   3
   5   6  -6  382.31   23.72   4
  -4  -6   6  303.33   11.98   3
  -4  -6   6  304.76   12.09   3
   4   6  -6  279.64   17.69   4
   3   6  -6  681.47   33.59   4
  -3  -6   6  724.77   25.85   3
  -3  -6   6  703.61   25.92   3
  -2  -6   6  946.70   34.53   3
   2   6  -6  967.44   43.05   4
  -2  -6   6  952.60   34.41   3
  -2  -6   6  976.53   33.30   2
  -1  -6   6  846.76   31.66   3
  -1  -6   6  874.94   31.86   3
   1   6  -6  922.75   41.60   4
   1   6  -6  912.91   39.53   4
   1   6  -6  896.10   39.46   4
   0  -6   6  477.18   17.90   3
   0  -6   6  490.87   18.14   3
   0   6  -6  525.64   24.89   4
   0   6  -6  503.63   23.28   4
   1  -6   6  138.99    5.80   1
  -1   6  -6  144.57    8.69   4
   1  -6   6  136.67    5.57   3
   1  -6   6  135.91    5.48   3
  -1   6  -6  145.08    9.72   4
  -2   6  -6   36.40    4.03   4
   2  -6   6   37.79    2.14   3
   2  -6   6   41.88    2.57   1
   2  -6   6   41.70    2.20   3
  -3   6  -6  121.54    8.52   4
   3  -6   6  111.13    4.99   1
   3  -6   6  107.46    4.92   3
   3  -6   6  112.30    5.00   3
  -4   6  -6  536.40   27.61   4
   4  -6   6  528.02   20.24   3
   4  -6   6  558.14   18.31   1
  -5   6  -6  430.07   24.53   4
   5  -6   6  453.93   17.31   3
  -6   6  -6  428.80   26.39   4
   6  -6   6  490.59   18.50   3
  -7   6  -6  184.05   15.30   4
   7   5  -6   10.66    4.61   4
   6   5  -6  600.01   33.45   4
   5   5  -6  621.18   33.28   4
  -5  -5   6  654.44   24.29   3
   4   5  -6 1052.56   51.18   4
  -4  -5   6 1072.91   50.56   4
  -4  -5   6 1167.91   40.27   3
  -4  -5   6 1136.79   40.36   3
  -3  -5   6  238.24   12.70   4
  -3  -5   6  216.59    8.61   3
  -3  -5   6  220.37    8.73   3
   3   5  -6  167.83   12.27   4
   2   5  -6  897.00   40.16   4
  -2  -5   6  795.82   29.66   3
  -2  -5   6  807.32   29.53   3
   2   5  -6  798.26   37.31   4
   1   5  -6  232.04   13.77   4
  -1  -5   6  214.87    8.53   3
   1   5  -6  224.83   12.27   4
  -1  -5   6  206.18    8.31   3
   0  -5   6   90.25    3.84   3
   0   5  -6   85.08    7.45   4
   0   5  -6   91.01    6.58   4
   0  -5   6   94.48    4.08   3
   1  -5   6  689.27   24.92   3
   1  -5   6  682.99   22.41   1
   1  -5   6  685.44   24.80   3
  -1   5  -6  691.43   31.80   4
  -1   5  -6  705.24   33.37   4
   2  -5   6  548.23   17.32   1
  -2   5  -6  518.07   26.73   4
   2  -5   6  508.97   19.08   3
   2  -5   6  536.41   19.12   3
  -2   5  -6  477.53   25.06   4
   3  -5   6  153.56    5.96   1
   3  -5   6  153.65    6.38   3
  -3   5  -6  126.07    9.80   4
  -4   5  -6 1041.10   49.12   4
   4  -5   6 1066.74   38.30   3
   4  -5   6 1055.70   33.59   1
  -5   5  -6  676.55   34.49   4
   5  -5   6  661.51   25.13   3
   6  -5   6   97.37    5.38   3
  -6   5  -6  104.35   10.17   4
  -7   5  -6   62.28    8.65   4
   8   4  -6  157.94   15.38   4
   7   4  -6  555.73   33.31   4
  -7  -4   6  597.19   33.28   4
  -6  -4   6  657.78   34.83   4
   6   4  -6  637.24   34.71   4
  -5  -4   6  773.23   40.00   4
   5   4  -6  802.00   40.17   4
  -5  -4   6  846.02   30.19   3
   4   4  -6  532.92   29.30   4
  -4  -4   6  601.94   30.08   4
  -4  -4   6  592.57   21.97   3
  -4  -4   6  618.36   22.20   3
  -3  -4   6  475.18   17.05   3
   3   4  -6  426.12   22.83   4
  -3  -4   6  455.80   17.13   3
  -3  -4   6  447.69   23.26   4
  -2  -4   6  421.73   20.70   4
   2   4  -6  416.77   20.82   4
   2   4  -6  416.56   20.79   4
  -2  -4   6  404.29   15.47   3
  -2  -4   6  404.64   15.33   3
  -1  -4   6  191.01    7.40   3
  -1  -4   6  187.93    7.58   3
  -1  -4   6  187.67   10.59   4
   1   4  -6  194.66   12.78   4
   1   4  -6  178.05   10.98   4
   0   4  -6  594.86   27.98   4
   0  -4   6  530.95   19.61   3
   0  -4   6  533.87   24.95   4
   0   4  -6  532.03   25.69   4
   0  -4   6  521.65   19.81   3
  -1   4  -6 1304.41   57.27   4
   1  -4   6 1260.21   44.72   3
   1  -4   6 1231.84   44.58   3
  -1   4  -6 1223.55   55.15   4
   1  -4   6 1261.11   54.65   4
  -2   4  -6  538.91   28.43   4
   2  -4   6  612.85   19.29   1
   2  -4   6  595.16   21.72   3
   2  -4   6  607.31   21.81   3
   2  -4   6  599.73   28.86   4
  -3   4  -6 1630.16   70.63   4
   3  -4   6 1587.60   49.59   1
   3  -4   6 1571.73   71.01   4
   3  -4   6 1585.78   56.80   3
   4  -4   6  283.67   11.42   3
  -4   4  -6  260.95   16.94   4
   4  -4   6  281.35    9.79   1
   4  -4   6  292.33   18.17   4
   5  -4   6  385.52   15.24   3
  -5   4  -6  370.92   22.49   4
  -6   4  -6    8.22    3.56   4
  -7   4  -6   95.22   10.67   4
  -8  -3   6  199.57   16.87   4
   8   3  -6  174.30   16.30   4
  -7  -3   6  649.72   35.62   4
   7   3  -6  596.56   34.89   4
  -6  -3   6  684.73   36.78   4
   6   3  -6  689.74   36.30   4
  -5  -3   6  776.34   39.88   4
   5   3  -6  763.16   38.98   4
  -5  -3   6  820.12   29.35   3
   4   3  -6  185.86   13.00   4
  -4  -3   6  194.13   13.77   4
  -4  -3   6  208.40    8.66   3
  -4  -3   6  217.05    8.58   3
   3   3  -6  109.26    8.16   4
  -3  -3   6  105.48    4.91   3
  -3  -3   6  113.90    8.95   4
  -3  -3   6  101.41    4.78   3
  -2  -3   6  302.56   11.21   3
   2   3  -6  267.88   15.49   4
  -2  -3   6  269.53   16.10   4
  -2  -3   6  293.61   11.02   3
  -1  -3   6  571.89   28.80   4
  -1  -3   6  597.09   20.86   2
   1   3  -6  627.81   28.71   4
  -1  -3   6  588.40   21.68   3
  -1  -3   6  596.58   21.90   3
   0   3  -6 1453.29   62.09   4
   0  -3   6 1392.23   50.21   3
   0  -3   6 1422.20   62.75   4
   0  -3   6 1404.15   50.47   3
   1  -3   6 1391.74   51.03   3
  -1   3  -6 1425.74   49.12   2
   1  -3   6 1451.94   50.93   3
  -1   3  -6 1440.53   62.98   4
   1  -3   6 1458.32   64.06   4
   2  -3   6  478.83   18.25   3
   2  -3   6  472.06   18.20   3
   2  -3   6  482.54   15.86   1
   2  -3   6  503.91   26.15   4
  -2   3  -6  514.85   25.18   4
  -3   3  -6  399.22   20.60   4
   3  -3   6  351.12   11.84   1
   3  -3   6  359.85   21.33   4
   3  -3   6  330.42   13.78   3
  -4   3  -6  488.40   26.25   4
   4  -3   6  475.50   18.50   3
   4  -3   6  481.04   27.27   4
   5  -3   6  129.21    6.35   3
   5  -3   6  125.78   11.69   4
  -5   3  -6  120.40   10.91   4
  -6   3  -6  129.44   12.02   4
  -7   3  -6  309.86   22.06   4
   8   2  -6  104.87   11.62   4
  -8  -2   6   97.33   11.51   4
   7   2  -6  188.14   15.37   4
  -7  -2   6  199.31   16.35   4
   6   2  -6  289.52   18.84   4
  -6  -2   6  274.12   19.44   4
  -5  -2   6   25.50    2.12   3
  -5  -2   6   27.91    5.40   4
   5   2  -6   23.62    4.59   4
  -4  -2   6  263.60   10.38   3
   4   2  -6  252.99   15.59   4
  -4  -2   6  242.14   10.14   3
  -4  -2   6  256.98   16.66   4
  -3  -2   6  915.94   33.81   3
  -3  -2   6 1002.91   45.16   4
  -3  -2   6  950.25   33.96   3
   3   2  -6  885.18   42.85   4
  -2  -2   6  855.71   40.62   4
   2   2  -6  817.37   38.82   4
  -2  -2   6  872.88   30.64   3
  -2  -2   6  827.04   30.43   3
  -1  -2   6 2620.00  108.92   4
  -1  -2   6 2570.38   88.64   3
   1   2  -6 2496.47  107.11   4
  -1  -2   6 2398.84   88.79   3
  -1  -2   6 2517.05   85.66   2
   0  -2   6 4970.90  180.51   3
   0  -2   6 5109.74  213.63   4
   0   2  -6 5004.92  211.80   4
   0  -2   6 5296.30  179.74   3
   1  -2   6 1463.05   64.74   4
  -1   2  -6 1422.16   49.04   2
   1  -2   6 1428.55   50.69   3
   1  -2   6 1397.28   50.49   3
  -1   2  -6 1383.16   62.70   4
   2  -2   6  358.42   21.42   4
   2  -2   6  364.61   13.83   3
   2  -2   6  362.92   13.94   3
  -2   2  -6  342.48   19.59   4
  -3   2  -6   67.05    6.75   4
   3  -2   6   52.62    6.88   4
   3  -2   6   50.03    2.31   1
   3  -2   6   49.54    3.10   3
   4  -2   6  102.66   10.18   4
   4  -2   6   99.91    5.18   3
  -4   2  -6  101.80    9.38   4
  -5   2  -6  229.19   16.67   4
   5  -2   6  251.46   18.35   4
   6  -2   6  382.87   25.10   4
  -6   2  -6  335.71   22.89   4
   7  -2   6  148.27   14.80   4
  -7   2  -6  131.27   13.33   4
   8   1  -6   69.64    9.33   4
  -8  -1   6   77.98   10.31   4
   7   1  -6   59.77    7.75   4
  -7  -1   6   63.08    9.17   4
   6   1  -6   17.93    4.45   4
  -6  -1   6   19.46    5.12   4
  -5  -1   6  382.07   23.86   4
   5   1  -6  399.97   22.40   4
  -4  -1   6 1213.47   42.58   3
  -4  -1   6 1175.90   56.17   4
   4   1  -6 1138.58   53.71   4
   3   1  -6 1124.69   52.02   4
  -3  -1   6 1127.56   41.50   3
  -3  -1   6 1222.25   54.93   4
   2   1  -6  426.53   21.58   4
  -2  -1   6  408.50   15.69   3
  -2  -1   6  428.17   23.63   4
  -2  -1   6  397.26   15.51   3
  -1  -1   6  938.95   35.03   3
  -1  -1   6  937.07   34.83   3
  -1  -1   6  994.24   46.60   4
  -1  -1   6  983.01   34.21   2
   1   1  -6 1013.56   44.65   4
   0  -1   6 1345.14   62.44   4
   0  -1   6 1377.58   48.67   3
   0  -1   6 1356.59   48.44   3
   0   1  -6 1351.75   60.39   4
  -1   1  -6  187.00    8.11   2
   1  -1   6  184.48   13.76   4
   1  -1   6  175.10    7.69   3
   1  -1   6  196.73    8.01   3
  -1   1  -6  195.82   12.50   4
   2  -1   6    9.58    1.34   3
  -2   1  -6   10.79    3.09   4
   2  -1   6    7.57    3.34   4
  -2   1  -6   13.34    1.76   2
   3  -1   6   59.49    3.57   3
   3  -1   6   57.24    7.28   4
  -3   1  -6   57.90    6.72   4
   3  -1   6   61.69    2.36   1
   4  -1   6  130.42    6.40   3
   4  -1   6  122.32   11.93   4
  -4   1  -6  141.40   11.52   4
  -5   1  -6  258.21   17.91   4
   5  -1   6  235.12   18.54   4
   6  -1   6  942.41   51.30   4
  -6   1  -6  965.75   49.50   4
  -7   1  -6  357.33   25.01   4
   7  -1   6  366.13   26.83   4
   8   0  -6  199.90   16.32   4
  -8   0   6  169.15   16.67   4
  -7   0   6  123.93   13.02   4
   7   0  -6  133.91   12.03   4
   6   0  -6  150.64   12.25   4
  -6   0   6  151.10   13.87   4
  -5   0   6 1116.26   57.02   4
   5   0  -6 1213.65   54.70   4
   4   0  -6 3276.14  138.98   4
   4   0  -6 3339.31  115.27   3
  -4   0   6 3126.32  142.02   4
  -4   0   6 3323.63  115.28   3
   3   0  -6 1828.89   81.19   4
  -3   0   6 1878.41   66.13   3
  -3   0   6 1644.21   83.40   4
  -3   0   6 1872.53   66.28   3
   3   0  -6 2059.86   66.49   3
   3   0  -6 1871.18   66.23   3
  -2   0   6  989.38   36.78   3
   2   0  -6  976.87   36.83   3
   2   0  -6 1062.96   46.82   4
  -2   0   6  952.82   49.16   4
   2   0  -6 1041.11   36.77   3
  -2   0   6 1079.41   36.72   3
   1   0  -6  453.36   16.09   3
  -1   0   6  422.83   24.36   4
   1   0  -6  422.82   22.09   4
  -1   0   6  400.51   15.86   3
  -1   0   6  412.29   16.05   2
  -1   0   6  393.29   15.69   3
   1   0  -6  418.81   15.78   3
   0   0   6 1511.40   51.92   3
   0   0  -6 1480.12   51.90   3
   0   0  -6 1399.79   51.59   3
   0   0   6 1396.53   50.76   2
   0   0  -6 1424.02   64.33   4
   0   0   6 1469.13   51.68   3
   0   0   6 1453.27   67.16   4
  -1   0  -6  251.55   15.89   4
  -1   0  -6  268.71   10.54   3
   1   0   6  271.70   18.06   4
  -1   0  -6  253.37   11.07   2
   1   0   6  257.23   10.57   3
   1   0   6  287.72   10.93   3
   2   0   6 1102.64   51.29   4
  -2   0  -6  978.93   48.30   4
   2   0   6 1106.67   37.89   3
  -2   0  -6  954.84   37.24   2
  -3   0  -6  214.45   14.80   4
   3   0   6  202.86    9.23   3
   3   0   6  242.23   17.04   4
  -4   0  -6  134.98   11.55   4
   4   0   6  126.15   12.53   4
  -5   0  -6  458.70   27.11   4
   5   0   6  425.14   28.43   4
  -6   0  -6  196.92   16.43   4
   6   0   6  203.72   18.25   4
   7   0   6  157.19   16.64   4
  -7   0  -6  161.49   15.34   4
   8  -1  -6  117.23   11.92   4
  -8   1   6  106.71   12.88   4
  -7   1   6  347.45   24.58   4
   7  -1  -6  336.21   21.83   4
   6  -1  -6  424.68   24.94   4
  -6   1   6  443.17   27.87   4
  -5   1   6  575.69   33.04   4
   5  -1  -6  568.09   29.87   4
  -4   1   6  878.11   45.58   4
   4  -1  -6  825.23   41.63   4
   4  -1  -6  939.22   32.58   3
   3  -1  -6   45.42    2.83   3
   3  -1  -6   48.32    5.34   4
  -3   1   6   50.20    7.32   4
  -2   1   6  110.70   10.42   4
  -2   1   6  115.26    5.88   2
   2  -1  -6  105.54    5.04   3
   2  -1  -6   99.52    8.22   4
  -1   1   6  186.34   14.29   4
   1  -1  -6  182.01    7.77   3
   1  -1  -6  183.96   12.26   4
  -1   1   6  191.52    8.67   2
   0  -1  -6  174.72    8.06   3
   0  -1  -6  188.59    7.88   3
   0  -1  -6  198.98   12.82   4
   0   1   6  200.22    8.15   3
   0   1   6  190.28    8.89   2
   0   1   6  189.58   14.57   4
   1   1   6  393.01   16.13   3
  -1  -1  -6  409.79   16.69   2
   1   1   6  393.15   24.92   4
  -1  -1  -6  441.19   16.05   3
  -1  -1  -6  416.04   22.93   4
  -1  -1  -6  438.69   16.28   3
  -2  -1  -6  890.05   32.82   2
  -2  -1  -6  899.74   32.33   3
   2   1   6  879.63   32.67   3
  -2  -1  -6  875.40   42.91   4
   2   1   6  867.30   45.19   4
  -3  -1  -6  971.35   46.24   4
   3   1   6  936.83   48.53   4
  -3  -1  -6  909.15   34.93   2
   4   1   6  360.73   24.49   4
  -4  -1  -6  338.98   21.74   4
   5   1   6  310.66   23.32   4
  -5  -1  -6  300.30   20.90   4
   6   1   6  185.93   18.05   4
  -6  -1  -6  184.99   16.02   4
  -7  -1  -6   55.23    9.24   4
   7   1   6   50.84   10.66   4
  -8   2   6  462.45   31.51   4
   8  -2  -6  461.45   28.70   4
  -7   2   6  158.80   15.87   4
   7  -2  -6  192.17   14.67   4
   6  -2  -6  459.89   25.59   4
  -6   2   6  416.47   28.18   4
  -5   2   6  575.41   33.45   4
   5  -2  -6  544.95   29.27   4
   4  -2  -6  321.91   19.27   4
  -4   2   6  348.73   22.86   4
   4  -2  -6  346.45   13.64   3
   3  -2  -6   95.08    4.71   3
   3  -2  -6   87.05    4.57   3
  -3   2   6   93.90   10.19   4
   3  -2  -6   82.19    7.54   4
  -2   2   6  525.73   20.38   2
   2  -2  -6  546.73   19.80   3
  -2   2   6  510.96   29.90   4
   2  -2  -6  496.22   26.22   4
   2  -2  -6  501.83   19.54   3
  -1   2   6  217.21   10.01   2
   1  -2  -6  217.90    8.88   3
   1  -2  -6  219.97    9.10   3
   1  -2  -6  204.29   13.52   4
  -1   2   6  184.32   15.41   4
   0   2   6  807.53   43.31   4
   0  -2  -6  873.45   31.07   3
   0  -2  -6  831.57   40.18   4
   0   2   6  850.20   31.46   2
   0  -2  -6  817.35   30.63   3
  -1  -2  -6 1083.18   40.25   3
  -1  -2  -6 1113.59   51.77   4
  -1  -2  -6 1047.82   39.90   3
  -1  -2  -6 1172.00   40.54   2
   1   2   6 1111.57   55.09   4
  -2  -2  -6 1288.70   46.77   3
  -2  -2  -6 1322.49   60.52   4
   2   2   6 1286.23   63.38   4
  -2  -2  -6 1285.49   47.11   2
  -3  -2  -6  389.06   16.39   2
   3   2   6  336.19   24.30   4
  -3  -2  -6  373.86   22.42   4
   4   2   6  152.25   15.14   4
  -4  -2  -6  146.25   12.79   4
   5   2   6  341.10   26.46   4
  -5  -2  -6  407.26   24.94   4
  -6  -2  -6  286.97   21.11   4
   6   2   6  275.21   23.68   4
  -8   3   6  290.63   23.69   4
   7  -3  -6   48.88    7.25   4
  -7   3   6   56.00    9.54   4
  -6   3   6  107.81   12.29   4
   6  -3  -6  113.76   10.26   4
   5  -3  -6  177.59   12.72   4
  -5   3   6  154.78   14.81   4
  -4   3   6   28.45    6.51   4
   4  -3  -6   31.51    4.89   4
   4  -3  -6   33.45    2.65   3
   3  -3  -6  124.31    5.90   3
   3  -3  -6  117.21    9.17   4
   3  -3  -6  115.45    5.72   3
  -3   3   6  111.67   11.82   4
  -3   3   6  113.84    6.78   2
  -2   3   6   91.52   10.37   4
   2  -3  -6   80.93    7.59   4
   2  -3  -6   89.55    4.80   3
   2  -3  -6   93.55    7.97   4
   2  -3  -6   92.97    4.76   3
  -2   3   6  107.13    6.14   2
  -1   3   6  448.67   27.50   4
   1  -3  -6  447.58   17.40   3
   1  -3  -6  420.42   16.97   3
  -1   3   6  453.44   18.49   2
   1  -3  -6  453.17   23.98   4
   0  -3  -6  252.48   15.74   4
   0  -3  -6  245.85   10.28   3
   0   3   6  228.08   18.24   4
   0  -3  -6  258.67   10.68   3
   1   3   6 1708.70   81.81   4
  -1  -3  -6 1724.47   61.98   3
  -1  -3  -6 1720.84   77.63   4
  -1  -3  -6 1764.19   61.98   2
   2   3   6  400.95   26.97   4
  -2  -3  -6  421.64   24.24   4
  -2  -3  -6  426.88   18.05   2
  -3  -3  -6  217.65   16.22   4
   3   3   6  246.60   19.74   4
   4   3   6  141.67   15.10   4
  -4  -3  -6  136.57   12.34   4
  -5  -3  -6   24.08    5.72   4
   5   3   6   25.28    7.60   4
   6   3   6   17.34    6.46   4
  -6  -3  -6   25.98    6.28   4
  -7   4   6   33.44    8.00   4
  -6   4   6   29.52    7.26   4
   5  -4  -6   96.60    8.89   4
  -5   4   6   98.17   11.64   4
   4  -4  -6  232.65   15.10   4
   4  -4  -6  240.76   10.25   3
  -4   4   6  222.76   18.58   4
   3  -4  -6 1293.82   47.96   3
  -3   4   6 1274.36   65.39   4
   3  -4  -6 1395.63   60.27   4
   2  -4  -6  481.70   19.23   3
   2  -4  -6  521.91   19.11   3
   2  -4  -6  487.82   25.73   4
   2  -4  -6  468.75   25.57   4
  -2   4   6  500.68   30.69   4
   1  -4  -6  557.87   21.86   3
   1  -4  -6  545.71   21.41   3
   1  -4  -6  589.47   29.38   4
  -1   4   6  584.28   34.00   4
   0  -4  -6  301.48   12.02   3
   0  -4  -6  280.49   17.70   4
   0   4   6  278.83   21.31   4
   1   4   6  724.46   41.56   4
  -1  -4  -6  759.32   37.17   4
  -1  -4  -6  716.82   27.46   3
  -2  -4  -6  387.67   22.77   4
   2   4   6  367.48   26.03   4
  -3  -4  -6   37.81    6.24   4
   3   4   6   33.89    8.25   4
  -4  -4  -6   17.50    4.85   4
   4   4   6   10.82    5.37   4
   5   4   6   15.16    6.40   4
  -7   5   6   57.52   10.31   4
  -6   5   6   31.77    7.84   4
  -5   5   6   11.44    5.01   4
  -4   5   6  112.13   12.72   4
   4  -5  -6  115.96    6.05   3
   3  -5  -6  558.00   20.92   3
  -3   5   6  496.27   32.61   4
   2  -5  -6  790.72   29.67   3
  -2   5   6  796.26   44.46   4
   1  -5  -6  122.20    5.92   3
  -1   5   6   98.97   12.08   4
   0   5   6  864.66   47.86   4
   0  -5  -6  859.58   32.11   3
   1   5   6  324.03   24.45   4
   2   5   6   95.84   12.20   4
   3   5   6   60.28   10.86   4
   4   5   6  186.18   19.04   4
  -6   6   6   63.05   10.71   4
  -5   6   6  124.74   14.09   4
  -4   6   6  355.06   26.00   4
   3  -6  -6  169.87    8.06   3
  -3   6   6  164.95   16.18   4
   2  -6  -6   99.58    5.38   3
  -2   6   6   89.43   11.70   4
  -1   6   6   80.54   11.81   4
   1  -6  -6   99.31    5.30   3
   0   6   6    4.09    3.61   4
   1   6   6    8.83    4.56   4
   2   6   6   64.18   11.37   4
   3   6   6  242.66   22.17   4
  -4   7   6  453.68   31.39   4
  -3   7   6  617.70   38.73   4
  -2   7   6   32.66    8.24   4
  -1   7   6   12.78    5.37   4
   0   7   6   48.67    9.95   4
   1   7   6   47.28   10.07   4
  -2 -10   7  374.63   14.30   1
  -2 -10   7  392.46   14.64   3
  -2 -10   7  376.73   14.67   3
  -1 -10   7  712.63   26.36   3
  -1 -10   7  738.98   26.48   3
  -1 -10   7  737.46   25.03   1
   0 -10   7  672.08   22.67   1
   0 -10   7  656.03   23.46   3
   0 -10   7  621.54   23.29   3
   1 -10   7  406.24   15.16   1
   2 -10   7  161.19    6.32   3
   2 -10   7  149.85    6.27   3
   2 -10   7  169.37    7.57   1
  -4  -9   7  329.86   13.67   3
   4   9  -7  316.25   20.49   4
  -4  -9   7  352.36   13.67   3
  -3  -9   7  611.93   22.67   3
   3   9  -7  579.45   30.53   4
  -3  -9   7  621.71   21.09   1
  -3  -9   7  603.34   22.75   3
  -2  -9   7  392.18   14.27   1
  -2  -9   7  381.78   14.73   3
   2   9  -7  373.21   20.06   4
  -2  -9   7  388.80   14.63   3
  -1  -9   7  531.33   20.08   3
  -1  -9   7  535.80   19.95   3
  -1  -9   7  546.00   19.12   1
   1   9  -7  576.78   25.91   4
   0  -9   7  187.12    8.11   1
   0   9  -7  196.37   10.27   4
   0  -9   7  184.07    7.36   3
   0  -9   7  196.53    7.57   3
   1  -9   7   45.92    2.19   3
   1  -9   7   43.74    3.17   1
   1  -9   7   43.55    2.31   3
   2  -9   7   21.69    2.43   1
   2  -9   7   20.91    1.49   3
   2  -9   7   22.77    1.50   3
   3  -9   7    4.49    1.35   1
   3  -9   7    6.09    0.93   3
  -3   9  -7    9.91    2.30   4
  -4   9  -7   56.99    5.80   4
   4  -9   7   52.13    3.05   3
   5   8  -7  437.44   26.46   4
  -5  -8   7  456.50   17.97   3
  -4  -8   7  351.60   14.14   3
  -4  -8   7  353.66   14.00   3
   4   8  -7  340.82   20.83   4
  -3  -8   7  353.37   14.04   3
  -3  -8   7  361.92   13.90   3
   3   8  -7  351.54   19.94   4
  -2  -8   7  363.33   14.04   3
  -2  -8   7  362.46   13.87   3
   2   8  -7  369.53   19.26   4
  -1  -8   7  121.26    5.30   3
  -1  -8   7  121.70    5.72   1
  -1  -8   7  118.01    5.13   3
   1   8  -7  133.79    8.23   4
   0  -8   7  103.69    5.15   1
   0  -8   7  107.02    4.41   3
   0   8  -7  100.50    6.84   4
   0  -8   7  108.51    4.63   3
   1  -8   7  128.40    5.77   1
  -1   8  -7  112.67    7.52   4
   1  -8   7  117.38    4.88   3
   1  -8   7  120.44    5.06   3
   2  -8   7  550.09   20.92   3
   2  -8   7  577.54   20.97   3
   2  -8   7  587.76   19.89   1
  -2   8  -7  583.10   27.38   4
   3  -8   7  346.36   13.29   3
   3  -8   7  352.00   13.30   3
   3  -8   7  351.94   12.93   1
  -3   8  -7  332.06   18.40   4
   4  -8   7  427.91   15.47   1
  -4   8  -7  427.61   23.00   4
   4  -8   7  430.57   16.47   3
   5  -8   7  331.85   13.37   3
  -5   8  -7  328.32   19.81   4
   6   7  -7  583.15   33.60   4
   5   7  -7  354.71   22.18   4
  -5  -7   7  355.96   14.56   3
  -4  -7   7  453.54   17.18   3
  -4  -7   7  431.33   17.24   3
   4   7  -7  441.39   24.66   4
  -3  -7   7   31.55    2.12   3
   3   7  -7   21.76    3.99   4
  -3  -7   7   29.94    2.19   3
  -2  -7   7   48.97    2.80   3
  -2  -7   7   46.91    2.64   3
   2   7  -7   49.08    5.00   4
  -1  -7   7  169.84    6.97   3
   1   7  -7  170.87   10.27   4
  -1  -7   7  164.67    6.74   3
   0  -7   7  147.59    6.35   1
   0  -7   7  143.17    5.90   3
   0   7  -7  138.01    9.01   4
   0  -7   7  157.33    6.20   3
   1  -7   7  568.33   19.60   1
   1  -7   7  578.63   21.19   3
  -1   7  -7  600.07   27.50   4
   1  -7   7  572.91   21.00   3
   2  -7   7  329.12   12.42   3
  -2   7  -7  328.90   17.36   4
   2  -7   7  318.47   12.41   3
   2  -7   7  327.56   11.93   1
  -3   7  -7  131.45    9.45   4
   3  -7   7  125.61    5.65   3
   3  -7   7  122.98    5.71   1
   3  -7   7  127.84    5.64   3
   4  -7   7  769.88   28.26   3
  -4   7  -7  750.85   37.31   4
   4  -7   7  770.73   25.47   1
   5  -7   7  292.67   12.49   3
  -5   7  -7  327.27   19.40   4
  -6   7  -7  113.16   10.77   4
   6  -7   7  113.19    6.03   3
   6   6  -7  214.73   16.72   4
   5   6  -7  345.55   21.42   4
  -5  -6   7  344.04   14.12   3
  -4  -6   7   34.83    2.50   3
   4   6  -7   32.84    5.31   4
  -4  -6   7   34.59    2.58   3
  -3  -6   7  105.62    5.17   3
   3   6  -7  107.67    8.68   4
  -3  -6   7  112.64    5.12   3
  -2  -6   7  224.04    8.81   3
   2   6  -7  210.85   12.93   4
  -2  -6   7  222.28    8.99   3
  -1  -6   7  578.48   21.57   3
  -1  -6   7  600.29   21.85   3
   1   6  -7  602.15   28.30   4
   0   6  -7  878.61   39.82   4
   0  -6   7  882.48   31.77   3
   0  -6   7  877.37   31.51   3
  -1   6  -7 1176.44   51.04   4
   1  -6   7 1140.96   40.93   3
   1  -6   7 1136.03   36.52   1
   1  -6   7 1125.14   40.72   3
   2  -6   7  522.14   19.59   3
   2  -6   7  534.14   17.88   1
  -2   6  -7  517.36   26.15   4
   2  -6   7  538.16   19.58   3
   3  -6   7  499.85   18.74   3
  -3   6  -7  476.92   25.49   4
   3  -6   7  503.83   16.97   1
   3  -6   7  501.03   18.70   3
   4  -6   7   80.55    4.32   3
  -4   6  -7   78.45    7.76   4
   4  -6   7   82.35    4.12   1
   5  -6   7  216.19    9.77   3
  -5   6  -7  244.49   16.19   4
   6  -6   7   65.49    4.22   3
  -6   6  -7   65.62    8.09   4
   7   5  -7  208.10   17.19   4
   6   5  -7  155.78   13.33   4
   5   5  -7  338.32   21.31   4
  -5  -5   7  361.12   14.33   3
  -4  -5   7  253.14   10.47   3
  -4  -5   7  250.38   10.29   3
   4   5  -7  243.35   15.83   4
   3   5  -7  157.49   11.19   4
  -3  -5   7  170.49    7.10   3
  -3  -5   7  158.31   10.64   4
  -3  -5   7  168.56    7.24   3
  -2  -5   7  119.90    5.25   3
  -2  -5   7  121.84    5.10   3
  -2  -5   7  109.46    7.57   4
   2   5  -7  101.89    8.13   4
   2   5  -7   99.39    8.19   4
  -1  -5   7  391.82   14.65   3
   1   5  -7  398.11   22.42   4
   1   5  -7  393.79   20.28   4
  -1  -5   7  387.00   14.90   3
   0  -5   7 1383.41   49.41   3
   0  -5   7 1390.58   49.16   3
   0  -5   7 1332.80   58.24   4
   0   5  -7 1350.50   60.80   4
   0   5  -7 1475.77   63.52   4
  -1   5  -7 1139.05   51.16   4
   1  -5   7 1132.16   40.65   3
  -1   5  -7 1167.52   53.19   4
   1  -5   7 1117.33   40.82   3
  -2   5  -7  416.68   23.07   4
   2  -5   7  462.16   15.31   1
  -2   5  -7  438.41   15.94   2
   2  -5   7  457.93   17.08   3
   2  -5   7  474.37   17.05   3
   3  -5   7  587.77   19.05   1
   3  -5   7  573.97   21.40   3
   3  -5   7  567.21   21.46   3
  -3   5  -7  553.65   29.06   4
   4  -5   7  339.66   11.87   1
  -4   5  -7  340.39   20.24   4
   4  -5   7  330.43   13.49   3
   5  -5   7   68.36    4.14   3
  -5   5  -7   68.88    7.89   4
  -6   5  -7  138.40   12.54   4
   7   4  -7   98.08   10.90   4
  -6  -4   7   66.22    7.99   4
   6   4  -7   71.40    8.44   4
  -5  -4   7   45.29    5.98   4
   5   4  -7   43.84    6.28   4
  -5  -4   7   41.85    3.00   3
  -4  -4   7  459.06   17.88   3
  -4  -4   7  483.81   17.82   3
  -4  -4   7  458.77   25.30   4
   4   4  -7  449.95   24.92   4
   3   4  -7  523.89   26.92   4
  -3  -4   7  537.71   19.97   3
  -3  -4   7  545.63   27.45   4
  -3  -4   7  533.10   20.15   3
  -2  -4   7  316.17   12.68   3
  -2  -4   7  341.31   18.08   4
   2   4  -7  316.44   17.79   4
  -2  -4   7  331.16   12.55   3
  -1  -4   7  230.60    8.74   3
  -1  -4   7  215.73   12.91   4
  -1  -4   7  237.30    9.02   3
   1   4  -7  178.34   12.56   4
   0  -4   7  914.84   41.38   4
   0  -4   7  891.94   32.54   3
   0  -4   7  910.66   32.83   3
   0   4  -7  901.16   41.63   4
  -1   4  -7   53.46    5.86   4
   1  -4   7   78.04    6.84   4
   1  -4   7   67.57    3.60   3
   1  -4   7   74.89    3.54   3
  -2   4  -7   70.91    3.53   2
  -2   4  -7   74.83    6.98   4
   2  -4   7   69.39    3.74   3
   2  -4   7   66.61    3.32   1
   2  -4   7   76.91    7.34   4
   2  -4   7   70.74    3.67   3
   3  -4   7   72.25    7.92   4
   3  -4   7   79.01    4.14   3
  -3   4  -7   63.57    7.07   4
   3  -4   7   78.75    3.56   1
   4  -4   7    8.56    1.21   1
   4  -4   7    9.53    1.51   3
  -4   4  -7    9.33    3.55   4
   5  -4   7   19.76    2.12   3
  -5   4  -7   13.60    4.16   4
  -6   4  -7  259.68   18.90   4
  -7   4  -7  641.46   37.14   4
  -8  -3   7    8.85    3.89   4
   8   3  -7    6.16    3.52   4
  -7  -3   7   69.19    8.91   4
   7   3  -7   72.39    8.93   4
   6   3  -7   60.14    7.69   4
  -6  -3   7   71.81    8.56   4
  -5  -3   7  179.13    8.07   3
   5   3  -7  172.54   13.16   4
  -5  -3   7  186.68   14.15   4
   4   3  -7  688.01   34.41   4
  -4  -3   7  688.75   25.70   3
  -4  -3   7  648.16   35.06   4
  -4  -3   7  721.03   25.62   3
  -3  -3   7  546.34   20.97   3
  -3  -3   7  579.96   29.63   4
   3   3  -7  550.72   28.24   4
  -3  -3   7  579.58   21.19   3
   2   3  -7  535.42   27.77   4
  -2  -3   7  567.04   21.00   3
  -2  -3   7  549.08   28.87   4
  -2  -3   7  585.45   20.84   3
  -1  -3   7  653.15   23.03   2
  -1  -3   7  660.66   24.13   3
  -1  -3   7  660.94   23.88   3
  -1  -3   7  623.39   32.22   4
   1   3  -7  655.46   31.76   4
   0  -3   7  828.92   29.90   3
   0  -3   7  835.39   39.83   4
   0   3  -7  777.75   38.17   4
   0  -3   7  823.99   29.60   3
   1  -3   7  425.86   16.48   3
  -1   3  -7  423.82   22.85   4
  -1   3  -7  429.87   15.74   2
   1  -3   7  435.41   16.31   3
   1  -3   7  438.32   24.08   4
   2  -3   7  260.74   17.00   4
   2  -3   7  238.42   10.09   3
   2  -3   7  239.01    8.56   1
  -2   3  -7  240.79   15.30   4
  -2   3  -7  247.74    9.97   2
   2  -3   7  251.71   10.05   3
   3  -3   7  235.26   17.16   4
   3  -3   7  243.82   10.27   3
  -3   3  -7  242.88   16.03   4
   3  -3   7  250.21    8.55   1
   4  -3   7  146.67    6.78   3
   4  -3   7  128.67   12.28   4
  -4   3  -7  126.09   11.33   4
   4  -3   7  140.24    5.27   1
  -5   3  -7  397.11   24.68   4
   5  -3   7  409.10   25.80   4
  -6   3  -7  398.85   25.64   4
  -7   3  -7  412.59   27.49   4
   8   2  -7   85.66   10.60   4
  -8  -2   7   81.47   10.66   4
  -7  -2   7   55.85    8.83   4
   7   2  -7   72.55    8.79   4
   6   2  -7   37.80    6.29   4
  -6  -2   7   33.66    6.58   4
   5   2  -7  118.75   10.67   4
  -5  -2   7  167.36   13.30   4
  -4  -2   7  688.28   24.68   3
  -4  -2   7  656.54   34.92   4
   4   2  -7  620.98   32.69   4
  -3  -2   7  368.47   14.04   3
  -3  -2   7  338.77   21.33   4
   3   2  -7  346.07   19.83   4
  -3  -2   7  365.40   13.88   3
   2   2  -7   28.02    4.38   4
  -2  -2   7   37.48    5.72   4
  -2  -2   7   31.42    2.24   3
  -2  -2   7   33.74    2.16   3
  -1  -2   7  105.95    4.95   2
  -1  -2   7  109.75    9.71   4
   1   2  -7   93.32    8.06   4
  -1  -2   7  101.15    4.73   3
  -1  -2   7  106.64    4.98   3
   0  -2   7  190.90    8.08   3
   0  -2   7  196.86    8.35   3
   0  -2   7  205.66   14.43   4
   0   2  -7  199.28   12.78   4
   1  -2   7   93.10    9.34   4
  -1   2  -7   85.86    8.01   4
   1  -2   7  102.78    4.91   3
  -1   2  -7   95.21    4.79   2
   1  -2   7  100.13    4.68   3
   2  -2   7  542.85   20.89   3
   2  -2   7  568.36   21.17   3
  -2   2  -7  579.86   20.93   2
  -2   2  -7  536.53   28.80   4
   2  -2   7  543.86   30.77   4
   3  -2   7  633.21   35.24   4
  -3   2  -7  663.26   33.76   4
   3  -2   7  651.21   20.55   1
   3  -2   7  645.36   24.53   3
   4  -2   7  377.35   14.69   3
   4  -2   7  338.05   22.93   4
  -4   2  -7  339.73   21.85   4
   5  -2   7  757.07   42.28   4
  -5   2  -7  781.69   41.01   4
  -6   2  -7 1030.75   53.10   4
   6  -2   7 1034.10   54.87   4
  -7   2  -7  482.54   31.05   4
   8   1  -7  155.12   14.79   4
  -8  -1   7  158.69   15.79   4
   7   1  -7  134.72   12.56   4
  -7  -1   7  137.76   13.82   4
   6   1  -7  268.92   18.08   4
  -6  -1   7  255.61   19.46   4
  -5  -1   7  656.46   35.94   4
   5   1  -7  640.02   33.56   4
   4   1  -7 1023.58   48.72   4
  -4  -1   7 1047.53   51.49   4
  -4  -1   7 1037.67   37.77   3
   3   1  -7  266.82   16.02   4
  -3  -1   7  258.41   17.78   4
   3   1  -7  252.37   15.72   4
  -3  -1   7  260.86   10.60   3
  -2  -1   7  124.55    6.00   2
  -2  -1   7  118.66    5.51   3
   2   1  -7  117.78    9.41   4
  -2  -1   7  126.84    5.74   3
  -2  -1   7  133.85   11.34   4
  -1  -1   7   33.28    2.51   2
  -1  -1   7   30.66    2.09   3
  -1  -1   7   28.85    5.63   4
  -1  -1   7   30.55    2.24   3
   1   1  -7   28.99    4.44   4
   0  -1   7  364.32   14.04   3
   0   1  -7  367.65   20.35   4
   0  -1   7  364.87   14.26   3
   0  -1   7  351.76   22.14   4
   1  -1   7  775.31   39.71   4
  -1   1  -7  767.29   27.85   2
   1  -1   7  769.43   28.35   3
   1  -1   7  758.98   28.09   3
  -1   1  -7  742.26   37.35   4
  -2   1  -7 1101.31   39.94   2
  -2   1  -7 1045.70   51.96   4
   2  -1   7 1192.83   55.49   4
   2  -1   7 1122.61   40.68   3
   3  -1   7 1695.90   78.40   4
  -3   1  -7 1685.38   75.95   4
   3  -1   7 1734.53   60.21   3
   3  -1   7 1567.06   51.10   1
  -3   1  -7 1665.32   59.01   2
  -4   1  -7  708.51   38.40   4
   4  -1   7  766.39   40.96   4
   5  -1   7  316.94   23.12   4
  -5   1  -7  319.99   21.71   4
   6  -1   7  318.31   24.14   4
  -6   1  -7  305.66   22.22   4
   7  -1   7  215.40   19.70   4
  -7   1  -7  189.16   17.47   4
   8   0  -7  957.30   47.24   4
  -8   0   7  741.06   47.15   4
  -7   0   7  129.49   13.72   4
   7   0  -7  144.42   12.87   4
  -6   0   7  160.97   14.72   4
   6   0  -7  147.64   12.54   4
  -5   0   7  670.22   38.16   4
   5   0  -7  714.82   35.85   4
  -4   0   7  469.55   28.62   4
   4   0  -7  495.36   26.14   4
   3   0  -7   30.12    4.75   4
  -3   0   7   37.68    2.54   3
   3   0  -7   34.55    5.08   4
   3   0  -7   38.08    2.54   3
  -3   0   7   27.24    5.79   4
  -2   0   7  349.25   13.00   3
   2   0  -7  314.01   12.78   3
  -2   0   7  301.66   20.93   4
   2   0  -7  335.86   19.03   4
  -2   0   7  324.79   12.74   3
  -2   0   7  316.15   13.25   2
  -1   0   7   49.30    2.84   3
   1   0  -7   44.65    5.49   4
  -1   0   7   41.59    6.82   4
  -1   0   7   48.41    3.43   2
   1   0  -7   43.15    2.77   3
  -1   0   7   48.42    2.97   3
   0   0   7   88.67    4.53   3
   0   0   7   87.33    9.42   4
   0   0   7   93.54    4.37   3
   0   0  -7   77.34    4.19   3
   0   0  -7   78.03    7.61   4
   1   0   7  955.55   33.66   3
  -1   0  -7  913.51   33.52   2
   1   0   7  956.80   33.91   3
  -1   0  -7  872.97   43.96   4
   1   0   7  871.64   46.61   4
   2   0   7 2053.76   87.38   4
   2   0   7 1771.50   66.63   3
  -2   0  -7 1854.91   65.43   2
  -2   0  -7 1785.75   83.11   4
  -3   0  -7  416.82   24.51   4
   3   0   7  456.10   27.23   4
  -3   0  -7  389.14   17.16   2
  -4   0  -7  228.20   11.36   2
   4   0   7  229.27   18.73   4
  -4   0  -7  237.98   17.05   4
   5   0   7  211.38   18.55   4
  -5   0  -7  211.59   16.86   4
  -6   0  -7   26.87    6.51   4
   6   0   7   19.00    6.58   4
  -8   1   7  358.33   27.10   4
   8  -1  -7  373.18   24.98   4
  -7   1   7  244.99   20.53   4
   7  -1  -7  254.91   18.41   4
   6  -1  -7  180.40   13.92   4
  -6   1   7  166.61   15.81   4
  -5   1   7  361.28   24.63   4
   5  -1  -7  354.47   21.42   4
  -4   1   7   28.34    6.36   4
   4  -1  -7   22.99    4.39   4
  -3   1   7  320.51   21.93   4
   3  -1  -7  306.59   18.68   4
   3  -1  -7  330.78   12.93   3
   2  -1  -7  567.37   21.48   3
  -2   1   7  590.57   22.12   2
  -2   1   7  552.33   32.36   4
   2  -1  -7  561.58   29.22   4
   1  -1  -7 1349.51   47.95   3
  -1   1   7 1340.30   47.42   2
  -1   1   7 1337.36   64.15   4
   1  -1  -7 1283.59   60.43   4
   1  -1  -7 1304.70   47.63   3
   0  -1  -7  892.00   31.88   3
   0  -1  -7  837.44   41.92   4
   0   1   7  872.70   45.42   4
   1   1   7  874.26   46.94   4
  -1  -1  -7  915.03   33.47   2
  -1  -1  -7  887.16   43.90   4
  -1  -1  -7  914.70   33.04   3
  -2  -1  -7 1042.06   48.81   4
   2   1   7  967.62   51.28   4
  -2  -1  -7  969.28   36.81   2
   3   1   7  307.57   22.41   4
  -3  -1  -7  331.19   20.42   4
  -3  -1  -7  288.30   13.79   2
   4   1   7   35.74    7.93   4
  -4  -1  -7   47.61    7.34   4
  -5  -1  -7   90.77   10.25   4
   5   1   7   78.08   11.81   4
  -6  -1  -7   24.22    6.33   4
   6   1   7   20.11    6.89   4
   8  -2  -7  229.12   18.44   4
  -8   2   7  249.59   21.68   4
   7  -2  -7   90.60    9.83   4
  -7   2   7   88.58   11.53   4
  -6   2   7   47.03    8.71   4
   6  -2  -7   53.41    7.38   4
   5  -2  -7   95.32    9.16   4
  -5   2   7   96.98   11.44   4
   4  -2  -7   30.14    5.06   4
  -4   2   7   31.43    6.98   4
   3  -2  -7  463.79   17.68   3
  -3   2   7  455.90   28.74   4
  -3   2   7  458.61   18.65   2
   3  -2  -7  428.45   24.47   4
   2  -2  -7  434.38   16.80   3
  -2   2   7  413.36   27.06   4
  -2   2   7  439.82   17.84   2
   2  -2  -7  426.98   23.69   4
   1  -2  -7  493.56   18.33   3
  -1   2   7  475.47   19.41   2
   1  -2  -7  475.31   25.86   4
  -1   2   7  440.46   28.58   4
   0  -2  -7  187.34    8.32   3
   0  -2  -7  198.34   13.77   4
   0   2   7  206.08   16.67   4
   1   2   7  824.87   45.69   4
  -1  -2  -7  881.72   32.25   2
  -1  -2  -7  819.38   41.65   4
  -2  -2  -7  249.24   17.19   4
   2   2   7  265.40   20.36   4
  -2  -2  -7  248.41   12.05   2
  -3  -2  -7   99.64   10.27   4
   3   2   7  114.27   12.91   4
   4   2   7  467.43   31.92   4
  -4  -2  -7  478.83   28.55   4
  -5  -2  -7  217.21   17.17   4
   5   2   7  179.63   18.48   4
   6   2   7  441.64   32.91   4
  -7   3   7   15.55    6.27   4
   6  -3  -7  138.17   11.84   4
  -6   3   7  123.89   13.91   4
   5  -3  -7  273.13   17.93   4
  -5   3   7  278.53   21.85   4
   4  -3  -7  707.55   35.85   4
  -4   3   7  710.72   40.83   4
   3  -3  -7  772.83   37.93   4
  -3   3   7  786.31   43.47   4
   3  -3  -7  749.67   28.72   3
   2  -3  -7 1521.21   55.06   3
   2  -3  -7 1537.49   69.11   4
  -2   3   7 1515.49   74.40   4
   1  -3  -7  267.04   10.83   3
  -1   3   7  221.47   18.91   4
   1  -3  -7  263.86   16.76   4
   0  -3  -7  175.65    7.92   3
   0  -3  -7  180.74   13.19   4
   0   3   7  165.11   15.56   4
  -1  -3  -7  165.34   13.06   4
  -1  -3  -7  190.78    9.66   2
   1   3   7  146.55   15.20   4
   2   3   7  197.73   18.10   4
  -2  -3  -7  212.51   15.46   4
  -3  -3  -7  312.93   20.80   4
   3   3   7  304.56   24.04   4
   4   3   7  580.53   37.91   4
  -4  -3  -7  581.08   33.66   4
  -5  -3  -7  169.46   15.65   4
   5   3   7  224.70   20.94   4
  -7   4   7  283.17   23.72   4
  -6   4   7  184.05   17.91   4
  -5   4   7  144.28   15.12   4
   4  -4  -7  882.19   42.68   4
  -4   4   7  836.86   47.89   4
  -3   4   7  678.64   40.63   4
   3  -4  -7  706.60   35.10   4
   2  -4  -7  526.43   28.01   4
   2  -4  -7  536.13   20.55   3
  -2   4   7  482.77   32.60   4
   2  -4  -7  551.26   28.39   4
   1  -4  -7  144.58   11.64   4
  -1   4   7  143.54   14.78   4
   1  -4  -7  157.66    7.25   3
   0  -4  -7   12.59    3.58   4
   0   4   7    7.87    4.05   4
   1   4   7   52.93    9.70   4
  -1  -4  -7   53.07    6.65   4
   2   4   7  187.23   18.16   4
  -2  -4  -7  191.04   14.74   4
   3   4   7  714.40   44.30   4
  -3  -4  -7  756.03   39.77   4
   4   4   7  356.22   28.39   4
  -6   5   7  422.19   30.53   4
  -5   5   7  219.59   19.81   4
  -4   5   7  177.36   17.30   4
  -3   5   7  309.88   24.07   4
  -2   5   7   93.02   11.96   4
  -1   5   7  274.38   22.27   4
   0   5   7  177.11   17.35   4
   1   5   7   73.33   11.69   4
   2   5   7  330.51   26.61   4
   3   5   7  730.80   45.88   4
  -5   6   7  361.37   27.53   4
  -4   6   7  166.54   17.37   4
  -3   6   7   55.49   10.39   4
  -2   6   7   12.99    5.77   4
  -1   6   7  238.59   21.32   4
   0   6   7  290.22   24.27   4
   1   6   7  163.98   17.92   4
   2   6   7   97.70   14.65   4
  -1 -10   8   43.63    3.42   1
  -1 -10   8   47.89    2.77   3
  -1 -10   8   50.56    2.70   3
   0 -10   8   11.74    1.99   1
   0 -10   8   13.57    1.13   3
   0 -10   8   14.44    1.31   3
   1 -10   8   17.17    2.37   1
   1 -10   8   12.47    1.24   3
   1 -10   8   15.50    1.20   3
   2 -10   8   65.68    4.36   1
  -3  -9   8   65.11    3.75   3
   3   9  -8   58.64    6.61   4
  -3  -9   8   61.91    3.53   3
  -2  -9   8   46.62    3.35   1
  -2  -9   8   42.04    2.63   3
  -2  -9   8   45.63    2.82   3
   2   9  -8   51.43    5.49   4
  -1  -9   8   22.72    1.76   3
  -1  -9   8   25.39    2.60   1
  -1  -9   8   21.68    1.60   3
   1   9  -8   17.65    3.11   4
   0  -9   8   93.40    4.31   3
   0   9  -8   90.96    6.58   4
   0  -9   8   96.90    5.03   1
   0  -9   8   84.80    4.03   3
  -1   9  -8  265.28   13.97   4
   1  -9   8  255.24   10.36   1
   1  -9   8  258.81    9.94   3
   1  -9   8  253.08   10.18   3
   2  -9   8  411.80   15.95   3
   2  -9   8  428.43   15.88   3
   2  -9   8  418.24   15.55   1
  -2   9  -8  430.75   21.34   4
  -3   9  -8  472.48   24.57   4
   3  -9   8  480.64   17.42   1
   3  -9   8  486.58   18.19   3
   4  -9   8  333.14   13.30   3
   5   8  -8  340.32   22.10   4
  -5  -8   8  344.92   14.34   3
  -4  -8   8   61.36    3.60   3
   4   8  -8   49.29    6.54   4
  -4  -8   8   60.23    3.74   3
   3   8  -8   30.40    4.82   4
  -3  -8   8   28.58    2.14   3
  -3  -8   8   28.54    2.27   3
  -2  -8   8   47.30    2.86   3
   2   8  -8   38.93    4.94   4
  -2  -8   8   48.74    2.77   3
   1   8  -8   52.83    5.13   4
  -1  -8   8   54.14    3.49   1
  -1  -8   8   54.82    2.89   3
  -1  -8   8   58.33    3.14   3
   0  -8   8  172.14    6.89   3
   0  -8   8  171.01    7.38   1
   0   8  -8  146.81   10.14   4
   0  -8   8  177.01    7.15   3
   1  -8   8  160.59    7.07   3
   1  -8   8  159.93    7.24   1
  -1   8  -8  186.89   10.93   4
   1  -8   8  173.25    6.91   3
  -2   8  -8  300.57   16.15   4
   2  -8   8  276.54   10.91   3
   2  -8   8  272.12   11.00   3
   2  -8   8  268.57   10.75   1
   3  -8   8  319.00   12.02   1
   3  -8   8  303.62   12.38   3
  -3   8  -8  300.36   17.81   4
   3  -8   8  325.84   12.42   3
  -4   8  -8  141.32   11.13   4
   4  -8   8  150.31    6.82   3
   4  -8   8  146.60    6.77   1
  -5   8  -8   71.16    7.87   4
   5  -8   8   71.05    4.24   3
   6   7  -8  175.58   15.20   4
   5   7  -8  187.60   14.70   4
  -5  -7   8  193.02    8.88   3
  -4  -7   8   69.18    3.93   3
  -4  -7   8   68.60    4.12   3
   4   7  -8   72.97    7.80   4
   3   7  -8  239.23   15.28   4
  -3  -7   8  241.31   10.18   3
  -3  -7   8  247.54   10.00   3
  -2  -7   8  169.46    7.24   3
  -2  -7   8  177.10    7.51   3
   2   7  -8  167.87   11.31   4
   1   7  -8  245.80   14.25   4
  -1  -7   8  249.19    9.69   3
  -1  -7   8  238.95    9.89   3
   0   7  -8  762.01   35.07   4
   0  -7   8  709.21   24.65   1
   0  -7   8  758.27   26.94   3
   0  -7   8  737.59   27.18   3
   1  -7   8  615.84   22.85   3
  -1   7  -8  624.00   29.88   4
   1  -7   8  616.67   22.58   3
   1  -7   8  611.38   20.93   1
   2  -7   8   57.48    3.29   3
   2  -7   8   60.09    3.23   3
  -2   7  -8   65.67    6.28   4
   2  -7   8   60.88    3.57   1
  -3   7  -8   27.55    4.50   4
   3  -7   8   27.34    2.09   3
   3  -7   8   27.66    2.18   3
   3  -7   8   28.08    2.31   1
   4  -7   8  125.88    6.19   3
   4  -7   8  126.53    5.92   1
  -4   7  -8  134.82   10.90   4
   5  -7   8  184.88    8.49   3
  -5   7  -8  179.14   14.05   4
   6   6  -8   92.24   10.31   4
   5   6  -8   56.78    7.32   4
  -5  -6   8   59.88    3.85   3
  -4  -6   8  269.93   11.23   3
   4   6  -8  260.50   17.07   4
  -4  -6   8  266.94   11.05   3
   3   6  -8  233.85   15.10   4
  -3  -6   8  257.18   10.33   3
  -3  -6   8  243.29   10.08   3
   2   6  -8  328.68   18.07   4
  -2  -6   8  312.68   12.50   3
  -2  -6   8  307.67   12.26   3
  -1  -6   8  816.15   30.18   3
  -1  -6   8  827.93   29.95   3
   1   6  -8  834.27   38.86   4
   0  -6   8  830.30   30.32   3
   0  -6   8  806.48   30.58   3
   0   6  -8  886.30   39.40   4
  -1   6  -8  643.16   30.47   4
   1  -6   8  606.36   22.63   3
   1  -6   8  608.53   22.86   3
   1  -6   8  605.90   20.60   1
   2  -6   8  233.09    9.58   3
  -2   6  -8  239.12   14.72   4
   2  -6   8  230.78    8.96   1
   2  -6   8  237.94    9.72   3
   3  -6   8   26.76    2.18   3
   3  -6   8   24.43    2.08   1
   3  -6   8   25.25    2.05   3
  -3   6  -8   23.33    4.28   4
   4  -6   8  144.45    6.21   1
   4  -6   8  135.27    6.76   3
  -4   6  -8  161.78   12.34   4
  -5   6  -8  141.29   12.74   4
   5  -6   8  177.46    8.02   3
  -6   6  -8  393.04   25.11   4
   7   5  -8   44.40    8.07   4
   6   5  -8   11.36    4.10   4
   5   5  -8  166.11   13.23   4
  -5  -5   8  164.54    7.81   3
  -4  -5   8  845.68   31.17   3
   4   5  -8  839.27   41.33   4
  -4  -5   8  832.30   30.95   3
  -3  -5   8 1077.62   39.35   3
  -3  -5   8 1132.38   39.21   3
   3   5  -8 1024.14   49.82   4
  -2  -5   8  509.59   19.78   3
   2   5  -8  519.90   26.98   4
   2   5  -8  548.70   27.23   4
  -2  -5   8  550.95   18.59   2
  -2  -5   8  527.85   20.09   3
  -1  -5   8  170.33    7.69   3
  -1  -5   8  187.74    7.56   3
   1   5  -8  184.87   12.04   4
   0  -5   8  197.19    8.23   3
   0   5  -8  219.61   13.24   4
   0  -5   8  198.05    8.52   3
   1  -5   8  230.44    9.46   3
   1  -5   8  231.47    9.66   3
  -1   5  -8  242.27   14.68   4
   2  -5   8  224.93    9.29   3
   2  -5   8  218.87    8.26   1
   2  -5   8  218.30    9.04   3
  -2   5  -8  214.29    8.15   2
  -2   5  -8  208.27   14.05   4
  -3   5  -8  598.07   32.15   4
   3  -5   8  634.99   23.67   3
   3  -5   8  628.46   20.78   1
  -3   5  -8  634.60   22.76   2
   3  -5   8  639.83   23.82   3
  -4   5  -8  234.44   17.03   4
   4  -5   8  271.08   11.12   3
   4  -5   8  258.34    9.51   1
  -5   5  -8  250.65   18.57   4
   5  -5   8  291.45   12.10   3
  -6   5  -8  538.40   31.82   4
   7   4  -8  237.43   18.59   4
   6   4  -8  280.76   19.23   4
  -6  -4   8  254.09   18.58   4
   5   4  -8  885.56   44.60   4
  -5  -4   8  905.28   45.14   4
  -4  -4   8 1018.79   36.34   3
   4   4  -8  963.61   47.13   4
  -4  -4   8  969.16   47.64   4
  -3  -4   8 1611.71   72.33   4
  -3  -4   8 1555.87   57.58   3
   3   4  -8 1617.42   71.83   4
  -3  -4   8 1641.30   57.42   3
  -2  -4   8  513.27   19.59   3
  -2  -4   8  514.14   18.49   2
   2   4  -8  513.78   26.69   4
  -2  -4   8  510.31   19.37   3
  -2  -4   8  534.13   27.17   4
  -1  -4   8  439.73   16.78   3
   1   4  -8  438.20   23.36   4
  -1  -4   8  416.74   23.12   4
  -1  -4   8  442.50   16.51   3
   0  -4   8  197.20    8.40   3
   0  -4   8  192.84    8.06   3
   0  -4   8  188.52   12.88   4
   0   4  -8  205.46   13.11   4
   1  -4   8  130.49    6.04   3
  -1   4  -8  113.59    9.53   4
   1  -4   8  124.24   10.27   4
   1  -4   8  131.01    5.83   3
   2  -4   8  326.70   13.16   3
  -2   4  -8  337.21   19.65   4
   2  -4   8  351.09   20.65   4
  -2   4  -8  329.37   12.63   2
   2  -4   8  326.72   13.35   3
   2  -4   8  332.06   11.57   1
  -3   4  -8  912.87   44.88   4
   3  -4   8  903.00   29.34   1
  -3   4  -8  960.73   33.09   2
   3  -4   8  916.89   34.07   3
   3  -4   8  906.11   45.97   4
   4  -4   8  516.03   16.63   1
  -4   4  -8  443.64   27.65   4
   4  -4   8  517.45   19.69   3
  -5   4  -8  170.46   14.31   4
  -6   4  -8  205.08   16.95   4
   7   3  -8  569.24   33.51   4
  -7  -3   8  569.28   34.17   4
   6   3  -8  312.84   20.85   4
  -6  -3   8  307.55   21.50   4
   5   3  -8  696.97   37.50   4
  -5  -3   8  769.57   39.35   4
   4   3  -8  610.80   33.10   4
  -4  -3   8  665.43   24.59   3
  -4  -3   8  669.77   34.80   4
  -3  -3   8  175.67    7.48   3
   3   3  -8  166.48   12.20   4
  -3  -3   8  176.50    7.65   3
  -3  -3   8  151.40   12.64   4
   2   3  -8   27.52    4.61   4
  -2  -3   8   30.22    2.30   3
  -2  -3   8   30.15    2.15   3
  -2  -3   8   31.38    2.19   2
  -2  -3   8   32.04    5.38   4
  -1  -3   8  204.95    8.25   3
  -1  -3   8  189.04    8.41   3
  -1  -3   8  200.94   14.20   4
   1   3  -8  188.51   13.13   4
  -1  -3   8  198.43    8.05   2
   0  -3   8  207.35    8.82   3
   0  -3   8  207.27   14.85   4
   0   3  -8  185.39   13.25   4
   0  -3   8  213.05    8.60   3
   1  -3   8  150.72    7.21   3
   1  -3   8  163.51    7.10   3
  -1   3  -8  159.37   11.78   4
   1  -3   8  176.53   13.43   4
  -2   3  -8 1497.05   52.41   2
   2  -3   8 1484.28   70.22   4
  -2   3  -8 1508.07   68.44   4
   2  -3   8 1487.54   54.26   3
   2  -3   8 1534.34   54.12   3
  -3   3  -8  514.46   18.75   2
   3  -3   8  456.34   15.64   1
   3  -3   8  479.53   28.61   4
  -3   3  -8  489.81   27.07   4
   3  -3   8  457.00   18.70   3
   4  -3   8  292.46   20.71   4
   4  -3   8  287.20   12.16   3
  -4   3  -8  278.22   19.16   4
   4  -3   8  276.31    9.70   1
  -5   3  -8  178.12   15.03   4
  -6   3  -8   68.28    9.65   4
   8   2  -8  557.84   34.49   4
  -8  -2   8  576.25   35.98   4
   7   2  -8  260.57   19.31   4
  -7  -2   8  250.87   20.17   4
  -6  -2   8  270.07   20.30   4
   6   2  -8  288.82   19.49   4
   5   2  -8  360.93   21.47   4
  -5  -2   8  319.01   22.16   4
  -4  -2   8  494.94   18.50   3
   4   2  -8  459.54   25.88   4
  -4  -2   8  456.37   27.70   4
  -3  -2   8    6.00    3.03   4
  -3  -2   8    9.85    1.40   3
   3   2  -8    4.82    2.41   4
   3   2  -8    3.04    2.18   4
   2   2  -8  822.72   41.26   4
  -2  -2   8  853.10   31.38   3
  -2  -2   8  886.32   43.60   4
  -2  -2   8  869.37   30.79   2
  -2  -2   8  859.51   31.62   3
  -1  -2   8  354.65   23.09   4
  -1  -2   8  401.80   14.87   2
  -1  -2   8  395.82   15.08   3
   1   2  -8  378.95   21.60   4
  -1  -2   8  370.61   14.77   3
   0  -2   8 1072.37   37.98   3
   0  -2   8 1089.02   51.84   4
   0   2  -8  957.76   48.70   4
   0  -2   8 1057.61   38.20   3
  -1   2  -8  999.45   35.22   2
  -1   2  -8  959.47   47.02   4
   1  -2   8  971.27   49.28   4
   1  -2   8  988.93   36.32   3
   1  -2   8 1006.52   36.01   3
   2  -2   8 1727.31   59.55   3
  -2   2  -8 1641.44   57.77   2
   2  -2   8 1579.27   76.82   4
   2  -2   8 1663.66   59.18   3
  -2   2  -8 1611.49   74.77   4
  -3   2  -8  301.84   13.13   2
   3  -2   8  313.60   10.28   1
   3  -2   8  276.18   20.92   4
   3  -2   8  325.31   13.04   3
  -3   2  -8  296.22   19.65   4
   4  -2   8   14.45    5.13   4
  -4   2  -8    6.23    2.99   4
  -5   2  -8   26.87    6.00   4
   5  -2   8   16.51    5.38   4
  -6   2  -8    5.86    3.55   4
  -8  -1   8  605.79   37.35   4
   8   1  -8  544.68   34.09   4
  -7  -1   8  157.56   15.59   4
   7   1  -8  173.15   14.70   4
   6   1  -8   20.96    5.05   4
  -6  -1   8   24.76    6.36   4
  -5  -1   8   25.66    6.15   4
   5   1  -8   19.42    4.65   4
  -4  -1   8   41.79    7.28   4
   4   1  -8   32.77    5.42   4
  -3  -1   8  415.82   25.07   4
   3   1  -8  390.13   22.14   4
  -3  -1   8  396.42   15.48   3
   3   1  -8  365.73   21.90   4
  -2  -1   8  797.71   29.54   2
   2   1  -8  812.71   39.80   4
  -2  -1   8  837.52   42.84   4
  -2  -1   8  799.25   29.96   3
  -1  -1   8  860.48   30.43   3
  -1  -1   8  766.77   42.20   4
  -1  -1   8  832.61   29.95   2
   1   1  -8  766.63   39.82   4
  -1  -1   8  840.50   30.15   3
   0  -1   8  361.68   14.47   3
   0   1  -8  396.46   21.61   4
   0  -1   8  336.65   14.13   3
   0  -1   8  370.81   23.42   4
   1  -1   8  469.06   19.21   3
  -1   1  -8  516.08   19.33   2
   1  -1   8  501.91   29.64   4
  -1   1  -8  507.87   27.39   4
  -2   1  -8  601.84   31.79   4
   2  -1   8  584.51   34.03   4
  -2   1  -8  592.24   22.64   2
   2  -1   8  566.94   22.54   3
   3  -1   8  163.15   15.47   4
  -3   1  -8  197.01    9.41   2
  -3   1  -8  185.36   14.37   4
  -4   1  -8  100.23    6.36   2
   4  -1   8   91.98   11.22   4
  -4   1  -8   99.53   10.41   4
   5  -1   8  189.24   17.44   4
  -5   1  -8  181.01   15.64   4
   6  -1   8    1.87    2.42   4
  -6   1  -8    7.43    3.53   4
   8   0  -8  140.02   13.58   4
  -8   0   8  118.62   14.26   4
  -7   0   8   16.26    5.73   4
   7   0  -8    7.69    3.24   4
  -6   0   8  161.87   15.60   4
   6   0  -8  172.68   13.99   4
  -5   0   8  234.55   19.20   4
   5   0  -8  265.51   17.60   4
   4   0  -8  625.15   31.35   4
  -4   0   8  540.70   33.83   4
   3   0  -8 1556.03   68.72   4
   3   0  -8 1554.24   68.56   4
  -3   0   8 1393.68   71.63   4
  -2   0   8 2612.99  120.69   4
  -2   0   8 2717.10   93.08   2
   2   0  -8 2741.38  117.14   4
  -1   0   8 1343.77   70.88   4
  -1   0   8 1506.57   53.23   2
   1   0  -8 1545.46   68.77   4
  -1   0   8 1578.16   54.19   3
   0   0   8  133.07    6.33   3
   0   0   8  129.69   12.51   4
   0   0  -8  118.73   10.43   4
  -1   0  -8  515.98   20.01   2
  -1   0  -8  484.78   27.75   4
   1   0   8  509.32   30.69   4
  -2   0  -8  284.66   12.78   2
   2   0   8  284.61   21.32   4
  -2   0  -8  287.87   19.00   4
  -3   0  -8  109.06    6.78   2
  -3   0  -8  116.03   11.01   4
   3   0   8  117.72   12.79   4
  -4   0  -8  102.06   10.87   4
   4   0   8  108.57   12.48   4
   5   0   8   50.90    9.83   4
  -5   0  -8   52.08    8.33   4
   6   0   8   14.67    5.94   4
  -6   0  -8   18.39    5.65   4
  -7   1   8  179.13   17.63   4
   7  -1  -8  197.08   15.84   4
   6  -1  -8  234.41   17.35   4
  -6   1   8  260.09   20.93   4
   5  -1  -8  143.83   12.16   4
  -5   1   8  137.94   14.38   4
  -4   1   8  373.72   25.31   4
   4  -1  -8  355.66   21.54   4
  -3   1   8  425.83   27.61   4
   3  -1  -8  402.39   23.62   4
   3  -1  -8  405.96   23.61   4
  -3   1   8  432.06   17.44   2
   2  -1  -8  756.44   37.52   4
  -2   1   8  733.14   40.95   4
  -2   1   8  723.62   28.06   2
  -1   1   8  105.37    6.21   2
  -1   1   8   87.13   10.64   4
   1  -1  -8   95.74    9.22   4
   0  -1  -8  206.59   14.68   4
   0   1   8  202.93   17.09   4
  -1  -1  -8   68.23    7.89   4
  -1  -1  -8   85.17    5.45   2
   1   1   8   84.04   10.41   4
  -2  -1  -8  145.18   12.36   4
  -2  -1  -8  145.90    8.07   2
   2   1   8  133.73   14.13   4
   3   1   8  357.96   26.46   4
  -3  -1  -8  394.61   24.41   4
  -4  -1  -8  721.83   39.86   4
   4   1   8  736.74   43.57   4
   5   1   8  140.50   16.00   4
  -5  -1  -8  152.03   14.33   4
   7  -2  -8  382.20   25.43   4
  -7   2   8  439.65   30.36   4
  -6   2   8  637.44   39.29   4
   6  -2  -8  633.93   34.94   4
   5  -2  -8  383.95   22.92   4
  -5   2   8  343.68   25.93   4
  -4   2   8  370.27   25.58   4
   4  -2  -8  332.19   20.94   4
  -3   2   8  575.15   35.07   4
   3  -2  -8  557.49   30.29   4
   2  -2  -8  312.74   19.78   4
  -2   2   8  336.46   23.88   4
   1  -2  -8  140.41   11.61   4
  -1   2   8  150.39   14.50   4
  -1   2   8  138.05    8.03   2
   0   2   8  143.04   14.39   4
   0  -2  -8  131.44   11.29   4
  -1  -2  -8   35.09    3.51   2
  -1  -2  -8   30.54    5.64   4
   1   2   8   28.21    7.49   4
  -2  -2  -8   96.45   10.04   4
   2   2   8   96.49   12.24   4
   3   2   8  585.77   37.14   4
  -3  -2  -8  562.67   32.77   4
   4   2   8  397.68   29.49   4
  -5  -2  -8  210.43   17.65   4
   5   2   8  195.99   20.09   4
  -7   3   8  318.23   25.92   4
   6  -3  -8  162.10   13.52   4
  -6   3   8  146.31   16.09   4
  -5   3   8  130.95   14.33   4
   5  -3  -8  106.67   10.41   4
  -4   3   8   90.71   11.73   4
   4  -3  -8   77.97    8.44   4
   3  -3  -8  368.08   22.29   4
  -3   3   8  381.23   27.24   4
  -2   3   8   84.28   11.80   4
   2  -3  -8   87.57    8.79   4
   1  -3  -8  205.88   14.71   4
  -1   3   8  173.61   16.91   4
   0   3   8  176.72   17.20   4
   0  -3  -8  205.44   15.03   4
   1   3   8  145.73   15.79   4
  -1  -3  -8  170.00   13.44   4
  -2  -3  -8  365.02   22.60   4
   2   3   8  314.75   25.82   4
  -3  -3  -8  689.49   37.72   4
   3   3   8  659.53   42.35   4
  -4  -3  -8  360.07   24.41   4
   4   3   8  349.87   28.29   4
  -6   4   8   83.08   12.74   4
  -5   4   8   11.45    5.28   4
  -4   4   8   42.04    9.13   4
   3  -4  -8   41.92    6.16   4
  -3   4   8   38.79    8.87   4
   2  -4  -8  186.06   14.05   4
  -2   4   8  189.36   18.11   4
   2  -4  -8  195.36   14.17   4
  -1   4   8  495.70   33.15   4
   1  -4  -8  501.75   28.23   4
   0   4   8  770.26   45.82   4
   0  -4  -8  777.91   40.22   4
  -1  -4  -8  246.64   16.94   4
   1   4   8  191.43   19.49   4
  -2  -4  -8  307.85   20.97   4
   2   4   8  315.58   26.08   4
   3   4   8  667.77   43.65   4
  -5   5   8   13.54    6.01   4
  -4   5   8   12.80    5.69   4
  -3   5   8   44.88    9.78   4
  -2   5   8  282.02   23.75   4
  -1   5   8  781.16   46.81   4
   0   5   8  504.60   35.03   4
   1   5   8  200.80   20.16   4
   2   5   8  309.66   26.88   4
  -3   6   8  115.17   14.93   4
  -2   6   8  252.77   23.06   4
  -1   6   8  386.52   29.91   4
   0   6   8  143.58   17.01   4
  -3  -9   9  292.51   11.89   3
   3   9  -9  290.59   17.95   4
  -3  -9   9  288.39   12.08   3
   2   9  -9  378.19   20.88   4
  -2  -9   9  386.98   15.02   3
  -2  -9   9  381.16   14.76   3
  -2  -9   9  373.03   14.36   1
  -1  -9   9  284.20   11.23   3
   1   9  -9  264.70   15.62   4
  -1  -9   9  278.06   10.96   3
  -1  -9   9  275.65   11.14   1
   0  -9   9  306.79   11.95   1
   0  -9   9  291.11   11.98   3
   0  -9   9  307.04   11.80   3
   0   9  -9  295.32   16.50   4
   0   9  -9  314.00   16.69   4
   1  -9   9  360.31   14.21   3
   1  -9   9  375.82   14.50   3
  -1   9  -9  403.02   20.11   4
   1  -9   9  355.70   14.00   1
  -2   9  -9  155.88   10.44   4
   2  -9   9  136.43    6.27   3
   2  -9   9  137.76    6.44   3
   2  -9   9  143.86    6.91   1
   3  -9   9   85.03    4.92   1
   3  -9   9   82.83    4.39   3
   3  -9   9   83.54    4.54   3
  -3   9  -9   92.79    8.20   4
   4   8  -9  466.92   26.32   4
  -4  -8   9  450.84   18.20   3
  -3  -8   9  659.63   25.07   3
   3   8  -9  689.55   33.92   4
  -3  -8   9  646.12   24.77   3
   2   8  -9  446.72   24.44   4
  -2  -8   9  473.08   18.04   3
  -2  -8   9  474.27   17.78   3
  -1  -8   9  578.31   21.11   3
   1   8  -9  525.57   27.62   4
  -1  -8   9  561.93   20.76   3
   1   8  -9  552.60   27.85   4
   0   8  -9  123.68    9.11   4
   0  -8   9  120.61    5.32   3
   0  -8   9  112.38    5.73   1
   0  -8   9  115.09    5.54   3
   1  -8   9   85.83    4.54   3
  -1   8  -9   97.80    7.88   4
   1  -8   9   90.85    4.38   3
   1  -8   9   91.15    4.88   1
   2  -8   9   29.04    2.47   1
  -2   8  -9   32.29    4.71   4
   2  -8   9   30.61    2.19   3
   2  -8   9   26.13    2.19   3
  -3   8  -9  128.00   10.45   4
   3  -8   9  129.12    6.29   3
   3  -8   9  135.63    6.37   1
   3  -8   9  132.66    6.19   3
   4  -8   9  146.80    7.10   3
  -4   8  -9  145.97   11.87   4
   4  -8   9  151.05    6.94   1
   5   7  -9  288.27   19.75   4
   4   7  -9  280.43   18.85   4
  -4  -7   9  313.16   12.72   3
   3   7  -9  663.10   34.12   4
  -3  -7   9  705.32   25.27   3
  -3  -7   9  651.24   25.41   3
   2   7  -9  177.85   12.29   4
  -2  -7   9  181.53    7.71   3
  -2  -7   9  178.82    7.95   3
  -1  -7   9  101.05    4.96   3
  -1  -7   9   97.79    4.66   3
   1   7  -9   87.32    7.89   4
   0  -7   9   84.35    4.54   3
   0  -7   9   92.11    4.40   3
   0   7  -9  101.52    8.28   4
   1  -7   9   48.54    3.24   1
   1  -7   9   55.94    3.30   3
  -1   7  -9   53.62    5.94   4
   1  -7   9   51.73    3.00   3
   2  -7   9  153.93    6.87   1
  -2   7  -9  170.18   11.96   4
   2  -7   9  154.83    7.01   3
   2  -7   9  161.18    7.29   3
   3  -7   9  348.48   14.48   3
  -3   7  -9  380.20   21.52   4
   3  -7   9  362.44   14.40   3
   3  -7   9  358.48   13.29   1
  -4   7  -9  267.28   18.08   4
   4  -7   9  273.32   11.79   3
   4  -7   9  286.57   10.77   1
  -5   7  -9   66.09    8.36   4
   5  -7   9   74.85    4.62   3
   6   6  -9   77.79    9.58   4
   5   6  -9  391.68   24.18   4
  -4  -6   9  213.35    9.40   3
   4   6  -9  205.39   14.97   4
   3   6  -9   38.27    5.56   4
  -3  -6   9   30.65    2.43   3
  -3  -6   9   28.04    2.26   3
   2   6  -9  137.44   10.70   4
  -2  -6   9  141.71    6.43   3
  -2  -6   9  147.10    6.68   3
   2   6  -9  138.73   10.70   4
  -1  -6   9  233.41   10.02   3
   1   6  -9  239.03   15.19   4
  -1  -6   9  248.60    9.88   3
   0  -6   9  247.61   10.09   3
   0  -6   9  256.13   10.43   3
   0   6  -9  243.60   15.37   4
   1  -6   9  376.32   13.41   1
  -1   6  -9  352.95   20.72   4
   1  -6   9  366.86   14.76   3
   1  -6   9  386.86   14.56   3
   2  -6   9  303.20   11.41   1
  -2   6  -9  316.53   18.99   4
   2  -6   9  307.55   12.46   3
   2  -6   9  318.95   12.80   3
  -3   6  -9  638.84   33.56   4
   3  -6   9  661.60   24.44   3
   3  -6   9  649.27   24.61   3
   3  -6   9  627.79   21.62   1
   4  -6   9  287.77   12.46   3
   4  -6   9  303.38   10.99   1
  -4   6  -9  285.01   19.16   4
  -5   6  -9  205.26   16.15   4
   5  -6   9  204.58    9.62   3
   6   5  -9   65.04    8.59   4
   5   5  -9   92.15    9.63   4
  -4  -5   9  209.47    9.29   3
   4   5  -9  203.82   14.84   4
  -3  -5   9  189.56    7.94   3
   3   5  -9  179.10   12.94   4
  -3  -5   9  166.28    7.96   3
  -2  -5   9   98.38    4.99   3
  -2  -5   9   93.39    4.71   3
   2   5  -9   88.08    8.37   4
  -1  -5   9  176.52    7.79   3
   1   5  -9  159.54   12.08   4
  -1  -5   9  180.29    7.57   3
   0  -5   9  108.93    5.16   3
   0   5  -9  109.62    9.22   4
   0  -5   9  106.84    5.42   3
  -1   5  -9  148.41   11.71   4
   1  -5   9  165.37    7.55   3
   1  -5   9  169.72    7.31   3
   2  -5   9 1599.51   51.04   1
   2  -5   9 1669.28   58.63   3
   2  -5   9 1611.87   58.29   3
  -2   5  -9 1610.68   73.61   4
   3  -5   9  575.34   21.94   3
   3  -5   9  566.88   19.11   1
   3  -5   9  600.38   22.29   3
  -3   5  -9  532.17   30.56   4
   4  -5   9  293.81   12.37   3
   4  -5   9  285.19   10.39   1
  -4   5  -9  268.10   18.97   4
  -5   5  -9  338.66   22.81   4
   7   4  -9   95.83   11.33   4
   6   4  -9  137.10   12.73   4
   5   4  -9   48.57    7.26   4
  -5  -4   9   65.29    7.86   4
  -4  -4   9   11.76    1.69   3
   4   4  -9    9.40    3.58   4
  -4  -4   9   13.85    4.09   4
   3   4  -9   35.42    5.70   4
  -3  -4   9   38.27    2.68   3
  -3  -4   9   39.79    2.88   3
  -3  -4   9   38.45    6.02   4
   2   4  -9  804.63   40.42   4
  -2  -4   9  843.57   29.28   2
  -2  -4   9  869.44   30.61   3
  -2  -4   9  765.98   40.62   4
  -2  -4   9  843.59   30.84   3
  -1  -4   9  235.47   16.18   4
   1   4  -9  240.79   15.95   4
  -1  -4   9  250.82   10.17   3
  -1  -4   9  254.70   10.47   3
   0  -4   9  540.74   28.76   4
   0  -4   9  541.63   20.28   3
   0  -4   9  534.73   19.98   3
   0   4  -9  478.70   27.45   4
   1  -4   9  187.65    8.18   3
   1  -4   9  189.99   14.24   4
  -1   4  -9  188.52   13.52   4
   1  -4   9  184.62    8.44   3
   2  -4   9  567.58   21.86   3
  -2   4  -9  572.58   30.82   4
  -2   4  -9  579.36   20.94   2
   2  -4   9  561.19   22.07   3
   2  -4   9  579.23   19.00   1
  -3   4  -9  385.16   15.10   2
  -3   4  -9  376.60   23.16   4
   3  -4   9  380.31   13.13   1
   3  -4   9  383.90   15.69   3
   4  -4   9   86.03    3.93   1
  -4   4  -9   91.12    9.88   4
  -5   4  -9    5.99    3.88   4
  -6   4  -9   28.82    6.97   4
   7   3  -9   97.06   11.02   4
  -7  -3   9   92.08   11.14   4
   6   3  -9    0.22    1.79   4
  -6  -3   9    1.93    2.18   4
   5   3  -9   16.07    4.52   4
  -5  -3   9   11.15    4.11   4
  -4  -3   9   94.15    9.74   4
   4   3  -9   68.13    7.85   4
  -3  -3   9  237.05   16.89   4
   3   3  -9  222.35   15.47   4
  -3  -3   9  234.83    9.99   3
   3   3  -9  222.89   15.47   4
  -2  -3   9  587.45   22.17   3
  -2  -3   9  600.02   21.68   2
   2   3  -9  568.34   30.85   4
  -2  -3   9  586.35   32.41   4
  -2  -3   9  592.01   22.46   3
  -1  -3   9 1690.57   77.78   4
   1   3  -9 1643.33   75.94   4
  -1  -3   9 1692.01   60.60   3
  -1  -3   9 1713.49   60.32   3
   0  -3   9  435.15   16.21   3
   0   3  -9  345.27   22.34   4
   0  -3   9  410.38   15.82   3
   0  -3   9  412.00   24.97   4
   1  -3   9 1191.08   44.08   3
   1  -3   9 1246.35   43.85   3
   1  -3   9 1213.68   58.97   4
  -1   3  -9 1165.31   56.54   4
   2  -3   9  464.33   28.20   4
  -2   3  -9  436.90   26.30   4
   2  -3   9  485.42   18.60   3
  -2   3  -9  465.18   17.87   2
   3  -3   9  197.85    9.25   3
  -3   3  -9  190.89   15.02   4
   3  -3   9  193.07   16.22   4
  -3   3  -9  198.58    9.21   2
   3  -3   9  201.43    7.28   1
  -4   3  -9   23.49    5.68   4
  -4   3  -9   33.26    3.11   2
  -5   3  -9  171.86   15.24   4
  -6   3  -9   54.39    9.11   4
  -7  -2   9  101.44   12.13   4
   7   2  -9  107.07   11.62   4
   6   2  -9  115.29   11.46   4
  -6  -2   9  117.04   12.60   4
  -5  -2   9   63.56    9.11   4
   5   2  -9   55.43    7.32   4
  -4  -2   9   26.99    6.02   4
   4   2  -9   13.29    4.01   4
   3   2  -9  277.50   17.94   4
   3   2  -9  269.11   17.88   4
  -3  -2   9  297.75   20.38   4
  -2  -2   9  374.63   14.97   3
  -2  -2   9  391.41   14.92   2
   2   2  -9  366.03   21.98   4
  -2  -2   9  343.42   23.34   4
  -1  -2   9  387.99   14.78   2
   1   2  -9  322.19   21.22   4
  -1  -2   9  369.12   14.86   3
  -1  -2   9  397.33   24.55   4
   0   2  -9    3.88    2.09   4
   0  -2   9    0.52    0.67   3
   0  -2   9    0.99    1.67   4
   1  -2   9   76.57    9.21   4
  -1   2  -9   72.78    8.08   4
   1  -2   9   78.00    4.53   3
   2  -2   9  142.34   13.29   4
  -2   2  -9  122.42    6.57   2
  -2   2  -9  122.78   11.25   4
  -3   2  -9   37.65    6.49   4
  -3   2  -9   40.05    3.41   2
   3  -2   9   26.22    6.62   4
   4  -2   9  571.95   35.25   4
  -4   2  -9  507.24   31.94   4
  -4   2  -9  597.70   22.98   2
   5  -2   9  528.94   33.78   4
  -5   2  -9  481.44   30.76   4
   7   1  -9   78.52    9.61   4
  -7  -1   9   61.02   10.18   4
  -6  -1   9  124.94   13.47   4
   6   1  -9  130.32   12.56   4
   5   1  -9  202.73   15.54   4
  -5  -1   9  212.41   17.74   4
   4   1  -9  457.44   26.57   4
  -4  -1   9  482.08   29.79   4
  -3  -1   9  719.13   26.23   2
   3   1  -9  669.58   35.66   4
  -3  -1   9  700.58   38.97   4
   3   1  -9  670.05   35.56   4
  -2  -1   9 1208.77   42.49   2
   2   1  -9 1184.04   56.09   4
  -2  -1   9 1136.39   59.01   4
  -1  -1   9  136.31    6.95   2
   1   1  -9  128.54   11.15   4
  -1  -1   9  126.63   12.64   4
   0  -1   9   58.39    8.81   4
   0   1  -9   64.55    7.38   4
   1  -1   9  126.61   12.80   4
  -1   1  -9  131.46   11.38   4
   2  -1   9  143.00   13.96   4
  -2   1  -9  117.95   11.42   4
  -2   1  -9  139.41    7.35   2
   3  -1   9  612.37   35.90   4
  -3   1  -9  520.90   31.64   4
  -3   1  -9  563.08   22.63   2
  -4   1  -9  966.05   50.81   4
   4  -1   9 1014.14   54.72   4
   5  -1   9  348.58   26.78   4
  -5   1  -9  354.75   24.78   4
   7   0  -9  358.78   23.95   4
  -7   0   9  325.23   25.79   4
  -6   0   9  382.48   28.16   4
   6   0  -9  432.83   26.16   4
   5   0  -9  292.27   19.48   4
  -5   0   9  269.94   21.80   4
  -4   0   9    7.97    3.95   4
   4   0  -9    6.90    2.92   4
   3   0  -9  472.98   26.59   4
  -3   0   9  421.87   28.93   4
  -3   0   9  474.19   18.90   2
   3   0  -9  470.80   26.47   4
   2   0  -9  696.21   36.28   4
  -2   0   9  700.74   26.60   2
  -2   0   9  672.76   39.58   4
  -1   0   9   72.95    4.90   2
   1   0  -9   71.83    7.99   4
  -1   0   9   55.66    9.03   4
   0   0   9  337.22   23.59   4
   0   0  -9  319.10   20.52   4
   1   0   9    3.06    2.65   4
  -1   0  -9   11.65    3.85   4
  -2   0  -9  459.82   18.63   2
  -2   0  -9  430.75   26.48   4
   2   0   9  424.54   29.30   4
   3   0   9 1284.33   65.17   4
  -3   0  -9 1185.91   60.46   4
  -4   0  -9 1312.33   66.52   4
   4   0   9 1407.54   71.42   4
   5   0   9  476.28   33.75   4
  -5   0  -9  487.16   30.90   4
   7  -1  -9  502.57   30.93   4
  -7   1   9  513.49   34.69   4
   6  -1  -9  642.24   36.03   4
  -6   1   9  650.28   40.07   4
  -5   1   9  282.55   22.68   4
   5  -1  -9  284.25   19.50   4
  -4   1   9  148.33   15.24   4
   4  -1  -9  158.50   12.81   4
   3  -1  -9  160.57   12.94   4
   3  -1  -9  178.53   13.36   4
  -3   1   9  140.53   14.86   4
  -2   1   9  136.95    7.75   2
   2  -1  -9  129.63   11.49   4
  -2   1   9  131.87   13.80   4
  -1   1   9  260.41   20.82   4
   1  -1  -9  255.77   17.74   4
  -1   1   9  262.65   12.31   2
   0  -1  -9 1168.44   55.63   4
   0   1   9 1125.62   59.70   4
  -1  -1  -9  674.29   37.45   4
   1   1   9  750.90   42.29   4
   2   1   9  447.04   30.44   4
  -2  -1  -9  415.80   26.24   4
  -3  -1  -9  524.68   31.50   4
   3   1   9  539.40   35.67   4
  -4  -1  -9  426.17   28.66   4
   4   1   9  497.52   33.85   4
  -6   2   9  461.25   32.31   4
   6  -2  -9  448.73   27.79   4
  -5   2   9   67.13   11.15   4
   5  -2  -9   61.33    7.92   4
  -4   2   9   23.53    7.08   4
   4  -2  -9   24.31    5.15   4
   3  -2  -9  157.86   13.14   4
  -3   2   9  175.73   17.07   4
   3  -2  -9  162.62   13.26   4
   2  -2  -9   29.69    5.64   4
  -2   2   9   23.09    6.97   4
  -1   2   9  470.29   31.46   4
   1  -2  -9  465.64   27.22   4
   0   2   9  602.29   37.88   4
   0  -2  -9  624.43   33.89   4
  -1  -2  -9  334.65   21.22   4
   1   2   9  269.31   23.09   4
   2   2   9  174.23   17.71   4
  -2  -2  -9  165.61   14.28   4
  -3  -2  -9  237.14   18.42   4
   3   2   9  242.66   22.28   4
   4   2   9   19.85    7.28   4
  -4  -2  -9   13.44    4.72   4
  -6   3   9   11.01    5.47   4
  -5   3   9   19.62    6.83   4
   5  -3  -9   31.54    6.19   4
  -4   3   9  399.58   29.23   4
   4  -3  -9  389.35   24.18   4
  -3   3   9  224.22   20.60   4
   3  -3  -9  230.80   16.70   4
  -2   3   9  521.06   35.29   4
   2  -3  -9  558.84   30.80   4
  -1   3   9  663.33   41.34   4
   1  -3  -9  685.45   36.63   4
   0   3   9  458.11   32.64   4
   0  -3  -9  504.10   28.95   4
  -1  -3  -9  186.72   14.98   4
   1   3   9  177.80   18.20   4
  -2  -3  -9   89.61    9.99   4
   2   3   9   71.39   12.51   4
  -3  -3  -9   19.25    5.55   4
   3   3   9   33.89    9.36   4
  -5   4   9  182.53   18.90   4
  -4   4   9  105.73   13.85   4
  -3   4   9  342.48   27.43   4
  -2   4   9  391.34   29.63   4
  -1   4   9  589.26   38.76   4
   0   4   9  168.74   17.94   4
   0  -4  -9  162.58   13.77   4
   1   4   9   38.26    9.73   4
   2   4   9   21.57    8.28   4
  -3   5   9   98.96   14.72   4
  -2   5   9  213.69   21.11   4
  -1   5   9   94.67   14.18   4
   0   5   9  115.09   15.19   4
  -2  -9  10  128.95    6.32   3
  -2  -9  10  130.13    6.10   3
   2   9 -10  126.91   10.24   4
  -1  -9  10   85.85    4.23   3
  -1  -9  10   74.17    4.60   1
  -1  -9  10   76.57    4.29   3
   1   9 -10   67.53    6.93   4
   0  -9  10    6.31    1.56   1
   0  -9  10    5.15    0.99   3
   0   9 -10    2.91    1.77   4
   0  -9  10    8.06    1.27   3
   1  -9  10  187.12    8.22   1
   1  -9  10  176.77    7.96   3
   1  -9  10  179.08    7.74   3
  -1   9 -10  163.47   11.98   4
   4   8 -10  308.38   20.01   4
  -4  -8  10  296.50   12.88   3
  -3  -8  10  189.03    8.81   3
   3   8 -10  193.49   14.14   4
  -3  -8  10  195.53    8.56   3
   2   8 -10  182.24   13.12   4
  -2  -8  10  197.50    8.70   3
  -2  -8  10  194.04    8.40   3
  -1  -8  10   19.73    1.75   3
  -1  -8  10   18.42    1.85   3
   1   8 -10   19.90    3.99   4
   1   8 -10   20.79    4.12   4
   0  -8  10   52.67    3.12   3
   0  -8  10   56.19    3.69   1
   0  -8  10   53.02    3.37   3
   0   8 -10   51.88    5.98   4
  -1   8 -10   53.09    6.37   4
   1  -8  10   73.24    4.29   1
   1  -8  10   74.26    4.15   3
   1  -8  10   72.88    3.90   3
  -2   8 -10  165.19   12.58   4
   2  -8  10  177.70    7.86   1
   2  -8  10  180.52    8.20   3
   2  -8  10  184.33    7.96   3
   3  -8  10  386.31   16.07   3
  -3   8 -10  419.51   23.74   4
   3  -8  10  391.14   15.83   3
   3  -8  10  401.48   14.80   1
   5   7 -10  103.16   10.80   4
   4   7 -10  218.22   16.11   4
  -4  -7  10  223.17   10.01   3
  -3  -7  10  132.32    6.38   3
  -3  -7  10  136.26    6.71   3
   3   7 -10  133.67   11.27   4
   2   7 -10  103.53    9.27   4
  -2  -7  10  104.36    5.16   3
  -2  -7  10   99.52    5.33   3
  -1  -7  10  317.88   13.01   3
   1   7 -10  313.09   18.92   4
  -1  -7  10  316.30   12.66   3
   0   7 -10  225.44   15.32   4
   0  -7  10  240.75   10.13   3
   0  -7  10  235.08    9.76   3
   1  -7  10  339.15   13.75   3
  -1   7 -10  332.39   20.01   4
   1  -7  10  328.27   13.41   3
   1  -7  10  346.26   12.72   1
   2  -7  10  532.04   18.96   1
   2  -7  10  545.55   21.23   3
  -2   7 -10  553.03   29.45   4
   2  -7  10  552.43   20.88   3
   3  -7  10  372.66   15.24   3
   3  -7  10  370.71   13.67   1
  -3   7 -10  361.09   22.40   4
   3  -7  10  368.13   14.93   3
   4  -7  10   46.80    3.18   1
  -4   7 -10   57.74    7.47   4
   4  -7  10   49.21    3.64   3
   5   6 -10   68.85    8.72   4
   4   6 -10  116.04   10.99   4
  -4  -6  10  125.70    6.43   3
  -3  -6  10  114.63    5.84   3
   3   6 -10   99.15    9.61   4
  -2  -6  10  201.32    8.42   3
   2   6 -10  191.88   13.76   4
  -2  -6  10  182.59    8.48   3
   2   6 -10  173.70   13.30   4
  -1  -6  10  326.49   12.65   3
  -1  -6  10  302.44   12.83   3
   1   6 -10  306.40   19.11   4
   0   6 -10  475.37   26.20   4
   0  -6  10  478.00   18.49   3
   0  -6  10  489.51   18.85   3
   1  -6  10  366.02   13.39   1
   1  -6  10  366.37   14.91   3
   1  -6  10  377.78   14.70   3
  -1   6 -10  356.05   21.51   4
   2  -6  10  543.75   20.86   3
  -2   6 -10  572.59   29.96   4
   2  -6  10  528.10   18.58   1
   2  -6  10  530.19   21.14   3
   3  -6  10  177.83    8.54   3
   3  -6  10  184.63    7.46   1
  -3   6 -10  165.85   13.73   4
   4  -6  10    2.97    1.11   3
  -4   6 -10    4.07    2.72   4
   4  -6  10    6.00    1.19   1
   6   5 -10   77.95    9.74   4
   5   5 -10  164.02   14.10   4
   4   5 -10   41.84    6.65   4
   3   5 -10  366.78   22.44   4
  -3  -5  10  376.20   15.21   3
  -2  -5  10  660.20   24.80   3
   2   5 -10  683.57   34.45   4
  -2  -5  10  638.32   25.02   3
  -1  -5  10 1071.57   38.72   3
   1   5 -10 1007.57   50.11   4
  -1  -5  10 1062.72   38.37   3
   0  -5  10   33.44    2.47   3
   0  -5  10   28.10    2.56   3
   0   5 -10   33.22    5.49   4
   1  -5  10  219.00    9.35   3
  -1   5 -10  218.59   15.21   4
   1  -5  10  206.43    9.53   3
  -2   5 -10  222.65   15.68   4
   2  -5  10  201.49    8.14   1
   2  -5  10  208.79    9.55   3
   3  -5  10  158.67    7.84   3
   3  -5  10  159.08    6.51   1
  -3   5 -10  148.33   13.01   4
   4  -5  10  121.36    5.21   1
  -4   5 -10  102.17   11.05   4
  -5   5 -10  376.66   25.31   4
   6   4 -10  208.39   16.97   4
   5   4 -10  331.66   22.08   4
   4   4 -10  195.79   14.87   4
   3   4 -10 1212.95   58.98   4
  -3  -4  10 1289.21   45.81   3
  -3  -4  10 1247.81   60.09   4
   3   4 -10 1231.36   59.14   4
   2   4 -10 1209.18   55.34   4
  -2  -4  10 1190.30   42.42   3
  -2  -4  10 1049.64   55.22   4
   1   4 -10  928.57   45.91   4
  -1  -4  10  951.31   34.65   3
  -1  -4  10  906.56   46.45   4
   0  -4  10  282.10   19.44   4
   0  -4  10  297.39   12.12   3
   0   4 -10  286.91   18.67   4
   0  -4  10  298.59   12.40   3
  -1   4 -10   69.66    7.96   4
   1  -4  10   74.20    4.47   3
   2  -4  10   20.32    2.25   3
   2  -4  10   19.70    1.69   1
  -2   4 -10   14.42    4.40   4
   3  -4  10  102.38    4.39   1
  -3   4 -10   77.84    9.37   4
  -4   4 -10  541.87   31.90   4
  -5   4 -10  273.62   20.94   4
   7   3 -10  205.93   17.69   4
  -6  -3  10  558.33   34.08   4
  -5  -3  10  513.99   30.76   4
   5   3 -10  472.69   28.83   4
  -4  -3  10  545.84   31.75   4
   4   3 -10  509.19   29.46   4
   3   3 -10  176.21   13.47   4
   3   3 -10  155.70   13.00   4
  -3  -3  10  174.06   14.76   4
   2   3 -10  579.31   32.56   4
  -2  -3  10  591.83   34.19   4
  -2  -3  10  640.90   23.57   3
  -1  -3  10   14.68    4.57   4
   1   3 -10    9.05    3.24   4
  -1  -3  10   15.29    1.93   3
   0  -3  10   76.15    9.31   4
   0  -3  10   84.04    4.78   3
   0   3 -10   74.12    8.32   4
   1  -3  10   90.32    5.15   3
  -1   3 -10   82.35    8.96   4
   1  -3  10   87.80   10.12   4
  -2   3 -10  100.35    5.43   2
  -2   3 -10   94.03    9.88   4
   2  -3  10   95.46   10.86   4
  -3   3 -10  192.83    8.98   2
  -3   3 -10  165.41   14.62   4
  -4   3 -10  570.85   33.59   4
  -5   3 -10  347.86   24.70   4
  -7  -2  10  492.29   32.41   4
   7   2 -10  467.27   30.34   4
   6   2 -10  907.67   47.96   4
  -6  -2  10  924.01   50.51   4
   5   2 -10  632.54   35.14   4
  -5  -2  10  639.65   37.82   4
   4   2 -10  234.77   17.12   4
  -4  -2  10  245.06   19.26   4
  -3  -2  10  510.18   19.49   2
  -3  -2  10  495.80   30.70   4
   3   2 -10  476.65   27.89   4
   3   2 -10  486.96   28.13   4
   2   2 -10  229.27   16.72   4
  -2  -2  10  223.89   18.25   4
  -2  -2  10  253.88   10.75   2
   1   2 -10   31.19    5.75   4
  -1  -2  10   35.25    7.24   4
   0  -2  10  602.69   35.68   4
   0   2 -10  620.41   33.27   4
   1  -2  10  355.20   24.07   4
  -1   2 -10  316.53   21.10   4
  -2   2 -10  159.54    8.11   2
   2  -2  10  186.18   16.18   4
  -2   2 -10  147.87   13.30   4
  -3   2 -10  402.18   16.86   2
  -3   2 -10  398.47   25.73   4
   3  -2  10  391.49   27.48   4
  -4   2 -10  306.16   21.99   4
   4  -2  10  293.55   23.64   4
  -5   2 -10   64.16    9.77   4
   7   1 -10  437.05   28.82   4
  -7  -1  10  459.96   31.75   4
   6   1 -10  401.88   26.36   4
  -6  -1  10  430.43   29.45   4
  -5  -1  10   77.66   11.16   4
   5   1 -10   94.05    9.88   4
   4   1 -10   43.93    6.88   4
  -4  -1  10   51.01    8.96   4
  -3  -1  10   14.84    2.33   2
  -3  -1  10   14.74    5.38   4
   3   1 -10   16.35    4.54   4
   3   1 -10   14.41    4.31   4
  -2  -1  10   45.36    8.31   4
   2   1 -10   47.26    7.01   4
  -2  -1  10   46.32    3.74   2
  -1  -1  10  128.62   13.52   4
   1   1 -10  150.50   12.68   4
   0  -1  10  666.28   38.87   4
   0   1 -10  653.25   35.45   4
  -1   1 -10  420.16   25.63   4
   1  -1  10  425.88   28.48   4
  -2   1 -10  209.69   16.43   4
  -2   1 -10  223.14   10.47   2
   2  -1  10  181.51   17.53   4
  -3   1 -10  183.99   15.85   4
   3  -1  10  195.96   18.17   4
  -4   1 -10  345.16   23.88   4
   4  -1  10  303.68   25.28   4
  -6   0  10  219.84   20.37   4
   6   0 -10  243.57   18.56   4
  -5   0  10   30.96    7.82   4
   5   0 -10   26.82    5.88   4
  -4   0  10  263.70   22.15   4
   4   0 -10  311.40   20.29   4
   3   0 -10  251.56   17.46   4
   3   0 -10  243.84   17.37   4
  -3   0  10  208.36   19.03   4
   2   0 -10  425.18   25.88   4
  -2   0  10  406.68   28.84   4
  -2   0  10  435.32   17.98   2
   1   0 -10 1402.29   65.65   4
  -1   0  10 1254.47   68.46   4
  -1   0  10 1434.84   50.07   2
   0   0 -10  981.90   47.77   4
   0   0  10  883.57   50.71   4
   1   0  10  345.16   25.27   4
  -1   0 -10  320.04   21.77   4
  -2   0 -10  134.78   13.05   4
   2   0  10  174.58   16.84   4
  -3   0 -10   94.88   10.86   4
   3   0  10  101.74   13.27   4
  -4   0 -10  198.01   17.33   4
   4   0  10  195.23   19.73   4
   6  -1 -10   10.08    4.18   4
  -6   1  10    9.20    4.68   4
   5  -1 -10  121.10   11.79   4
  -5   1  10  118.83   14.28   4
   4  -1 -10  129.53   11.96   4
  -4   1  10  116.58   14.95   4
   3  -1 -10  146.33   12.75   4
  -3   1  10  128.21   14.67   4
   3  -1 -10  142.69   12.52   4
  -2   1  10  217.96   19.76   4
   2  -1 -10  243.06   17.45   4
  -1   1  10  316.30   25.03   4
   1  -1 -10  350.15   22.41   4
   0  -1 -10  548.37   31.24   4
   0   1  10  531.51   34.88   4
  -1  -1 -10  206.19   16.27   4
   1   1  10  197.09   18.93   4
  -2  -1 -10   34.06    6.73   4
   2   1  10   29.24    8.13   4
   3   1  10  126.97   15.56   4
  -3  -1 -10  124.34   12.77   4
   4   1  10   18.13    6.75   4
   6  -2 -10  190.94   16.04   4
  -6   2  10  171.03   18.68   4
  -5   2  10  761.66   46.78   4
   4  -2 -10  578.27   32.25   4
  -4   2  10  533.27   36.52   4
  -3   2  10  351.23   27.30   4
   3  -2 -10  345.23   22.74   4
   3  -2 -10  351.18   22.86   4
  -2   2  10  229.93   21.03   4
   2  -2 -10  251.15   18.07   4
   1  -2 -10  492.02   30.07   4
  -1   2  10  556.92   35.87   4
   0   2  10  214.91   20.24   4
   0  -2 -10  230.04   17.54   4
   1   2  10   22.46    7.46   4
  -1  -2 -10   22.70    5.58   4
  -2  -2 -10   19.08    5.37   4
   2   2  10   14.70    6.06   4
   3   2  10   16.43    6.93   4
  -3  -2 -10    7.19    3.50   4
  -5   3  10  453.74   33.44   4
  -4   3  10  250.45   22.93   4
   4  -3 -10  254.19   18.59   4
   3  -3 -10  145.39   13.10   4
  -3   3  10  136.41   16.30   4
  -2   3  10  239.25   21.85   4
   2  -3 -10  222.22   17.16   4
  -1   3  10  359.33   28.60   4
   1  -3 -10  378.17   24.36   4
   0   3  10   90.89   13.70   4
   0  -3 -10   98.47   10.60   4
   1   3  10  170.77   19.12   4
  -1  -3 -10  212.38   16.61   4
   2   3  10  215.20   22.05   4
  -2  -3 -10  237.17   18.34   4
  -3   4  10    2.01    3.57   4
  -2   4  10   34.44    9.59   4
  -1   4  10    0.69    2.76   4
   0   4  10  116.95   15.50   4
   3   8 -11  229.86   16.34   4
  -2  -8  11  531.45   20.41   3
   2   8 -11  512.70   28.61   4
  -2  -8  11  531.01   20.73   3
   1   8 -11  683.59   34.74   4
  -1  -8  11  666.67   25.64   3
  -1  -8  11  665.36   25.27   3
   0  -8  11  463.71   18.19   3
   0  -8  11  441.36   16.72   1
   0  -8  11  464.14   17.86   3
   0   8 -11  458.66   25.73   4
  -1   8 -11  202.57   14.91   4
   1  -8  11  234.43    9.77   3
   1  -8  11  212.19    9.84   3
   1  -8  11  234.75    9.59   1
   2  -8  11  134.49    6.60   1
   2  -8  11  131.77    6.89   3
  -2   8 -11  159.46   12.25   4
   2  -8  11  131.84    6.62   3
   4   7 -11  140.95   12.76   4
   3   7 -11  156.34   13.10   4
  -3  -7  11  163.72    7.92   3
   2   7 -11  357.15   21.66   4
  -2  -7  11  347.91   14.51   3
   2   7 -11  345.55   21.47   4
   1   7 -11  518.18   28.88   4
  -1  -7  11  518.99   20.62   3
  -1  -7  11  540.27   20.33   3
   0  -7  11  162.25    7.58   3
   0  -7  11  152.17    7.20   3
   0   7 -11  147.16   12.24   4
  -1   7 -11  304.21   19.23   4
   1  -7  11  307.29   12.46   3
   1  -7  11  285.47   11.52   1
   1  -7  11  297.67   12.71   3
   2  -7  11   90.87    4.91   1
   2  -7  11   94.33    5.42   3
  -2   7 -11   97.89    9.58   4
   3  -7  11   58.23    3.75   1
   3  -7  11   63.69    4.27   3
  -3   7 -11   67.04    8.15   4
   5   6 -11  211.87   17.03   4
   4   6 -11  195.92   15.35   4
   3   6 -11  330.58   21.94   4
  -3  -6  11  377.91   15.09   3
  -2  -6  11  144.65    7.13   3
   2   6 -11  137.58   11.89   4
  -1  -6  11   38.98    3.05   3
   1   6 -11   41.71    6.41   4
   0  -6  11  124.13    6.33   3
   0   6 -11  111.28   10.53   4
   0  -6  11  121.11    6.03   3
   1  -6  11   49.83    3.50   3
  -1   6 -11   37.16    6.24   4
  -2   6 -11   79.65    8.85   4
   2  -6  11   81.61    4.35   1
   2  -6  11   79.83    4.95   3
   3  -6  11  136.54    7.10   3
   3  -6  11  131.54    5.92   1
  -3   6 -11  109.00   11.39   4
   5   5 -11  190.15   15.94   4
   4   5 -11  104.51   10.69   4
   3   5 -11   67.37    8.14   4
   2   5 -11  461.15   27.13   4
  -2  -5  11  474.94   18.83   3
  -1  -5  11  104.59    5.53   3
   1   5 -11   74.25    8.77   4
   0   5 -11   97.70    9.73   4
   0  -5  11   98.01    5.53   3
  -1   5 -11  163.93   13.54   4
   1  -5  11  170.81    8.26   3
  -2   5 -11   71.01    8.51   4
   2  -5  11   76.03    3.96   1
   2  -5  11   70.98    4.66   3
  -3   5 -11  206.87   16.92   4
   3  -5  11  233.96    8.76   1
  -4   5 -11  647.15   37.21   4
   6   4 -11  232.66   18.84   4
   5   4 -11   81.12    9.78   4
   4   4 -11  107.01   10.76   4
   3   4 -11   30.53    5.85   4
   3   4 -11   27.36    5.63   4
   2   4 -11    9.37    3.55   4
   1   4 -11   55.05    7.62   4
   0   4 -11  202.88   15.32   4
  -1   4 -11  636.78   34.86   4
   2  -4  11  221.71    8.23   1
  -2   4 -11  188.48   15.72   4
  -3   4 -11  296.66   21.21   4
  -4   4 -11  673.17   38.82   4
   6   3 -11  265.26   20.40   4
   5   3 -11  212.12   16.74   4
  -5  -3  11  189.08   16.98   4
   4   3 -11    2.83    2.32   4
  -4  -3  11    4.51    2.75   4
   3   3 -11   11.63    3.91   4
   3   3 -11   16.74    4.73   4
  -3  -3  11   11.54    4.48   4
   2   3 -11   30.11    5.98   4
  -2  -3  11   32.66    6.89   4
  -1  -3  11  449.96   28.30   4
   1   3 -11  421.52   26.10   4
   0   3 -11  918.37   48.00   4
   0  -3  11 1012.18   51.77   4
   1  -3  11  843.71   45.91   4
  -1   3 -11  813.59   43.13   4
  -2   3 -11  583.46   33.54   4
  -3   3 -11  448.68   28.49   4
  -4   3 -11  202.96   17.54   4
  -6  -2  11  210.26   19.11   4
   6   2 -11  216.63   17.97   4
   5   2 -11    3.10    2.75   4
  -5  -2  11    1.58    2.54   4
   4   2 -11   71.91    8.71   4
  -4  -2  11   61.93   10.10   4
  -3  -2  11   57.70    9.56   4
   3   2 -11   62.52    8.04   4
   3   2 -11   64.17    8.16   4
  -2  -2  11  176.90   16.08   4
   2   2 -11  149.77   13.47   4
  -1  -2  11  199.14   17.59   4
   1   2 -11  192.07   15.50   4
   0   2 -11  672.01   36.97   4
   0  -2  11  695.01   40.21   4
   1  -2  11  345.85   24.59   4
  -1   2 -11  297.34   21.23   4
   2  -2  11   59.41   10.04   4
  -2   2 -11   56.05    8.43   4
  -3   2 -11   87.06   10.47   4
   3  -2  11   83.10   12.13   4
  -4   2 -11   15.58    5.40   4
  -6  -1  11   26.71    7.66   4
   6   1 -11   57.44    9.06   4
   5   1 -11  110.91   11.69   4
  -5  -1  11  105.57   13.12   4
   4   1 -11  349.08   22.67   4
  -4  -1  11  305.62   24.55   4
  -3  -1  11  402.20   27.54   4
   3   1 -11  349.85   23.58   4
   3   1 -11  373.87   23.94   4
   2   1 -11  670.52   38.44   4
  -2  -1  11  754.97   27.88   2
  -2  -1  11  700.15   42.17   4
   1   1 -11  718.15   38.45   4
  -1  -1  11  674.76   41.09   4
   0  -1  11  552.35   34.76   4
   0   1 -11  519.71   30.87   4
  -1   1 -11  173.88   14.86   4
   1  -1  11  166.86   16.56   4
  -2   1 -11   44.80    7.69   4
   2  -1  11   41.05    9.03   4
  -3   1 -11   41.99    7.89   4
   3  -1  11   50.33    9.95   4
  -6   0  11    4.34    3.51   4
   6   0 -11    5.15    3.13   4
   5   0 -11  336.98   22.78   4
  -5   0  11  289.10   24.78   4
  -4   0  11  372.85   28.41   4
   4   0 -11  408.68   25.59   4
   3   0 -11  189.33   15.43   4
  -3   0  11  183.47   17.99   4
   3   0 -11  185.86   15.40   4
  -2   0  11   15.66    6.13   4
   2   0 -11   31.94    6.44   4
   1   0 -11  513.59   30.26   4
  -1   0  11  484.64   33.18   4
   0   0 -11  206.29   16.51   4
   0   0  11  201.73   19.03   4
  -1   0 -11   56.15    8.35   4
   1   0  11   58.23   10.64   4
  -2   0 -11  392.45   25.96   4
   2   0  11  397.03   29.67   4
  -3   0 -11  324.37   23.80   4
   3   0  11  337.91   27.21   4
   5  -1 -11  697.82   39.05   4
  -5   1  11  684.52   43.87   4
   4  -1 -11  476.95   29.36   4
  -3   1  11  328.54   26.12   4
   3  -1 -11  313.74   21.94   4
   2  -1 -11   28.19    6.24   4
  -2   1  11   27.53    8.18   4
  -1   1  11   96.94   13.64   4
   1  -1 -11  106.50   11.19   4
   0   1  11   86.96   12.97   4
   0  -1 -11   85.53   10.14   4
  -1  -1 -11  458.21   28.53   4
   1   1  11  436.67   32.26   4
  -2  -1 -11  555.84   34.14   4
   2   1  11  596.08   39.61   4
  -4   2  11  402.40   30.64   4
   4  -2 -11  382.38   25.33   4
  -3   2  11   56.23   11.37   4
   3  -2 -11   75.70    9.32   4
   3  -2 -11   71.89    9.10   4
  -2   2  11    0.99    2.63   4
   2  -2 -11    2.38    2.12   4
  -1   2  11    8.18    4.72   4
   1  -2 -11   17.06    5.16   4
   0   2  11  195.82   19.44   4
   0  -2 -11  152.62   14.57   4
  -1  -2 -11  443.06   28.53   4
   1   2  11  462.24   33.98   4
  -3   3  11  204.76   20.99   4
   3  -3 -11  186.04   16.07   4
  -2   3  11  245.80   23.59   4
   2  -3 -11  277.14   20.12   4
   2  -3 -11  272.00   19.91   4
  -1   3  11  196.37   20.70   4
   1  -3 -11  194.09   16.47   4
   3   7 -12   91.48    9.84   4
   2   7 -12  180.70   14.22   4
   2   7 -12  182.73   14.19   4
  -2  -7  12  157.60    8.18   3
  -1  -7  12   69.96    4.51   3
   1   7 -12   70.54    8.36   4
   0   7 -12   73.68    8.57   4
   0  -7  12   78.93    4.83   3
  -1   7 -12  497.90   29.46   4
   1  -7  12  530.45   18.77   1
   1  -7  12  535.94   21.02   3
   4   6 -12  232.95   18.08   4
   3   6 -12   76.36    9.21   4
   2   6 -12  103.96   10.66   4
  -1  -6  12   49.99    3.55   3
   1   6 -12   28.84    6.06   4
   0  -6  12  186.34    8.94   3
   0   6 -12  184.57   15.01   4
  -1   6 -12  444.54   26.78   4
  -2   6 -12  342.92   22.38   4
   2  -6  12  329.49   12.51   1
   4   5 -12   29.04    6.45   4
   3   5 -12  234.11   17.78   4
   2   5 -12   74.81    9.04   4
   1   5 -12  245.54   18.00   4
   0   5 -12  539.20   31.14   4
  -1   5 -12  382.51   24.46   4
  -2   5 -12   35.04    6.80   4
   2  -5  12   31.67    2.38   1
  -3   5 -12   83.84   10.28   4
   5   4 -12   45.01    8.15   4
   4   4 -12  179.05   15.40   4
   3   4 -12  321.66   21.77   4
   3   4 -12  313.42   21.70   4
   2   4 -12  423.79   26.35   4
   1   4 -12  426.26   26.50   4
   0   4 -12  823.11   43.28   4
  -1   4 -12  370.42   24.28   4
  -2   4 -12   12.56    4.72   4
   2  -4  12   15.53    1.52   1
  -3   4 -12   16.43    5.11   4
   5   3 -12  149.78   14.46   4
   4   3 -12  798.38   43.30   4
   3   3 -12  193.40   15.83   4
   3   3 -12  184.40   15.67   4
  -3  -3  12  183.63   16.85   4
   2   3 -12  125.30   12.23   4
  -2  -3  12  116.86   12.82   4
   1   3 -12  270.30   19.67   4
   0   3 -12  161.41   14.18   4
  -1   3 -12   18.60    5.32   4
  -2   3 -12   32.89    6.90   4
  -3   3 -12   97.46   11.43   4
  -5  -2  12  794.58   46.16   4
   5   2 -12  750.85   42.90   4
  -4  -2  12  851.74   48.96   4
   4   2 -12  843.69   45.52   4
   3   2 -12  743.50   41.79   4
   3   2 -12  767.01   41.97   4
  -3  -2  12  819.00   45.90   4
   2   2 -12   70.62    9.19   4
  -2  -2  12   76.82   11.25   4
   1   2 -12  221.89   17.35   4
  -1  -2  12  198.76   18.60   4
   0  -2  12  181.59   16.93   4
   0   2 -12  143.96   13.70   4
  -1   2 -12   79.73    9.86   4
   1  -2  12   86.46   12.22   4
   2  -2  12  182.90   17.88   4
  -2   2 -12  201.19   16.85   4
  -5  -1  12  334.39   26.14   4
   5   1 -12  293.68   22.41   4
   4   1 -12  171.19   15.18   4
  -4  -1  12  155.54   16.85   4
   3   1 -12   90.44   10.54   4
   3   1 -12   95.26   10.84   4
  -3  -1  12  113.82   13.46   4
   2   1 -12    4.79    3.11   4
  -2  -1  12    6.07    3.79   4
   1   1 -12   12.16    4.35   4
  -1  -1  12   16.85    6.10   4
   0  -1  12   50.00    9.92   4
   0   1 -12   54.46    8.49   4
  -1   1 -12  134.95   13.08   4
   1  -1  12  102.28   13.43   4
  -2   1 -12  425.13   28.51   4
   2  -1  12  458.46   32.27   4
   4   0 -12  438.78   27.71   4
  -4   0  12  390.00   30.37   4
   3   0 -12  143.24   13.83   4
   3   0 -12  147.09   13.91   4
  -3   0  12  141.96   16.16   4
  -2   0  12  126.96   15.29   4
   2   0 -12  143.71   13.60   4
   1   0 -12   76.00    9.55   4
  -1   0  12   59.46   11.11   4
   0   0 -12  251.83   19.86   4
   0   0  12  261.44   23.01   4
  -1   0 -12  339.90   23.95   4
   1   0  12  339.79   27.36   4
  -3   1  12   59.28   11.57   4
   3  -1 -12   64.58    9.44   4
  -2   1  12  147.20   17.30   4
   2  -1 -12  159.41   14.69   4
  -1   1  12   76.92   12.98   4
   1  -1 -12   95.69   11.07   4
   0  -1 -12  202.45   17.18   4
   0   1  12  170.69   19.06   4
   1   6 -13  236.98   18.23   4
   3   5 -13  259.92   19.52   4
   3   5 -13  234.04   18.77   4
   2   5 -13  212.86   17.17   4
   1   5 -13  288.21   20.87   4
   0   5 -13  405.25   26.38   4
  -1   5 -13  132.35   12.96   4
   3   4 -13  164.74   15.06   4
   3   4 -13  175.64   15.37   4
   2   4 -13   46.60    7.93   4
   1   4 -13    7.50    3.85   4
   0   4 -13   17.37    5.51   4
  -1   4 -13   87.93   10.55   4
   3   3 -13  111.82   12.25   4
   3   3 -13  120.24   12.57   4
   2   3 -13    3.78    2.72   4
   1   3 -13    6.19    3.11   4
   0   3 -13   96.88   11.29   4
  -1   3 -13  318.64   23.00   4
  -3  -2  13   32.63    8.26   4
   3   2 -13   27.07    6.64   4
   3   2 -13   26.61    6.65   4
   2   2 -13  146.64   14.15   4
  -2  -2  13  140.71   15.54   4
  -1  -2  13   80.15   12.23   4
   1   2 -13   85.76   10.51   4
   0   2 -13  172.29   15.94   4
   3   1 -13  305.14   22.39   4
  -3  -1  13  290.85   24.88   4
  -2  -1  13  455.24   33.30   4
   2   1 -13  494.64   30.76   4
   1   1 -13  535.36   32.95   4
  -1  -1  13  519.59   36.31   4
   0   1 -13  386.13   26.76   4
   0  -1  13  385.63   29.53   4
   0   0   0    0.00    0.00
;
_shelx_res_file
;
TITL import in P 1
    shelx.res
    created by SHELXL-2018/3 at 21:12:24 on 10-Apr-2019
CELL  0.71073   7.1540   8.2591  10.4459  108.502   97.499   94.512
ZERR     1.00   0.0006   0.0006   0.0008    0.002    0.002    0.002
LATT  -1
SFAC  C    H    N    O    CL   CD
UNIT  12 20 6 4 6 2
MERG   2
OMIT     0   0  -1
OMIT     0   0   1
TWIN
MPLA Cl2 Cl5 O1 Cd1
MPLA  CL2 CL5 O3 CD1
BIND Cd1 Cd2
MORE -1
FMAP   2
PLAN   20
SIZE     0.020   0.030   0.080
ACTA
BOND   $H
CONF
LIST   4
L.S.   4
WGHT    0.026300
BASF   0.01867
FVAR       0.57621
CD2   6    0.327320    0.130674    0.534887    11.00000    0.01014    0.00984 =
         0.00730    0.00184   -0.00021   -0.00029
CD1   6    0.213189   -0.040064    0.134443    11.00000    0.01046    0.00944 =
         0.00706    0.00171   -0.00009    0.00022
CL2   5    0.511804    0.104267    0.341591    11.00000    0.01057    0.01288 =
         0.00800    0.00203   -0.00038   -0.00039
CL4   5    0.388091   -0.297054    0.055408    11.00000    0.01121    0.01236 =
         0.00972    0.00132    0.00008    0.00256
CL5   5    0.024023    0.029919    0.326368    11.00000    0.01057    0.01271 =
         0.00714    0.00165    0.00067    0.00042
CL1   5    0.252933    0.427754    0.639933    11.00000    0.01546    0.01198 =
         0.01112    0.00206    0.00405    0.00239
CL6   5    0.185410   -0.116326    0.593020    11.00000    0.01226    0.01708 =
         0.01108    0.00686   -0.00257   -0.00514
CL3   5    0.269353    0.173185    0.018964    11.00000    0.01445    0.01953 =
         0.01850    0.01227    0.00217    0.00183
O3    4    0.587191    0.139983    0.696384    11.00000    0.01208    0.01096 =
         0.00895    0.00159   -0.00353   -0.00126
C4    1   -0.312562   -0.300053   -0.444466    11.00000    0.00761    0.01286 =
         0.00723    0.00127    0.00201    0.00144
O4    4    0.743759    0.367961    0.664919    11.00000    0.01492    0.01680 =
         0.00831    0.00572   -0.00066    0.00103
O1    4   -0.048972   -0.218074   -0.021097    11.00000    0.01188    0.01020 =
         0.00905   -0.00001   -0.00255    0.00188
N1    3   -0.482948   -0.136027   -0.196215    11.00000    0.01222    0.01472 =
         0.01079    0.00437    0.00149    0.00124
AFIX 137
H1A   2   -0.447402   -0.043754   -0.218017    11.00000   -1.50000
H1B   2   -0.522967   -0.102932   -0.115773    11.00000   -1.50000
H1C   2   -0.576801   -0.202840   -0.260150    11.00000   -1.50000
AFIX   0
O2    4   -0.217151    0.006830    0.014443    11.00000    0.01597    0.01051 =
         0.00978    0.00048   -0.00318    0.00179
C8    1    0.847375    0.301939    0.866182    11.00000    0.01153    0.00868 =
         0.00892    0.00368   -0.00212   -0.00253
AFIX  13
H22   2    0.891581    0.194267    0.870762    11.00000   -1.20000
AFIX   0
N5    3    0.887873    0.325497    1.198299    11.00000    0.01149    0.01100 =
         0.01025    0.00055    0.00279    0.00244
AFIX  43
H22A  2    0.860404    0.215366    1.170454    11.00000   -1.20000
AFIX   0
N2    3   -0.457537   -0.327342   -0.650979    11.00000    0.01410    0.01855 =
         0.00582    0.00396    0.00369    0.00661
AFIX  43
H2    2   -0.502332   -0.302327   -0.721887    11.00000   -1.20000
AFIX   0
N3    3   -0.387469   -0.469397   -0.515304    11.00000    0.01095    0.01714 =
         0.01217    0.00724    0.00088    0.00091
AFIX  43
H3    2   -0.378659   -0.553255   -0.483665    11.00000   -1.20000
AFIX   0
N4    3    1.014583    0.430943    0.882631    11.00000    0.01427    0.01086 =
         0.00684    0.00300    0.00189    0.00090
AFIX 137
H11A  2    1.054037    0.413115    0.802492    11.00000   -1.20000
H11B  2    1.108038    0.420170    0.943384    11.00000   -1.20000
H11C  2    0.981433    0.536510    0.911830    11.00000   -1.20000
AFIX   0
C3    1   -0.201595   -0.238113   -0.302778    11.00000    0.01014    0.01202 =
         0.00620    0.00215    0.00110    0.00046
AFIX  23
H3A   2   -0.138831   -0.122866   -0.284998    11.00000   -1.20000
H3B   2   -0.103314   -0.311671   -0.298755    11.00000   -1.20000
AFIX   0
C6    1   -0.475422   -0.483718   -0.639921    11.00000    0.01043    0.01573 =
         0.01243    0.00336    0.00082   -0.00177
AFIX  43
H6    2   -0.537559   -0.584164   -0.706536    11.00000   -1.20000
AFIX   0
C9    1    0.729946    0.370960    0.981122    11.00000    0.00858    0.00937 =
         0.01008    0.00123    0.00303    0.00040
AFIX  23
H33A  2    0.669343    0.465858    0.966065    11.00000   -1.20000
H33B  2    0.630052    0.280691    0.974320    11.00000   -1.20000
AFIX   0
C1    1   -0.185743   -0.139292   -0.050276    11.00000    0.01306    0.01044 =
         0.01215    0.00536    0.00149   -0.00142
C5    1   -0.356420   -0.211980   -0.531580    11.00000    0.01743    0.01386 =
         0.01273    0.00375    0.00235    0.00446
AFIX  43
H5    2   -0.323972   -0.094758   -0.513781    11.00000   -1.20000
AFIX   0
C2    1   -0.318497   -0.233962   -0.187359    11.00000    0.00942    0.01203 =
         0.00574    0.00242    0.00169    0.00318
AFIX  13
H2A   2   -0.362841   -0.351433   -0.192256    11.00000   -1.20000
AFIX   0
C10   1    0.839613    0.431062    1.122258    11.00000    0.00931    0.01042 =
         0.00896    0.00277    0.00271    0.00138
N6    3    0.996096    0.584218    1.326024    11.00000    0.01185    0.01503 =
         0.00758   -0.00142    0.00145   -0.00089
AFIX  43
H33   2    1.051801    0.670205    1.395165    11.00000   -1.20000
AFIX   0
C12   1    0.982270    0.419788    1.319761    11.00000    0.01412    0.01612 =
         0.00902    0.00185    0.00079    0.00244
AFIX  43
H66   2    1.030715    0.378824    1.388932    11.00000   -1.20000
AFIX   0
C7    1    0.718542    0.267304    0.728750    11.00000    0.00977    0.00756 =
         0.00621   -0.00134    0.00225    0.00140
C11   1    0.907803    0.594425    1.205278    11.00000    0.01672    0.01175 =
         0.01233    0.00428    0.00291    0.00002
AFIX  43
H55   2    0.896359    0.694526    1.183723    11.00000   -1.20000
AFIX   0
HKLF 4
REM  import in P 1
REM wR2 = 0.0565, GooF = S = 1.082, Restrained GooF = 1.081 for all data
REM R1 = 0.0235 for 4799 Fo > 4sig(Fo) and 0.0238 for all 4856 data
REM 274 parameters refined using 3 restraints
END
WGHT      0.0263      0.0000
REM Highest difference peak  1.327,  deepest hole -0.435,  1-sigma level  0.135
Q1    1   0.2130 -0.1711  0.1375  11.00000  0.05    1.33
Q2    1   0.2163 -0.2867  0.1347  11.00000  0.05    1.26
Q3    1   0.3272 -0.0116  0.5385  11.00000  0.05    1.26
Q4    1   0.3286  0.2745  0.5348  11.00000  0.05    1.25
Q5    1   0.2130  0.1088  0.1351  11.00000  0.05    1.20
Q6    1   0.3280 -0.2983  0.5382  11.00000  0.05    1.15
Q7    1   0.2164 -0.4007  0.1361  11.00000  0.05    1.14
Q8    1   0.3272 -0.1057  0.5377  11.00000  0.05    1.14
Q9    1   0.2124  0.3630  0.1383  11.00000  0.05    1.14
Q10   1   1.2147  0.4830  1.1368  11.00000  0.05    1.13
Q11   1   0.3272  0.3813  0.5403  11.00000  0.05    1.09
Q12   1   0.3262  0.4988  0.5375  11.00000  0.05    1.04
Q13   1   0.2083  0.1480  0.5940  11.00000  0.05    0.76
Q14   1   0.0188 -0.1222  0.3284  11.00000  0.05    0.69
Q15   1   0.3740 -0.0547  0.0596  11.00000  0.05    0.68
Q16   1   0.4222  0.0861  0.4980  11.00000  0.05    0.66
Q17   1   0.3958  0.1546  0.0539  11.00000  0.05    0.63
Q18   1   0.3976 -0.1621  0.0571  11.00000  0.05    0.61
Q19   1   0.2374 -0.0257  0.6165  11.00000  0.05    0.60
Q20   1   0.5195  0.2305  0.3444  11.00000  0.05    0.59
;
_iucr_refine_instructions_details
;
;
data__Global
_journal_date_recd_electronic     2019-04-02
_journal_date_accepted     2019-05-13
_journal_name_full     'Acta Crystallographica, Section E'
_journal_year     2019
_journal_volume     75
_journal_issue      6
_journal_page_first     823
_journal_page_last     825
_journal_paper_category     GM
_journal_paper_doi     10.1107/S205698901900690X
_journal_coeditor_code     HB7815
_publ_contact_author_name     'Sihem Boufas'
_publ_contact_author_address
;
Laboratoire de G\'eni-m\'encanique et Mat\'eriaux,
Universit\'e de Skikda, 21000
Algeria
;
_publ_contact_author_email     'boufas_sihem@yahoo.fr'
_publ_contact_author_fax     ?
_publ_contact_author_phone     ?
_publ_section_title
;
Crystal structure of
di-\m-chlorido-bis[dichlorido(<i>L</i>-histidinium-\k<i>O</i>)cadmium(II)]
;
loop_
    _publ_author_name
    _publ_author_footnote
    _publ_author_address
    'Nacira Mohamedi' ?
;
Laboratoire de G\'eni-m\'encanique et Mat\'eriaux,
Facult\'e de Technologie
Universit\'e de Skikda, 21000
Algeria
;
    'Slim Elleuch' ?
;
Laboratoire de Physique Appliqu\'ee,
Facult\'e des Sciences de Sfax, Universit\'e de Sfax,
BP 1171, 3000 Sfax, Tunisia
;
    'Sihem Boufas' ?
;
Laboratoire de G\'eni-m\'encanique et Mat\'eriaux,
Facult\'e de Technologie
Universit\'e de Skikda, 21000
Algeria
;
    'Messaoud Legouira' ?
;
Laboratoire de G\'eni-m\'encanique et Mat\'eriaux,
Facult\'e de Technologie
Universit\'e de Skikda, 21000
Algeria
;
    'Fai\,cal Djazi' ?
;
Laboratoire de Recherche sur la Physico-chimie des Surfaces et Interfaces
Universit\'e de Skikda, 21000
Algeria
;
_publ_section_synopsis
;
In the bimetallic title compound, [Cd~2~(C~6~N~3~O~2~H~9~)~2~Cl~6~], both
cadmium atoms adopt a distorted CdCl~4~O trigonal--bipyramidal coordination
geometry.
;
