# Supplementary material for: Crystal structure of di-μ-chlorido-bis­[di­chlorido(l-histidinium-κO)cadmium(II)]
Source: Acta Crystallogr E Crystallogr Commun. 2019 May 17;75(Pt 6):823–5. doi: 10.1107/S205698901900690X (PMC6658965; doi:10.1107/S205698901900690X)
Supplement: Supplementary file 2 [file e-75-00823-Isup2.hkl]

#
# h,k,l, Fc-squared, Fo-squared, sigma(Fo-squared), status flag
#
data_I
_shelx_title ' import in P 1'
_shelx_refln_list_code          4
_shelx_F_calc_maximum      153.51
_exptl_crystal_F_000       364.00
_reflns_d_resolution_high  0.7680

loop_
 _space_group_symop_operation_xyz
 'x, y, z'

_cell_length_a     7.1540
_cell_length_b     8.2591
_cell_length_c    10.4459
_cell_angle_alpha 108.502
_cell_angle_beta   97.499
_cell_angle_gamma  94.512

_shelx_F_squared_multiplier     1.000

loop_
 _refln_index_h
 _refln_index_k
 _refln_index_l
 _refln_F_squared_calc
 _refln_F_squared_meas
 _refln_F_squared_sigma
 _refln_observed_status
   0   1 -13       1146.42       1162.97        80.60 o
   1   1 -13       1668.99       1612.42        99.24 o
   2   1 -13       1458.43       1489.78        92.64 o
   3   1 -13        998.55        919.04        67.44 o
   0   2 -13        538.68        518.91        48.01 o
   1   2 -13        266.11        258.30        31.65 o
   2   2 -13        415.89        441.66        42.62 o
   3   2 -13         76.27         80.85        14.15 o
  -1   3 -13       1087.27        959.70        69.27 o
   0   3 -13        300.46        291.79        34.00 o
   1   3 -13         16.09         18.64         9.37 o
   2   3 -13          9.73         11.38         8.19 o
   3   3 -13        381.16        349.60        26.42 o
  -1   4 -13        253.32        264.83        31.78 o
   0   4 -13         57.31         52.32        16.60 o
   1   4 -13         25.77         22.59        11.60 o
   2   4 -13        193.84        140.35        23.88 o
   3   4 -13        494.74        512.78        32.40 o
  -1   5 -13        379.78        398.62        39.03 o
   0   5 -13       1246.39       1220.55        79.45 o
   1   5 -13        918.86        868.05        62.86 o
   2   5 -13        533.35        641.10        51.71 o
   3   5 -13        793.03        744.38        40.75 o
   1   6 -13        654.02        713.75        54.91 o
   0  -1 -12        626.72        609.75        51.74 o
   1  -1 -12        288.16        288.20        33.34 o
   2  -1 -12        483.39        480.12        44.24 o
   3  -1 -12        179.76        194.51        28.43 o
  -1   0 -12       1004.88       1023.73        72.13 o
   0   0 -12        652.25        758.47        59.82 o
   1   0 -12        174.46        228.90        28.76 o
   2   0 -12        394.88        432.83        40.96 o
   3   0 -12        442.02        437.26        29.54 o
   4   0 -12       1200.60       1321.54        83.46 o
  -2   1 -12       1357.38       1280.43        85.87 o
  -1   1 -12        395.66        406.45        39.39 o
   0   1 -12        185.46        164.03        25.57 o
   1   1 -12         49.56         36.62        13.10 o
   2   1 -12         10.92         14.43         9.37 o
   3   1 -12        306.87        279.63        22.76 o
   4   1 -12        496.58        515.60        45.72 o
   5   1 -12        922.30        884.52        67.50 o
  -2   2 -12        631.60        605.95        50.75 o
  -1   2 -12        255.37        240.13        29.70 o
   0   2 -12        490.17        433.59        41.26 o
   1   2 -12        651.09        668.30        52.26 o
   2   2 -12        222.78        212.70        27.68 o
   3   2 -12       2405.45       2275.11        89.19 o
   4   2 -12       2616.89       2541.07       137.10 o
   5   2 -12       2311.77       2261.45       129.21 o
  -3   3 -12        301.15        293.53        34.43 o
  -2   3 -12         98.27         99.06        20.78 o
  -1   3 -12         43.68         56.02        16.02 o
   0   3 -12        561.93        486.14        42.71 o
   1   3 -12        824.22        814.10        59.24 o
   2   3 -12        394.28        377.38        36.83 o
   3   3 -12        574.68        569.12        33.54 o
   4   3 -12       2567.68       2404.60       130.41 o
   5   3 -12        442.45        451.11        43.55 o
  -3   4 -12         37.72         49.48        15.39 o
  -2   4 -12         25.16         37.83        14.22 o
  -1   4 -12       1206.95       1115.65        73.13 o
   0   4 -12       2462.06       2479.08       130.35 o
   1   4 -12       1340.85       1283.83        79.81 o
   2   4 -12       1274.23       1276.39        79.36 o
   3   4 -12        920.98        956.50        46.29 o
   4   4 -12        508.07        539.27        46.38 o
   5   4 -12        173.69        135.56        24.55 o
  -3   5 -12        276.61        252.51        30.96 o
  -2   5 -12        100.22        105.54        20.48 o
  -1   5 -12       1241.74       1152.06        73.67 o
   0   5 -12       1645.10       1623.99        93.79 o
   1   5 -12        786.83        739.53        54.21 o
   2   5 -12        218.31        225.32        27.23 o
   3   5 -12        705.79        705.10        53.55 o
   4   5 -12         80.81         87.46        19.43 o
  -2   6 -12       1000.87       1032.82        67.41 o
  -1   6 -12       1425.05       1338.89        80.66 o
   0   6 -12        524.74        555.90        45.21 o
   1   6 -12        123.55         86.86        18.25 o
   2   6 -12        332.05        313.11        32.11 o
   3   6 -12        237.61        229.98        27.74 o
   4   6 -12        686.58        701.61        54.45 o
  -1   7 -12       1548.81       1499.60        88.73 o
   0   7 -12        232.23        221.91        25.81 o
   1   7 -12        216.03        212.46        25.18 o
   2   7 -12        534.68        547.32        30.25 o
   3   7 -12        282.17        275.52        29.64 o
   1  -3 -11        593.91        584.57        49.61 o
   2  -3 -11        823.98        826.95        42.62 o
   3  -3 -11        587.90        560.32        48.40 o
  -1  -2 -11       1448.54       1334.43        85.93 o
   0  -2 -11        546.22        459.67        43.88 o
   1  -2 -11         34.63         51.38        15.54 o
   2  -2 -11          0.55          7.17         6.39 o
   3  -2 -11        239.14        222.27        19.61 o
   4  -2 -11       1202.50       1151.67        76.29 o
  -2  -1 -11       1832.17       1674.11       102.82 o
  -1  -1 -11       1463.12       1380.06        85.93 o
   0  -1 -11        228.39        257.60        30.54 o
   1  -1 -11        296.60        320.76        33.70 o
   2  -1 -11         82.30         84.90        18.79 o
   3  -1 -11       1019.02        944.94        66.08 o
   4  -1 -11       1517.79       1436.50        88.43 o
   5  -1 -11       2017.57       2101.73       117.61 o
  -3   0 -11        859.68        976.95        71.68 o
  -2   0 -11       1085.33       1182.00        78.19 o
  -1   0 -11        155.18        169.12        25.15 o
   0   0 -11        516.52        621.31        49.73 o
   1   0 -11       1370.87       1546.86        91.14 o
   2   0 -11         69.18         96.20        19.40 o
   3   0 -11        478.71        565.05        32.83 o
   4   0 -11       1046.91       1230.88        77.07 o
   5   0 -11        779.00       1014.93        68.61 o
   6   0 -11          5.83         15.51         9.43 o
  -3   1 -11        147.74        126.47        23.76 o
  -2   1 -11        133.77        134.93        23.16 o
  -1   1 -11        513.07        523.70        44.76 o
   0   1 -11       1684.09       1565.29        92.98 o
   1   1 -11       2126.37       2162.96       115.81 o
   2   1 -11       2164.35       2019.51       115.78 o
   3   1 -11       1143.51       1090.52        50.60 o
   4   1 -11        966.99       1051.38        68.28 o
   5   1 -11        339.58        334.04        35.21 o
   6   1 -11        136.93        173.00        27.29 o
  -4   2 -11         58.65         46.92        16.26 o
  -3   2 -11        247.58        262.21        31.53 o
  -2   2 -11        173.08        168.81        25.39 o
  -1   2 -11       1025.53        895.54        63.94 o
   0   2 -11       2085.07       2023.99       111.35 o
   1   2 -11        610.97        578.49        46.68 o
   2   2 -11        452.93        451.08        40.57 o
   3   2 -11        187.24        190.78        17.25 o
   4   2 -11        196.62        216.58        26.23 o
   5   2 -11          4.26          9.34         8.28 o
   6   2 -11        586.54        652.46        54.12 o
  -4   3 -11        652.92        611.28        52.83 o
  -3   3 -11       1357.11       1351.36        85.81 o
  -2   3 -11       1804.33       1757.29       101.02 o
  -1   3 -11       2595.01       2450.41       129.90 o
   0   3 -11       2915.46       2765.99       144.57 o
   1   3 -11       1377.29       1269.55        78.61 o
   2   3 -11         85.39         90.69        18.01 o
   3   3 -11         35.45         42.63         9.08 o
   4   3 -11          5.23          8.52         6.99 o
   5   3 -11        606.12        638.87        50.42 o
   6   3 -11        789.26        798.92        61.44 o
  -4   4 -11       2108.62       2027.49       116.92 o
  -3   4 -11        889.84        893.50        63.88 o
  -2   4 -11        623.10        567.67        47.35 o
  -1   4 -11       2027.75       1917.89       104.99 o
   0   4 -11        641.57        611.04        46.14 o
   1   4 -11        198.62        165.80        22.95 o
   2   4 -11         48.92         28.22        10.69 o
   3   4 -11         91.62         87.26        12.22 o
   4   4 -11        329.55        322.30        32.41 o
   5   4 -11        249.12        244.32        29.46 o
   6   4 -11        726.32        700.74        56.74 o
  -4   5 -11       1984.60       1949.12       112.07 o
  -3   5 -11        676.75        623.06        50.96 o
  -2   5 -11        232.09        213.87        25.63 o
  -1   5 -11        527.85        493.73        40.78 o
   0   5 -11        307.87        294.26        29.31 o
   1   5 -11        302.98        223.63        26.41 o
   2   5 -11       1423.45       1388.91        81.71 o
   3   5 -11        210.69        202.91        24.52 o
   4   5 -11        343.79        314.77        32.20 o
   5   5 -11        573.10        572.70        48.01 o
  -3   6 -11        339.66        328.29        34.30 o
  -2   6 -11        233.27        239.89        26.65 o
  -1   6 -11        134.58        111.92        18.79 o
   0   6 -11        334.39        335.16        31.71 o
   1   6 -11        111.10        125.62        19.31 o
   2   6 -11        400.55        414.37        35.81 o
   3   6 -11       1072.13        995.66        66.08 o
   4   6 -11        603.14        590.08        46.23 o
   5   6 -11        566.32        638.12        51.29 o
  -3   7 -11        187.09        201.91        24.55 o
  -2   7 -11        246.72        294.83        28.85 o
  -1   7 -11        849.94        916.23        57.92 o
   0   7 -11        477.93        443.22        36.87 o
   1   7 -11       1582.29       1560.68        86.98 o
   2   7 -11       1069.33       1058.35        45.93 o
   3   7 -11        454.57        470.87        39.46 o
   4   7 -11        411.35        424.52        38.43 o
  -2   8 -11        413.51        480.27        36.90 o
  -1   8 -11        620.95        610.11        44.91 o
   0   8 -11       1353.09       1381.41        77.49 o
   1   8 -11       2014.11       2058.87       104.63 o
   2   8 -11       1584.97       1544.18        86.17 o
   3   8 -11        685.81        692.30        49.21 o
  -2  -3 -10        715.69        714.32        55.24 o
  -1  -3 -10        590.51        639.66        50.03 o
   0  -3 -10        257.64        296.58        31.93 o
   1  -3 -10       1140.96       1138.99        73.37 o
   2  -3 -10        648.28        669.29        51.68 o
   3  -3 -10        441.70        437.89        39.46 o
   4  -3 -10        687.60        765.58        55.99 o
  -3  -2 -10         25.06         21.66        10.54 o
  -2  -2 -10         46.63         57.47        16.17 o
  -1  -2 -10         73.28         68.37        16.81 o
   0  -2 -10        679.92        692.85        52.83 o
   1  -2 -10       1568.07       1481.89        90.57 o
   2  -2 -10        801.34        756.43        54.42 o
   3  -2 -10       1063.23       1048.77        48.56 o
   4  -2 -10       1733.40       1741.66        97.13 o
   6  -2 -10        571.23        575.08        48.31 o
  -3  -1 -10        357.95        374.49        38.46 o
  -2  -1 -10         75.80        102.58        20.27 o
  -1  -1 -10        650.99        621.01        49.00 o
   0  -1 -10       1742.04       1651.61        94.09 o
   1  -1 -10       1000.83       1054.60        67.50 o
   2  -1 -10        708.88        732.06        52.56 o
   3  -1 -10        416.24        435.21        26.91 o
   4  -1 -10        361.37        390.12        36.02 o
   5  -1 -10        331.30        364.73        35.51 o
   6  -1 -10         42.09         30.36        12.59 o
  -4   0 -10        457.51        596.38        52.20 o
  -3   0 -10        265.64        285.76        32.71 o
  -2   0 -10        408.34        405.94        39.30 o
  -1   0 -10        930.05        963.91        65.57 o
   0   0 -10       2649.24       2957.34       143.88 o
   1   0 -10       3832.95       4223.49       197.73 o
   2   0 -10       1128.84       1280.58        77.95 o
   3   0 -10        660.54        746.16        37.09 o
   4   0 -10        793.32        937.89        61.11 o
   5   0 -10         72.38         80.78        17.71 o
   6   0 -10        638.40        733.60        55.90 o
  -4   1 -10        925.72       1039.57        71.92 o
  -3   1 -10        498.98        554.15        47.74 o
  -2   1 -10        688.94        660.88        26.59 o
  -1   1 -10       1342.15       1265.46        77.19 o
   0   1 -10       2090.87       1967.49       106.77 o
   1   1 -10        450.33        453.28        38.19 o
   2   1 -10        152.76        142.34        21.11 o
   3   1 -10         45.14         46.35         9.41 o
   4   1 -10        146.49        132.31        20.72 o
   5   1 -10        266.36        283.26        29.76 o
   6   1 -10       1204.47       1210.40        79.39 o
   7   1 -10       1293.98       1316.33        86.80 o
  -5   2 -10        183.43        193.24        29.43 o
  -4   2 -10        969.42        922.11        66.23 o
  -3   2 -10       1205.57       1207.97        42.47 o
  -2   2 -10        531.91        471.50        20.85 o
  -1   2 -10       1011.53        953.34        63.55 o
   0   2 -10       1934.17       1868.58       100.20 o
   1   2 -10         97.95         93.94        17.32 o
   2   2 -10        775.88        690.53        50.36 o
   3   2 -10       1543.16       1451.16        59.65 o
   4   2 -10        740.87        707.09        51.56 o
   5   2 -10       1907.42       1905.12       105.84 o
   6   2 -10       2834.23       2733.77       144.45 o
   7   2 -10       1468.97       1407.35        91.38 o
  -5   3 -10       1104.08       1047.70        74.39 o
  -4   3 -10       1827.64       1719.31       101.17 o
  -3   3 -10        588.65        560.58        41.29 o
  -2   3 -10        284.48        298.04        14.33 o
  -1   3 -10        280.70        248.03        26.99 o
   0   3 -10        242.88        223.24        25.06 o
   1   3 -10         49.03         27.26         9.76 o
   2   3 -10       1846.03       1744.79        98.07 o
   3   3 -10        506.79        500.65        30.89 o
   4   3 -10       1604.90       1533.60        88.73 o
   5   3 -10       1362.52       1423.67        86.83 o
   7   3 -10        611.46        620.23        53.28 o
  -5   4 -10        852.68        824.10        63.07 o
  -4   4 -10       1666.12       1632.03        96.08 o
  -3   4 -10        242.29        234.44        28.22 o
  -2   4 -10         62.67         43.43        13.25 o
  -1   4 -10        196.03        209.81        23.97 o
   0   4 -10        865.53        864.13        56.23 o
   1   4 -10       2994.84       2796.71       138.27 o
   2   4 -10       3582.48       3641.87       166.68 o
   3   4 -10       3784.82       3681.08       125.78 o
   4   4 -10        594.28        589.69        44.79 o
   5   4 -10       1005.62        998.91        66.50 o
   6   4 -10        628.74        627.64        51.11 o
  -5   5 -10       1088.51       1134.44        76.23 o
  -4   5 -10        347.23        307.72        33.28 o
  -3   5 -10        460.83        446.75        39.18 o
  -2   5 -10        653.38        670.59        47.23 o
  -1   5 -10        690.86        658.36        45.81 o
   0   5 -10         93.57        100.05        16.54 o
   1   5 -10       3273.39       3034.65       150.92 o
   2   5 -10       1946.83       2058.81       103.76 o
   3   5 -10       1145.19       1104.69        67.59 o
   4   5 -10        122.88        126.02        20.03 o
   5   5 -10        500.96        494.00        42.47 o
   6   5 -10        214.53        234.77        29.34 o
  -4   6 -10          6.19         12.26         8.19 o
  -3   6 -10        550.36        499.52        41.35 o
  -2   6 -10       1618.75       1724.56        90.24 o
  -1   6 -10       1073.76       1072.37        64.78 o
   0   6 -10       1478.77       1431.74        78.91 o
   1   6 -10        932.84        922.83        57.56 o
   2   6 -10        563.85        550.97        28.80 o
   3   6 -10        319.59        298.62        28.94 o
   4   6 -10        366.09        349.50        33.10 o
   5   6 -10        191.15        207.37        26.26 o
  -4   7 -10        161.48        173.90        22.50 o
  -3   7 -10       1077.57       1087.55        67.47 o
  -2   7 -10       1625.15       1665.64        88.70 o
  -1   7 -10        985.86       1001.11        60.27 o
   0   7 -10        683.38        678.99        46.14 o
   1   7 -10        919.89        942.98        56.98 o
   2   7 -10        315.05        311.82        27.92 o
   3   7 -10        395.29        402.59        33.94 o
   4   7 -10        676.66        657.25        48.52 o
   5   7 -10        340.20        310.70        32.53 o
  -3   8 -10       1163.28       1263.50        71.50 o
  -2   8 -10        476.56        497.53        37.89 o
  -1   8 -10        190.90        159.90        19.19 o
   0   8 -10        146.77        156.25        18.01 o
   1   8 -10         47.79         61.26         8.63 o
   2   8 -10        587.86        548.88        39.52 o
   3   8 -10        554.73        582.76        42.59 o
   4   8 -10        884.36        928.79        60.27 o
  -1   9 -10        517.45        492.35        36.08 o
   0   9 -10         13.93          8.76         5.33 o
   1   9 -10        212.19        203.39        20.87 o
   2   9 -10        385.37        382.23        30.84 o
   0  -4  -9        557.14        489.67        41.47 o
  -3  -3  -9         60.65         57.98        16.72 o
  -2  -3  -9        261.70        269.89        30.09 o
  -1  -3  -9        583.29        562.37        45.12 o
   0  -3  -9       1567.04       1518.27        87.19 o
   1  -3  -9       2035.47       2064.47       110.32 o
   2  -3  -9       1679.96       1683.14        92.76 o
   3  -3  -9        712.26        695.13        50.30 o
   4  -3  -9       1197.31       1172.66        72.83 o
   5  -3  -9         91.16         94.99        18.64 o
  -4  -2  -9         50.94         40.48        14.22 o
  -3  -2  -9        693.28        714.23        55.48 o
  -2  -2  -9        551.47        498.79        43.01 o
  -1  -2  -9        986.48       1007.92        63.91 o
   0  -2  -9       1918.09       1880.69       102.07 o
   1  -2  -9       1544.13       1402.44        81.98 o
   2  -2  -9        101.66         89.42        16.99 o
   3  -2  -9        525.89        482.66        28.11 o
   4  -2  -9         86.56         73.22        15.51 o
   5  -2  -9        186.14        184.72        23.85 o
   6  -2  -9       1365.25       1351.51        83.70 o
  -4  -1  -9       1322.59       1283.56        86.32 o
  -3  -1  -9       1523.24       1580.26        94.87 o
  -2  -1  -9       1371.16       1252.33        79.03 o
  -1  -1  -9       2207.93       2030.86       112.79 o
   0  -1  -9       3676.94       3519.17       167.55 o
   1  -1  -9        785.69        770.34        53.43 o
   2  -1  -9        415.49        390.43        34.61 o
   3  -1  -9        511.79        511.23        27.99 o
   4  -1  -9        503.88        477.38        38.58 o
   5  -1  -9        867.15        856.12        58.73 o
   6  -1  -9       2043.95       1934.33       108.52 o
   7  -1  -9       1563.22       1513.67        93.16 o
  -5   0  -9       1186.25       1467.25        93.07 o
  -4   0  -9       3076.97       3952.54       200.35 o
  -3   0  -9       3177.62       3571.78       182.10 o
  -2   0  -9       1227.02       1357.17        45.89 o
  -1   0  -9         20.32         35.09        11.60 o
   0   0  -9        989.72        961.08        61.80 o
   1   0  -9        188.63        216.34        24.06 o
   2   0  -9       1879.89       2096.88       109.27 o
   3   0  -9       1280.59       1421.25        56.50 o
   4   0  -9         22.54         20.78         8.79 o
   5   0  -9        745.37        880.27        58.67 o
   6   0  -9       1109.01       1303.62        78.79 o
   7   0  -9        867.94       1080.59        72.13 o
  -5   1  -9       1047.50       1068.45        74.63 o
  -4   1  -9       2835.93       2909.60       153.03 o
  -3   1  -9       1672.36       1655.10        63.52 o
  -2   1  -9        375.79        403.11        32.32 o
  -1   1  -9        383.23        395.94        34.27 o
   0   1  -9        189.77        194.41        22.23 o
   1   1  -9        368.92        387.14        33.58 o
   2   1  -9       3632.14       3566.15       168.93 o
   3   1  -9       2228.33       2017.38        75.84 o
   4   1  -9       1514.46       1377.74        80.02 o
   5   1  -9        633.33        610.59        46.80 o
   6   1  -9        409.71        392.50        37.83 o
   7   1  -9        190.59        236.49        28.94 o
  -5   2  -9       1562.76       1450.02        92.64 o
  -4   2  -9       1614.22       1717.03       136.23 o
  -3   2  -9        121.63        119.14         9.09 o
  -2   2  -9        382.71        368.99        17.09 o
  -1   2  -9        209.87        219.20        24.34 o
   0   2  -9          3.05         11.69         6.29 o
   1   2  -9       1158.10        970.39        63.91 o
   2   2  -9       1136.43       1102.43        66.20 o
   3   2  -9        890.95        823.31        38.14 o
   4   2  -9         45.12         40.03        12.08 o
   5   2  -9        170.20        166.95        22.05 o
   6   2  -9        372.99        347.24        34.52 o
   7   2  -9        324.58        322.48        35.00 o
  -6   3  -9        159.51        163.81        27.44 o
  -5   3  -9        480.54        517.62        45.90 o
  -4   3  -9         91.90         95.03        14.71 o
  -3   3  -9        596.42        591.94        23.65 o
  -2   3  -9       1413.06       1375.29        44.52 o
  -1   3  -9       3605.37       3509.74       170.29 o
   0   3  -9       1082.26       1039.90        67.28 o
   1   3  -9       4982.30       4949.46       228.72 o
   2   3  -9       1844.20       1711.75        92.92 o
   3   3  -9        690.38        670.50        32.95 o
   4   3  -9        219.90        205.20        23.64 o
   5   3  -9         34.44         48.40        13.61 o
   6   3  -9         11.94          0.66         5.39 o
   7   3  -9        313.95        292.33        33.19 o
  -6   4  -9         69.77         86.80        20.99 o
  -5   4  -9         13.33         18.04        11.69 o
  -4   4  -9        265.30        274.44        29.76 o
  -3   4  -9       1131.37       1152.47        38.10 o
  -2   4  -9       1747.07       1738.55        52.17 o
  -1   4  -9        531.09        567.79        40.72 o
   0   4  -9       1557.63       1441.77        82.68 o
   1   4  -9        749.44        725.22        48.04 o
   2   4  -9       2512.64       2423.42       121.74 o
   3   4  -9        112.79        106.68        17.17 o
   4   4  -9         33.34         28.31        10.78 o
   5   4  -9        138.40        146.29        21.87 o
   6   4  -9        407.14        412.92        38.34 o
   7   4  -9        251.83        288.63        34.12 o
  -5   5  -9        954.83       1019.99        68.70 o
  -4   5  -9        805.08        807.48        57.13 o
  -3   5  -9       1667.63       1602.82        92.04 o
  -2   5  -9       5022.01       4851.13       221.70 o
  -1   5  -9        441.78        446.99        35.27 o
   0   5  -9        331.20        330.16        27.77 o
   1   5  -9        547.93        480.51        36.38 o
   2   5  -9        279.14        265.28        25.21 o
   3   5  -9        534.64        539.42        38.97 o
   4   5  -9        606.89        613.88        44.70 o
   5   5  -9        268.19        277.54        29.00 o
   6   5  -9        185.15        195.89        25.87 o
  -5   6  -9        622.26        618.21        48.64 o
  -4   6  -9        864.03        858.41        57.71 o
  -3   6  -9       1997.83       1924.09       101.08 o
  -2   6  -9        950.39        953.34        57.20 o
  -1   6  -9       1159.44       1063.03        62.41 o
   0   6  -9        755.54        733.69        46.29 o
   1   6  -9        724.64        719.92        45.75 o
   2   6  -9        421.44        415.90        22.79 o
   3   6  -9        110.93        115.26        16.75 o
   4   6  -9        595.48        618.60        45.09 o
   5   6  -9       1149.55       1179.68        72.83 o
   6   6  -9        202.55        234.29        28.85 o
  -5   7  -9        192.39        199.05        25.18 o
  -4   7  -9        843.72        805.01        54.45 o
  -3   7  -9       1150.91       1145.11        64.82 o
  -2   7  -9        500.41        512.56        36.02 o
  -1   7  -9        157.63        161.50        17.89 o
   0   7  -9        275.93        305.76        24.94 o
   1   7  -9        256.01        262.99        23.76 o
   2   7  -9        524.08        535.66        37.02 o
   3   7  -9       2062.92       1997.16       102.76 o
   4   7  -9        868.99        844.61        56.77 o
   5   7  -9        857.63        868.23        59.48 o
  -4   8  -9        406.08        439.64        35.75 o
  -3   8  -9        390.74        385.52        31.47 o
  -2   8  -9         94.20         97.25        14.19 o
  -1   8  -9        300.54        294.56        23.73 o
   0   8  -9        343.19        372.51        27.44 o
   1   8  -9       1659.79       1624.33        59.07 o
   2   8  -9       1416.75       1345.45        73.61 o
   3   8  -9       2018.82       2076.82       102.16 o
   4   8  -9       1329.01       1406.29        79.27 o
  -3   9  -9        236.78        279.47        24.70 o
  -2   9  -9        427.09        469.49        31.44 o
  -1   9  -9       1156.17       1213.84        60.57 o
   0   9  -9        919.82        918.13        35.34 o
   1   9  -9        805.21        797.24        47.05 o
   2   9  -9       1126.41       1139.05        62.89 o
   3   9  -9        830.13        875.21        54.06 o
  -2  -4  -8        937.04        927.20        63.16 o
  -1  -4  -8        751.35        742.84        51.02 o
   0  -4  -8       2430.87       2342.95       121.14 o
   1  -4  -8       1470.18       1511.20        85.02 o
   2  -4  -8        560.90        574.61        30.05 o
   3  -4  -8        111.13        126.26        18.55 o
  -4  -3  -8        998.67       1084.48        73.52 o
  -3  -3  -8       2141.03       2076.64       113.61 o
  -2  -3  -8       1087.80       1099.39        68.07 o
  -1  -3  -8        499.43        512.01        40.48 o
   0  -3  -8        634.88        618.75        45.27 o
   1  -3  -8        602.51        620.08        44.30 o
   2  -3  -8        269.16        263.75        26.47 o
   3  -3  -8       1220.60       1108.60        67.13 o
   4  -3  -8        247.38        234.83        25.42 o
   5  -3  -8        320.86        321.27        31.35 o
   6  -3  -8        471.62        488.22        40.72 o
  -5  -2  -8        620.33        633.78        53.16 o
  -3  -2  -8       1642.87       1694.68        98.70 o
  -2  -2  -8        303.29        290.49        30.24 o
  -1  -2  -8         91.77        102.23         8.98 o
   0  -2  -8        438.68        395.88        34.00 o
   1  -2  -8        445.22        422.89        34.97 o
   2  -2  -8       1003.72        941.93        59.57 o
   3  -2  -8       1702.66       1679.08        91.23 o
   4  -2  -8       1039.71       1000.51        63.07 o
   5  -2  -8       1093.64       1156.40        69.03 o
   6  -2  -8       1984.49       1909.30       105.23 o
   7  -2  -8       1072.58       1151.13        76.59 o
  -5  -1  -8        419.45        457.89        43.16 o
  -4  -1  -8       1919.56       2174.04       120.05 o
  -3  -1  -8       1123.94       1188.51        73.52 o
  -2  -1  -8        456.35        438.78        20.35 o
  -1  -1  -8        237.22        242.41        25.51 o
   0  -1  -8        641.43        622.22        44.21 o
   1  -1  -8        317.14        288.35        27.77 o
   2  -1  -8       2267.09       2278.28       113.00 o
   3  -1  -8       1233.32       1217.34        50.29 o
   4  -1  -8       1127.35       1071.19        64.88 o
   5  -1  -8        426.42        433.19        36.62 o
   6  -1  -8        735.84        706.01        52.26 o
   7  -1  -8        533.47        593.58        47.71 o
  -6   0  -8         38.69         55.39        17.02 o
  -5   0  -8        154.34        156.86        25.09 o
  -4   0  -8        254.35        307.39        32.74 o
  -3   0  -8        308.84        334.51        17.39 o
  -2   0  -8        786.11        860.39        31.94 o
  -1   0  -8       1362.15       1523.21        48.88 o
   0   0  -8        343.39        357.60        31.41 o
   1   0  -8       4013.40       4654.69       207.12 o
   2   0  -8       7246.62       8256.62       352.81 o
   3   0  -8       4194.36       4683.83       146.18 o
   4   0  -8       1663.13       1882.86        94.42 o
   5   0  -8        669.12        799.68        53.01 o
   6   0  -8        478.70        520.09        42.14 o
   7   0  -8         29.22         23.16         9.76 o
   8   0  -8        358.84        421.72        40.90 o
  -6   1  -8         30.76         22.38        10.63 o
  -5   1  -8        591.34        545.17        47.11 o
  -4   1  -8        313.29        301.31        16.35 o
  -3   1  -8        610.77        583.28        23.71 o
  -2   1  -8       1754.51       1793.57        55.54 o
  -1   1  -8       1547.28       1546.22        47.57 o
   0   1  -8       1158.90       1194.08        65.09 o
   1   1  -8       2444.62       2308.97       119.93 o
   2   1  -8       2600.91       2447.76       119.87 o
   3   1  -8       1234.72       1139.05        46.89 o
   4   1  -8        134.24         98.70        16.32 o
   5   1  -8         71.18         58.49        14.01 o
   6   1  -8         57.67         63.13        15.21 o
   7   1  -8        452.13        521.50        44.27 o
   8   1  -8       1583.37       1640.49       102.67 o
  -6   2  -8          9.77         17.65        10.69 o
  -5   2  -8         81.82         80.93        18.07 o
  -4   2  -8         22.27         18.76         9.01 o
  -3   2  -8        868.10        903.94        32.88 o
  -2   2  -8       5103.34       4910.44       137.69 o
  -1   2  -8       2975.89       2968.04        84.90 o
   0   2  -8       3152.06       2884.63       146.68 o
   1   2  -8       1252.72       1141.34        65.06 o
   2   2  -8       2715.34       2477.91       124.27 o
   3   2  -8         16.73         11.70         4.87 o
   4   2  -8       1483.36       1384.07        77.95 o
   5   2  -8       1057.75       1087.07        64.66 o
   6   2  -8        909.01        869.88        58.70 o
   7   2  -8        837.28        784.80        58.16 o
   8   2  -8       1759.45       1680.13       103.88 o
  -6   3  -8        187.87        205.65        29.06 o
  -5   3  -8        501.49        536.47        45.27 o
  -4   3  -8        904.49        837.96        57.71 o
  -3   3  -8       1543.63       1526.20        46.42 o
  -2   3  -8       4530.71       4521.21       125.33 o
  -1   3  -8        494.09        480.00        35.48 o
   0   3  -8        581.81        558.37        39.91 o
   1   3  -8        614.52        567.76        39.55 o
   2   3  -8         87.01         82.89        13.88 o
   3   3  -8        510.36        501.41        36.74 o
   4   3  -8       1949.45       1839.64        99.69 o
   5   3  -8       2347.71       2099.17       112.94 o
   6   3  -8        967.43        942.23        62.80 o
   7   3  -8       1678.75       1714.47       100.93 o
  -6   4  -8        638.70        617.67        51.05 o
  -5   4  -8        527.07        513.40        43.10 o
  -4   4  -8       1429.87       1336.18        83.28 o
  -3   4  -8       2801.06       2844.48        80.22 o
  -2   4  -8        997.73        999.03        32.00 o
  -1   4  -8        377.58        342.12        28.70 o
   0   4  -8        586.96        618.81        39.49 o
   1   4  -8       1345.76       1319.79        70.36 o
   2   4  -8       1592.72       1547.43        80.39 o
   3   4  -8       4960.04       4871.43       216.34 o
   4   4  -8       3157.23       2902.25       141.95 o
   5   4  -8       2788.08       2667.17       134.33 o
   6   4  -8        821.77        845.61        57.92 o
   7   4  -8        662.39        715.10        55.99 o
  -6   5  -8       1641.13       1621.58        95.84 o
  -5   5  -8        827.63        754.92        55.93 o
  -4   5  -8        692.45        706.10        51.29 o
  -3   5  -8       1894.37       1876.02        55.95 o
  -2   5  -8        638.65        640.94        21.23 o
  -1   5  -8        714.20        729.68        44.21 o
   0   5  -8        632.61        661.43        39.88 o
   1   5  -8        573.97        556.80        36.26 o
   2   5  -8       1626.68       1610.00        57.72 o
   3   5  -8       3281.90       3084.56       150.05 o
   4   5  -8       2590.40       2527.76       124.48 o
   5   5  -8        473.12        500.30        39.85 o
   6   5  -8         37.98         34.21        12.35 o
   7   5  -8        122.01        133.73        24.31 o
  -6   6  -8       1136.28       1183.78        75.63 o
  -5   6  -8        470.46        425.54        38.37 o
  -4   6  -8        409.22        487.26        37.17 o
  -3   6  -8         68.63         70.27        12.89 o
  -2   6  -8        714.72        720.19        44.33 o
  -1   6  -8       1890.28       1937.10        91.77 o
   0   6  -8       2618.63       2669.40       118.67 o
   1   6  -8       2468.61       2512.70       117.04 o
   2   6  -8        983.24        989.93        54.42 o
   3   6  -8        746.83        704.32        45.48 o
   4   6  -8        792.16        784.59        51.41 o
   5   6  -8        160.55        171.01        22.05 o
   6   6  -8        273.18        277.81        31.05 o
  -5   7  -8        522.18        539.54        42.32 o
  -4   7  -8        389.55        406.06        32.83 o
  -3   7  -8         84.03         82.98        13.55 o
  -2   7  -8        185.16        197.79        18.91 o
  -1   7  -8       1872.66       1879.39        89.99 o
   0   7  -8       2259.59       2295.06       105.63 o
   1   7  -8        723.44        740.31        42.92 o
   2   7  -8        507.15        505.60        34.06 o
   3   7  -8        743.17        720.52        46.02 o
   4   7  -8        234.90        219.77        23.49 o
   5   7  -8        495.13        565.02        44.27 o
   6   7  -8        519.93        528.82        45.78 o
  -5   8  -8        210.51        214.32        23.70 o
  -4   8  -8        398.40        425.63        33.52 o
  -3   8  -8        911.44        904.64        53.64 o
  -2   8  -8        850.72        905.27        48.64 o
  -1   8  -8        540.52        562.88        32.92 o
   0   8  -8        459.30        442.17        30.54 o
   1   8  -8        144.48        159.12        15.45 o
   2   8  -8        134.11        117.25        14.88 o
   3   8  -8         92.84         91.56        14.52 o
   4   8  -8        160.55        148.45        19.70 o
   5   8  -8       1007.35       1024.99        66.56 o
  -3   9  -8       1356.52       1423.04        74.00 o
  -2   9  -8       1237.53       1297.35        64.27 o
  -1   9  -8        789.58        798.98        42.08 o
   0   9  -8        276.75        273.96        19.82 o
   1   9  -8         63.52         53.16         9.37 o
   2   9  -8        128.78        154.90        16.54 o
   3   9  -8        166.96        176.61        19.91 o
  -3  -4  -7       2266.77       2277.05       119.78 o
  -2  -4  -7        603.01        575.38        44.39 o
  -1  -4  -7        160.12        159.84        20.03 o
   0  -4  -7         33.98         37.92        10.78 o
   1  -4  -7        433.69        464.51        19.70 o
   2  -4  -7       1610.04       1619.15        43.10 o
   3  -4  -7       2211.62       2128.17       105.72 o
   4  -4  -7       2693.32       2657.02       128.55 o
  -5  -3  -7        598.24        510.39        47.14 o
  -4  -3  -7       1734.61       1750.13       101.38 o
  -3  -3  -7        978.78        942.50        62.65 o
  -2  -3  -7        608.21        640.05        46.56 o
  -1  -3  -7        507.67        549.96        38.31 o
   0  -3  -7        527.55        533.18        20.45 o
   1  -3  -7        811.40        801.49        27.40 o
   2  -3  -7       4822.70       4600.82       129.70 o
   3  -3  -7       2282.14       2283.81        68.96 o
   4  -3  -7       2165.86       2131.03       107.97 o
   5  -3  -7        886.40        822.63        54.00 o
   6  -3  -7        441.77        416.15        35.66 o
  -5  -2  -7        656.38        654.20        51.71 o
  -4  -2  -7       1446.62       1442.16        85.99 o
  -3  -2  -7        281.27        300.10        30.93 o
  -2  -2  -7        745.06        749.00        29.72 o
  -1  -2  -7       2600.85       2588.43        93.88 o
   0  -2  -7        573.98        573.48        21.45 o
   1  -2  -7       1492.57       1468.61        45.04 o
   2  -2  -7       1345.06       1300.91        41.27 o
   3  -2  -7       1416.74       1362.24        53.22 o
   4  -2  -7         81.52         90.78        15.24 o
   5  -2  -7        298.35        287.09        27.59 o
   6  -2  -7        139.42        160.86        22.23 o
   7  -2  -7        261.48        272.87        29.61 o
   8  -2  -7        692.63        690.07        55.54 o
  -6  -1  -7         53.39         72.95        19.07 o
  -5  -1  -7        252.85        273.39        30.87 o
  -4  -1  -7        144.81        143.39        22.11 o
  -3  -1  -7        903.73        912.73        64.59 o
  -2  -1  -7       2809.76       3002.50       109.60 o
  -1  -1  -7       2795.64       2737.27        62.43 o
   0  -1  -7       2627.54       2628.74        82.16 o
   1  -1  -7       4047.33       3967.13        88.83 o
   2  -1  -7       1698.88       1702.76        52.13 o
   3  -1  -7        985.49        973.85        36.43 o
   4  -1  -7         79.06         69.24        13.22 o
   5  -1  -7       1154.97       1067.61        64.51 o
   6  -1  -7        578.36        543.34        41.92 o
   7  -1  -7        750.28        767.75        55.45 o
   8  -1  -7       1079.84       1123.96        75.24 o
  -6   0  -7         59.23         80.93        19.61 o
  -5   0  -7        598.68        637.28        50.78 o
  -4   0  -7        584.89        696.63        28.47 o
  -3   0  -7       1036.19       1200.73        42.34 o
  -2   0  -7       5035.25       5508.87       154.84 o
  -1   0  -7       2367.91       2707.74        80.28 o
   0   0  -7        221.05        233.42        11.05 o
   1   0  -7        120.75        130.90         7.45 o
   2   0  -7        873.09        967.17        32.90 o
   3   0  -7         95.73        109.30         6.89 o
   4   0  -7       1260.68       1491.95        78.73 o
   5   0  -7       1978.26       2152.93       107.97 o
   6   0  -7        371.38        444.67        37.77 o
   7   0  -7        347.97        434.97        38.76 o
   8   0  -7       2264.29       2883.24       142.28 o
  -7   1  -7        580.70        569.72        52.62 o
  -6   1  -7        965.87        920.60        66.92 o
  -5   1  -7        919.99        963.76        65.39 o
  -4   1  -7       2191.39       2133.93       115.66 o
  -3   1  -7       4936.04       5038.61       140.35 o
  -2   1  -7       3297.58       3256.79        95.37 o
  -1   1  -7       2356.05       2284.60        67.24 o
   0   1  -7       1027.46       1107.31        61.29 o
   1   1  -7         91.85         87.31        13.37 o
   2   1  -7        372.75        354.74        28.34 o
   3   1  -7        825.75        782.06        33.79 o
   4   1  -7       3203.73       3082.87       146.74 o
   5   1  -7       2025.45       1927.64       101.08 o
   6   1  -7        827.31        809.95        54.45 o
   7   1  -7        406.92        405.76        37.83 o
   8   1  -7        449.11        467.20        44.55 o
  -7   2  -7       1444.44       1453.34        93.52 o
  -6   2  -7       3085.87       3104.46       159.93 o
  -5   2  -7       2424.95       2354.33       123.52 o
  -4   2  -7       1025.45       1023.22        65.81 o
  -3   2  -7       2012.26       1997.64       101.68 o
  -2   2  -7       1681.81       1703.61        65.25 o
  -1   2  -7        274.87        279.89        14.08 o
   0   2  -7        564.04        600.20        38.49 o
   1   2  -7        286.09        281.07        24.28 o
   2   2  -7         76.03         84.39        13.19 o
   3   2  -7       1050.43       1042.31        59.72 o
   4   2  -7       2022.79       1870.30        98.46 o
   5   2  -7        428.08        357.66        32.14 o
   6   2  -7        117.55        113.85        18.94 o
   7   2  -7        185.79        218.51        26.47 o
   8   2  -7        269.78        258.00        31.93 o
  -7   3  -7       1228.23       1242.66        82.80 o
  -6   3  -7       1406.15       1201.28        77.22 o
  -5   3  -7       1193.30       1196.04        74.33 o
  -4   3  -7        383.19        379.76        34.12 o
  -3   3  -7        743.92        731.52        48.28 o
  -2   3  -7        740.02        740.04        25.16 o
  -1   3  -7       1261.40       1288.90        39.04 o
   0   3  -7       2447.35       2342.47       114.96 o
   1   3  -7       2023.55       1974.15        95.66 o
   2   3  -7       1660.40       1612.60        83.64 o
   3   3  -7       1658.00       1658.69        85.05 o
   4   3  -7       2191.65       2072.18       103.64 o
   5   3  -7        536.51        519.66        39.64 o
   6   3  -7        181.44        181.13        23.16 o
   7   3  -7        214.51        218.03        26.90 o
   8   3  -7         23.52         18.55        10.60 o
  -7   4  -7       2090.99       1931.98       111.86 o
  -6   4  -7        843.15        782.12        56.92 o
  -5   4  -7         46.58         40.96        12.53 o
  -4   4  -7         26.86         28.10        10.69 o
  -3   4  -7        221.64        191.46        21.29 o
  -2   4  -7        209.52        216.08         9.49 o
  -1   4  -7        171.89        161.01        17.65 o
   0   4  -7       2755.35       2714.16       125.38 o
   1   4  -7        628.37        537.13        37.83 o
   2   4  -7        985.58        953.07        53.58 o
   3   4  -7       1610.64       1577.88        81.08 o
   4   4  -7       1425.91       1355.18        75.06 o
   5   4  -7        128.58        132.04        18.91 o
   6   4  -7        224.14        215.05        25.42 o
   7   4  -7        278.27        295.40        32.83 o
  -6   5  -7        424.58        416.84        37.77 o
  -5   5  -7        188.97        207.46        23.76 o
  -4   5  -7       1027.02       1025.20        60.96 o
  -3   5  -7       1673.93       1667.51        87.52 o
  -2   5  -7       1330.77       1300.00        39.50 o
  -1   5  -7       3425.40       3472.38       111.05 o
   0   5  -7       4150.12       4256.26       188.65 o
   1   5  -7       1150.45       1191.93        45.30 o
   2   5  -7        317.24        303.19        17.38 o
   3   5  -7        485.45        474.34        33.70 o
   4   5  -7        781.83        732.93        47.68 o
   5   5  -7       1051.57       1018.97        64.18 o
   6   5  -7        465.77        469.19        40.15 o
   7   5  -7        547.83        626.77        51.77 o
  -6   6  -7        194.78        197.64        24.37 o
  -5   6  -7        702.21        736.37        48.76 o
  -4   6  -7        240.31        236.28        23.37 o
  -3   6  -7       1551.55       1436.41        76.77 o
  -2   6  -7       1596.22       1558.21        78.76 o
  -1   6  -7       3498.32       3543.26       153.72 o
   0   6  -7       2662.33       2646.24       119.93 o
   1   6  -7       1866.03       1813.59        85.24 o
   2   6  -7        674.87        635.05        38.94 o
   3   6  -7        322.24        324.29        26.14 o
   4   6  -7         86.40         98.91        15.99 o
   5   6  -7        994.50       1040.74        64.51 o
   6   6  -7        658.33        646.73        50.36 o
  -6   7  -7        319.80        340.82        32.44 o
  -5   7  -7        945.22        985.69        58.43 o
  -4   7  -7       2378.50       2261.45       112.37 o
  -3   7  -7        387.31        395.91        28.46 o
  -2   7  -7       1028.94        990.60        52.29 o
  -1   7  -7       1789.26       1807.32        82.83 o
   0   7  -7        445.74        415.67        27.14 o
   1   7  -7        517.56        514.63        30.93 o
   2   7  -7        155.23        147.82        15.06 o
   3   7  -7         57.63         65.54        12.02 o
   4   7  -7       1319.70       1329.40        74.27 o
   5   7  -7       1053.90       1068.33        66.80 o
   6   7  -7       1744.84       1756.36       101.20 o
  -5   8  -7       1008.06        988.85        59.66 o
  -4   8  -7       1348.48       1287.90        69.27 o
  -3   8  -7       1012.18       1000.11        55.42 o
  -2   8  -7       1771.20       1756.21        82.46 o
  -1   8  -7        349.70        339.35        22.65 o
   0   8  -7        318.62        302.69        20.60 o
   1   8  -7        408.11        402.96        24.79 o
   2   8  -7       1132.85       1112.97        58.01 o
   3   8  -7       1065.18       1058.79        60.06 o
   4   8  -7       1002.23       1026.50        62.74 o
   5   8  -7       1362.42       1317.50        79.69 o
  -4   9  -7        168.89        171.65        17.47 o
  -3   9  -7         16.97         29.85         6.93 o
   0   9  -7        591.12        591.44        30.93 o
   1   9  -7       1697.42       1737.17        78.04 o
   2   9  -7       1081.11       1124.05        60.42 o
   3   9  -7       1773.85       1745.22        91.95 o
   4   9  -7        939.84        952.50        61.71 o
   1  -6  -6        292.81        299.11        15.96 o
   2  -6  -6        270.81        299.92        16.20 o
   3  -6  -6        483.49        511.62        24.28 o
   0  -5  -6       2677.20       2588.93        96.71 o
   1  -5  -6        331.10        368.05        17.83 o
   2  -5  -6       2349.12       2381.53        89.36 o
   3  -5  -6       1648.14       1680.61        63.01 o
   4  -5  -6        351.67        349.25        18.22 o
  -4  -4  -6         42.84         52.71        14.61 o
  -3  -4  -6        142.13        113.88        18.79 o
  -2  -4  -6       1200.72       1167.60        68.58 o
  -1  -4  -6       2220.53       2205.85        66.52 o
   0  -4  -6        844.72        889.03        31.61 o
   1  -4  -6       1697.87       1687.26        40.86 o
   2  -4  -6       1494.21       1488.72        32.70 o
   3  -4  -6       4028.59       4021.24       153.32 o
   4  -4  -6        675.37        717.61        25.54 o
   5  -4  -6        282.07        290.94        26.78 o
  -6  -3  -6         63.41         78.25        18.91 o
  -5  -3  -6         85.81         72.53        17.23 o
  -4  -3  -6        351.99        411.33        37.17 o
  -3  -3  -6        712.99        655.53        48.85 o
  -2  -3  -6       1292.24       1280.11        43.60 o
  -1  -3  -6       5398.44       5237.25       114.95 o
   0  -3  -6        772.97        759.69        20.18 o
   1  -3  -6       1403.68       1319.56        32.64 o
   2  -3  -6        267.03        271.88         8.67 o
   3  -3  -6        357.09        359.81        11.29 o
   4  -3  -6         97.67         99.48         7.02 o
   5  -3  -6        534.46        534.87        38.31 o
   6  -3  -6        349.33        342.63        30.90 o
   7  -3  -6        151.21        147.22        21.84 o
  -6  -2  -6        825.69        864.31        63.58 o
  -5  -2  -6       1112.54       1226.61        75.12 o
  -4  -2  -6        498.65        440.48        38.52 o
  -3  -2  -6       1106.78       1156.26        39.85 o
  -2  -2  -6       3877.64       3901.74        87.65 o
  -1  -2  -6       3379.71       3327.02        67.20 o
   0  -2  -6       2566.47       2538.09        57.74 o
   1  -2  -6        660.90        651.81        17.32 o
   2  -2  -6       1610.23       1562.85        47.98 o
   3  -2  -6        286.84        270.51        11.11 o
   4  -2  -6       1016.70       1019.98        36.96 o
   5  -2  -6       1667.32       1641.31        88.16 o
   6  -2  -6       1368.77       1385.12        77.07 o
   7  -2  -6        554.28        578.79        44.18 o
   8  -2  -6       1483.43       1389.82        86.44 o
  -7  -1  -6        155.59        166.34        27.83 o
  -6  -1  -6        594.45        557.16        48.25 o
  -5  -1  -6        911.57        904.46        62.95 o
  -4  -1  -6       1094.77       1020.96        65.48 o
  -3  -1  -6       2614.77       2809.18        93.67 o
  -2  -1  -6       2627.57       2682.61        61.12 o
  -1  -1  -6       1277.95       1291.23        26.27 o
   0  -1  -6        566.00        557.27        19.75 o
   1  -1  -6        576.80        549.88        19.77 o
   2  -1  -6        312.14        313.13        12.94 o
   3  -1  -6        145.40        138.81         7.53 o
   4  -1  -6       2687.35       2708.67       171.66 o
   5  -1  -6       1865.21       1711.00        89.96 o
   6  -1  -6       1369.43       1279.07        75.12 o
   7  -1  -6       1020.18       1012.61        65.75 o
   8  -1  -6        310.69        353.08        35.90 o
  -7   0  -6        424.65        486.38        46.20 o
  -6   0  -6        535.80        593.09        49.48 o
  -5   0  -6       1336.71       1381.54        81.65 o
  -4   0  -6        312.25        406.54        34.79 o
  -3   0  -6        524.90        645.89        44.58 o
  -2   0  -6       2457.77       2903.31        88.83 o
  -1   0  -6        707.91        782.50        20.72 o
   0   0  -6       3732.78       4327.30        95.79 o
   1   0  -6       1197.07       1306.21        32.24 o
   2   0  -6       2753.14       3081.28        73.94 o
   3   0  -6       5000.12       5831.82       210.19 o
   4   0  -6       9018.61       9980.83       267.22 o
   5   0  -6       3241.31       3655.33       164.75 o
   6   0  -6        386.45        453.71        36.90 o
   7   0  -6        300.52        403.32        36.23 o
   8   0  -6        539.80        602.07        49.15 o
  -7   1  -6       1172.71       1076.22        75.33 o
  -6   1  -6       3090.28       2908.69       149.09 o
  -5   1  -6        757.14        777.69        53.94 o
  -4   1  -6        401.58        425.88        34.70 o
  -3   1  -6        180.37        174.39        20.24 o
  -2   1  -6         36.19         38.58         4.61 o
  -1   1  -6        594.85        571.34        20.49 o
   0   1  -6       4168.43       4071.27       181.89 o
   1   1  -6       3019.12       3052.69       134.48 o
   2   1  -6       1310.20       1284.64        65.00 o
   3   1  -6       3592.21       3387.40       156.68 o
   4   1  -6       3643.33       3429.23       161.77 o
   5   1  -6       1246.79       1204.65        67.47 o
   6   1  -6         40.92         54.00        13.40 o
   7   1  -6        176.45        180.02        23.34 o
   8   1  -6        214.74        209.75        28.10 o
  -7   2  -6        414.56        395.37        40.15 o
  -6   2  -6       1091.58       1011.11        68.94 o
  -5   2  -6        780.23        690.29        50.21 o
  -4   2  -6        300.85        306.61        28.25 o
  -3   2  -6        180.34        201.94        20.33 o
  -2   2  -6       1103.24       1031.50        59.00 o
  -1   2  -6       4414.80       4239.52       116.34 o
   0   2  -6      14614.62      15074.07       637.91 o
   1   2  -6       8045.32       7518.99       322.60 o
   2   2  -6       2654.46       2461.80       116.92 o
   3   2  -6       2930.86       2666.03       129.06 o
   4   2  -6        788.36        761.97        46.95 o
   5   2  -6         82.57         71.14        13.82 o
   6   2  -6        898.37        871.99        56.74 o
   7   2  -6        576.54        566.65        46.29 o
   8   2  -6        313.94        315.85        35.00 o
  -7   3  -6       1051.43        933.25        66.44 o
  -6   3  -6        405.19        389.85        36.20 o
  -5   3  -6        379.12        362.63        32.86 o
  -4   3  -6       1480.47       1470.99        79.06 o
  -3   3  -6       1165.60       1202.39        62.04 o
  -2   3  -6       1502.96       1550.65        75.84 o
  -1   3  -6       4477.90       4311.07       116.66 o
   0   3  -6       4357.40       4377.09       187.01 o
   1   3  -6       1811.48       1890.87        86.47 o
   2   3  -6        846.63        806.81        46.65 o
   3   3  -6        354.67        329.07        24.58 o
   4   3  -6        572.98        559.78        39.15 o
   5   3  -6       2478.15       2298.52       117.40 o
   6   3  -6       2058.40       2077.39       109.33 o
   7   3  -6       1910.84       1796.75       105.08 o
   8   3  -6        563.72        524.97        49.09 o
  -7   4  -6        302.05        286.79        32.14 o
  -6   4  -6         45.27         24.76        10.72 o
  -5   4  -6       1183.50       1117.16        67.74 o
  -4   4  -6        859.23        785.94        51.02 o
  -3   4  -6       4985.45       4909.80       212.73 o
  -2   4  -6       1708.15       1623.12        85.63 o
  -1   4  -6       3782.34       3806.22       121.77 o
   0   4  -6       1648.47       1694.21        94.62 o
   1   4  -6        511.97        558.60        25.08 o
   2   4  -6       1334.13       1254.93        44.31 o
   3   4  -6       1374.70       1283.41        68.76 o
   4   4  -6       1763.94       1605.07        88.25 o
   5   4  -6       2450.97       2415.50       120.99 o
   6   4  -6       2002.06       1919.27       104.54 o
   7   4  -6       1789.29       1673.78       100.32 o
   8   4  -6        415.23        475.69        46.32 o
  -7   5  -6        218.54        187.58        26.05 o
  -6   5  -6        288.47        314.29        30.63 o
  -5   5  -6       2102.59       2037.67       103.88 o
  -4   5  -6       3145.62       3135.64       147.94 o
  -3   5  -6        407.82        379.70        29.52 o
  -2   5  -6       1491.12       1497.85        61.05 o
  -1   5  -6       2086.52       2102.48        69.34 o
   0   5  -6        279.18        266.58        14.85 o
   1   5  -6        678.32        686.93        27.59 o
   2   5  -6       2450.57       2550.66       148.69 o
   3   5  -6        576.05        505.48        36.96 o
   4   5  -6       3291.63       3170.15       154.15 o
   5   5  -6       1924.24       1870.90       100.23 o
   6   5  -6       1899.93       1807.14       100.75 o
   7   5  -6         38.42         32.11        13.88 o
  -7   6  -6        578.22        554.33        46.08 o
  -6   6  -6       1460.93       1291.48        79.48 o
  -5   6  -6       1381.50       1295.31        73.88 o
  -4   6  -6       1677.85       1615.56        83.16 o
  -3   6  -6        268.62        366.06        25.66 o
  -2   6  -6         95.85        109.63        12.14 o
  -1   6  -6        441.12        436.11        19.51 o
   0   6  -6       1511.10       1548.50        51.21 o
   1   6  -6       2734.89       2741.67        69.84 o
   2   6  -6       2988.20       2913.78       129.66 o
   3   6  -6       2149.40       2052.49       101.17 o
   4   6  -6        854.89        842.23        53.28 o
   5   6  -6       1189.20       1151.46        71.44 o
   6   6  -6        668.87        732.12        53.97 o
   7   6  -6        248.83        233.30        30.33 o
  -6   7  -6        748.05        668.15        50.42 o
  -5   7  -6       1932.82       1761.09        93.97 o
  -4   7  -6        649.49        600.77        39.52 o
  -3   7  -6        466.45        543.43        31.68 o
  -2   7  -6        276.69        315.97        20.33 o
  -1   7  -6         38.03         48.91         6.99 o
   0   7  -6       1294.85       1341.90        61.32 o
   1   7  -6       2921.52       2905.47       123.79 o
   2   7  -6        960.53        967.98        50.15 o
   3   7  -6       1413.58       1434.75        73.85 o
   4   7  -6        230.38        226.64        23.04 o
   5   7  -6        682.19        625.98        46.71 o
   6   7  -6        252.91        287.30        32.11 o
  -5   8  -6        357.92        335.67        28.01 o
  -4   8  -6        289.54        301.25        23.28 o
  -2   8  -6        663.52        739.71        35.81 o
  -1   8  -6       1106.38       1082.67        51.20 o
   0   8  -6        475.76        493.88        24.94 o
   1   8  -6        445.62        443.16        26.35 o
   2   8  -6        550.69        525.54        33.43 o
   3   8  -6        310.43        321.12        27.20 o
   4   8  -6        124.77        101.41        16.78 o
   5   8  -6        143.36        128.73        21.35 o
  -4   9  -6        121.77        124.96        13.91 o
   1   9  -6        658.33        677.79        34.58 o
   2   9  -6        145.79        156.04        15.48 o
   3   9  -6         18.94         17.80         7.86 o
   4   9  -6         80.84        103.85        17.98 o
   1  -8  -5        495.81        549.06        25.24 o
   2  -8  -5       1370.29       1427.29        55.51 o
   3  -8  -5       1772.69       1884.33        73.58 o
   0  -7  -5       1410.19       1417.98        54.73 o
   1  -7  -5       1006.91       1098.21        42.83 o
   2  -7  -5        691.09        744.59        32.20 o
   3  -7  -5       1935.49       1958.06        73.34 o
   4  -7  -5        970.51        983.64        40.87 o
  -1  -6  -5       2042.01       2114.47        77.80 o
   0  -6  -5       1427.23       1527.01        57.59 o
   1  -6  -5       1653.74       1668.45        45.18 o
   2  -6  -5       1004.37       1024.95        29.35 o
   3  -6  -5        717.35        729.45        22.31 o
   4  -6  -5         19.23         25.36         4.46 o
   5  -6  -5        377.72        382.29        19.67 o
  -2  -5  -5       1165.70       1189.56        38.09 o
  -1  -5  -5       4706.19       4619.64       130.06 o
   0  -5  -5       1355.53       1361.45        32.92 o
   1  -5  -5        341.60        356.34        12.74 o
   2  -5  -5        863.19        860.04        22.29 o
   3  -5  -5        747.19        708.47        21.41 o
   4  -5  -5         69.36         81.51         5.12 o
   5  -5  -5       1086.34       1202.54        46.74 o
  -5  -4  -5        516.04        422.65        38.91 o
  -4  -4  -5        372.90        376.72        34.58 o
  -3  -4  -5       1368.72       1418.67        77.89 o
  -2  -4  -5       3147.56       3015.39        69.76 o
  -1  -4  -5       1226.07       1240.33        26.28 o
   0  -4  -5        456.97        457.44        13.34 o
   1  -4  -5        226.49        227.24         8.54 o
   2  -4  -5        850.22        856.88        21.85 o
   3  -4  -5       1262.02       1179.55        31.48 o
   4  -4  -5       2748.68       2722.23        63.63 o
   5  -4  -5       2190.29       2311.31        66.97 o
  -6  -3  -5       1549.45       1509.66        93.34 o
  -5  -3  -5       1992.91       1973.94       107.40 o
  -4  -3  -5       1811.77       1688.38        93.73 o
  -3  -3  -5        803.31        784.52        30.64 o
  -2  -3  -5       3537.27       3446.99        66.29 o
  -1  -3  -5       2265.53       2150.99        42.91 o
   0  -3  -5        263.38        268.33        12.59 o
   1  -3  -5        985.65        952.47        28.32 o
   2  -3  -5        655.79        638.66        15.59 o
   3  -3  -5       1898.63       1893.46        63.12 o
   4  -3  -5       4243.96       4124.68        90.51 o
   5  -3  -5       3439.86       3485.03       100.18 o
   6  -3  -5       1111.01       1027.46        62.83 o
   7  -3  -5        586.75        556.77        42.56 o
  -7  -2  -5        739.98        804.04        61.89 o
  -6  -2  -5       2907.46       2896.50       147.40 o
  -5  -2  -5       3456.38       3128.86       160.98 o
  -4  -2  -5       1590.02       1597.85        86.17 o
  -3  -2  -5        430.70        451.88        14.28 o
  -2  -2  -5        562.14        541.36        13.17 o
  -1  -2  -5          4.17          8.20         1.41 o
   0  -2  -5       2708.51       2585.79        50.10 o
   1  -2  -5       5068.45       4844.64       109.36 o
   2  -2  -5        659.57        659.89        20.65 o
   3  -2  -5        982.51        996.19        29.91 o
   4  -2  -5       1838.98       1802.63        42.36 o
   5  -2  -5       1102.90       1090.11        43.22 o
   6  -2  -5         19.13         12.65         7.05 o
   7  -2  -5        141.73        124.69        20.03 o
   8  -2  -5         16.46         16.54         8.49 o
  -7  -1  -5       1156.33       1190.86        78.79 o
  -6  -1  -5       2685.98       2559.59       134.84 o
  -5  -1  -5       1084.46       1082.58        68.67 o
  -4  -1  -5        390.59        399.43        34.24 o
  -3  -1  -5        345.46        371.59        15.08 o
  -2  -1  -5        151.26        159.51         5.34 o
  -1  -1  -5        928.10        934.61        24.21 o
   0  -1  -5       6446.65       6134.31       132.58 o
   1  -1  -5       6095.66       5937.21       166.15 o
   2  -1  -5       2120.66       1986.63        57.90 o
   3  -1  -5       3003.67       2652.54       172.86 o
   4  -1  -5       1325.01       1394.15        41.68 o
   5  -1  -5        241.85        237.79        11.09 o
   6  -1  -5        168.56        169.48        20.33 o
   7  -1  -5        686.38        675.02        49.76 o
   8  -1  -5        582.80        571.26        47.68 o
  -7   0  -5        757.94        794.19        60.45 o
  -6   0  -5       1875.07       1877.77       107.25 o
  -5   0  -5       1043.18       1147.85        70.06 o
  -4   0  -5       1199.31       1387.47        76.56 o
  -3   0  -5       1428.49       1838.88        91.53 o
  -2   0  -5         69.17         83.35         4.60 o
  -1   0  -5       1686.96       1896.62        37.13 o
   0   0  -5       4649.28       5365.92        98.30 o
   1   0  -5        971.02       1117.95        25.88 o
   2   0  -5         85.75        100.62         4.30 o
   3   0  -5         26.55         45.90         5.02 o
   4   0  -5         44.12         41.94         2.83 o
   5   0  -5          1.65          6.42         3.39 o
   6   0  -5       2436.84       2790.54       128.73 o
   7   0  -5       1405.04       1644.02        92.64 o
   8   0  -5        694.53        896.33        63.85 o
   9   0  -5        745.49        941.81        70.72 o
  -7   1  -5        267.85        280.76        31.87 o
  -6   1  -5         45.01         60.66        15.45 o
  -5   1  -5       1170.35       1099.72        67.13 o
  -4   1  -5       1718.57       1639.86        93.10 o
  -3   1  -5       2908.55       3138.80       143.06 o
  -2   1  -5       4117.04       4170.21       188.42 o
  -1   1  -5       8699.44       8811.43       231.29 o
   0   1  -5       3487.15       3256.92       152.61 o
   1   1  -5       1707.89       1602.03        77.34 o
   2   1  -5        297.51        287.69        21.99 o
   3   1  -5        290.93        277.75        21.78 o
   4   1  -5        508.31        499.03        33.76 o
   5   1  -5       1143.20       1148.30        63.58 o
   6   1  -5       1829.26       1656.34        88.82 o
   7   1  -5       1746.78       1808.07        98.64 o
   8   1  -5        438.87        457.74        42.38 o
  -8   2  -5         41.77         54.12        17.50 o
  -7   2  -5        266.85        294.92        32.14 o
  -6   2  -5        111.72        136.35        20.87 o
  -5   2  -5       3103.86       2964.02       144.93 o
  -4   2  -5       3119.24       3034.53       141.47 o
  -3   2  -5       2859.76       2814.24       131.38 o
  -2   2  -5        368.82        371.12        28.94 o
  -1   2  -5       2583.07       2646.08        71.61 o
   0   2  -5       3044.07       3256.79       143.97 o
   1   2  -5        127.54        121.54         9.93 o
   2   2  -5        403.71        407.09        18.02 o
   3   2  -5        825.24        822.93        48.10 o
   4   2  -5         90.09         75.18        12.71 o
   5   2  -5       1225.49       1088.45        64.63 o
   6   2  -5       2510.99       2356.59       120.65 o
   7   2  -5        954.83        919.37        62.92 o
   8   2  -5        197.67        202.58        29.37 o
  -8   3  -5        191.43        199.14        29.25 o
  -7   3  -5        449.12        455.72        41.35 o
  -6   3  -5       1075.65       1042.13        68.04 o
  -5   3  -5       3292.17       3132.93       160.17 o
  -4   3  -5       4416.12       4297.49       191.01 o
  -3   3  -5       1247.32       1214.26        65.63 o
  -2   3  -5       1396.06       1414.89        50.95 o
  -1   3  -5       1166.77       1140.18        28.86 o
   0   3  -5        385.24        391.30        18.43 o
   1   3  -5        224.95        215.25        15.27 o
   2   3  -5       5647.79       5450.37       162.35 o
   3   3  -5       1009.02        942.53        48.55 o
   4   3  -5       1462.92       1407.29        73.43 o
   5   3  -5       1135.64       1105.80        64.69 o
   6   3  -5       2365.69       2327.32       118.25 o
   7   3  -5        217.92        234.53        27.53 o
   8   3  -5        143.11        122.01        24.34 o
  -7   4  -5        579.15        613.18        49.42 o
  -6   4  -5       1630.56       1542.13        88.94 o
  -5   4  -5       1637.49       1615.65        85.69 o
  -4   4  -5       2894.35       2771.53       132.19 o
  -3   4  -5        489.70        463.70        31.32 o
  -2   4  -5         53.62         44.48         6.26 o
  -1   4  -5       1827.13       1831.12        81.73 o
   0   4  -5         92.41         89.45         8.06 o
   1   4  -5        557.16        600.57        24.06 o
   2   4  -5       1694.48       1786.42       119.89 o
   3   4  -5       1478.93       1437.34        71.83 o
   4   4  -5       1158.04       1134.32        61.83 o
   5   4  -5        665.45        590.71        42.41 o
   6   4  -5        883.86        832.63        58.01 o
   7   4  -5         18.50         17.59        10.60 o
   8   4  -5        682.19        737.78        60.81 o
  -7   5  -5        548.47        533.04        45.03 o
  -6   5  -5        201.16        165.17        21.93 o
  -5   5  -5       2549.44       2314.40       116.86 o
  -4   5  -5        677.19        681.70        41.86 o
  -3   5  -5        266.00        306.29        16.46 o
  -2   5  -5       1149.51       1161.71        49.56 o
  -1   5  -5       1545.87       1646.34        60.04 o
   0   5  -5       1460.94       1429.70        47.76 o
   1   5  -5       4248.37       4112.03       125.25 o
   2   5  -5       2773.17       2800.68        87.95 o
   3   5  -5       1729.78       1655.76        83.64 o
   4   5  -5        503.89        480.33        36.02 o
   5   5  -5       1072.48       1042.43        64.12 o
   6   5  -5        231.12        235.07        26.84 o
   7   5  -5        615.00        599.39        50.54 o
  -7   6  -5        214.56        180.56        25.78 o
  -6   6  -5        292.09        258.57        27.14 o
  -5   6  -5        337.22        330.28        28.67 o
  -4   6  -5        162.91        154.15        16.50 o
  -3   6  -5        317.35        304.68        21.26 o
  -2   6  -5        575.66        559.99        16.14 o
  -1   6  -5       2215.16       2211.56        69.00 o
   0   6  -5       3587.51       3509.87       107.83 o
   1   6  -5       3471.10       3464.32       104.37 o
   2   6  -5       3651.52       3744.24       114.53 o
   3   6  -5        538.37        525.84        34.64 o
   4   6  -5        117.02        113.97        16.29 o
   5   6  -5         86.68         79.27        15.87 o
   6   6  -5        317.52        323.32        33.31 o
   7   6  -5        869.68        746.70        59.42 o
  -6   7  -5        115.38        133.09        19.28 o
  -5   7  -5        548.36        572.76        39.94 o
  -4   7  -5        668.93        668.45        40.51 o
  -3   7  -5       3266.95       3147.02       138.73 o
  -2   7  -5       2706.21       2713.24        71.07 o
  -1   7  -5        985.02        993.90        34.03 o
   0   7  -5       1841.20       1790.08        45.81 o
   1   7  -5       1216.51       1227.24        57.50 o
   2   7  -5        882.97        888.41        47.89 o
   3   7  -5        446.21        442.23        31.41 o
   4   7  -5        613.04        590.32        41.26 o
   5   7  -5        137.69        115.08        19.85 o
   6   7  -5        938.22        971.74        67.19 o
  -6   8  -5         84.56         83.76        15.27 o
  -5   8  -5        859.26        832.14        50.75 o
  -4   8  -5       1677.08       1657.87        78.91 o
  -3   8  -5       2508.17       2567.99       109.81 o
  -2   8  -5       3160.23       3299.51       138.24 o
   0   8  -5        905.82        926.14        42.74 o
   1   8  -5        766.98        812.30        40.06 o
   2   8  -5         34.08         29.70         7.59 o
   3   8  -5        757.16        784.62        46.71 o
   4   8  -5        659.30        682.76        47.01 o
   5   8  -5        717.01        734.86        52.95 o
  -5   9  -5        517.61        537.04        34.70 o
  -4   9  -5        942.10        960.75        49.30 o
   1   9  -5        225.88        237.73        17.50 o
   2   9  -5        706.80        732.24        43.04 o
   3   9  -5       1613.82       1595.35        83.88 o
   4   9  -5       1598.85       1637.36        94.00 o
  -1  -8  -4       1513.66       1589.35        61.35 o
   0  -8  -4       1071.39       1107.85        43.94 o
   1  -8  -4        419.43        420.97        16.47 o
   2  -8  -4        212.83        213.77         9.17 o
   3  -8  -4        294.53        300.76        11.70 o
   4  -8  -4         13.49         22.29         4.34 o
  -2  -7  -4       1257.20       1334.28        54.00 o
  -1  -7  -4       2440.94       2601.12        94.36 o
   0  -7  -4       1302.08       1336.46        37.50 o
   1  -7  -4         92.46        104.13         7.20 o
   2  -7  -4        124.01        133.56         9.17 o
   3  -7  -4        136.24        126.95         6.36 o
   4  -7  -4        511.77        522.71        16.92 o
   5  -7  -4       1514.17       1597.58        59.85 o
  -2  -6  -4       1855.33       1872.17        71.11 o
  -1  -6  -4        892.99        919.06        26.50 o
   0  -6  -4        292.24        290.11        11.22 o
   1  -6  -4         49.68         56.59         3.91 o
   2  -6  -4         75.83         78.00         7.97 o
   3  -6  -4        196.12        198.16         8.13 o
   4  -6  -4         98.10        102.52         5.57 o
   5  -6  -4        580.74        558.04        25.54 o
   6  -6  -4        760.28        865.42        35.87 o
  -3  -5  -4        450.69        461.22        18.18 o
  -2  -5  -4        871.92        871.78        20.55 o
  -1  -5  -4        531.48        531.19        14.96 o
   0  -5  -4       1070.88       1080.31        26.42 o
   1  -5  -4       1775.19       1695.25        36.05 o
   2  -5  -4        992.59       1010.65        24.72 o
   3  -5  -4        912.20        929.35        23.11 o
   4  -5  -4       1122.25       1170.84        80.99 o
   5  -5  -4       1243.72       1256.48        35.45 o
   6  -5  -4        402.13        426.18        21.08 o
  -6  -4  -4       1951.90       1925.63       108.91 o
  -5  -4  -4       1000.90        960.30        64.15 o
  -4  -4  -4        165.57        185.65        21.59 o
  -3  -4  -4          1.78          0.33         1.07 o
  -2  -4  -4        244.61        247.05         7.70 o
  -1  -4  -4         72.82         73.21         4.63 o
   0  -4  -4        150.75        153.22         5.83 o
   1  -4  -4       3579.32       3542.40        79.33 o
   2  -4  -4       1389.05       1368.45        45.17 o
   3  -4  -4       1316.22       1266.16        34.12 o
   4  -4  -4       2661.87       2719.68        60.90 o
   5  -4  -4       2333.73       2410.73        55.47 o
   6  -4  -4        426.55        425.60        20.81 o
  -7  -3  -4        456.31        481.02        45.03 o
  -6  -3  -4        799.34        812.02        59.09 o
  -5  -3  -4       1093.31       1045.17        66.20 o
  -4  -3  -4        722.07        744.47        49.42 o
  -3  -3  -4       1254.71       1248.58        26.59 o
  -2  -3  -4        417.30        387.36        12.94 o
  -1  -3  -4       1325.65       1330.07        27.14 o
   0  -3  -4       3858.06       3784.63        70.80 o
   1  -3  -4       3600.11       3395.32        74.91 o
   2  -3  -4       1355.19       1333.45        45.64 o
   3  -3  -4        929.89        960.53        23.43 o
   4  -3  -4        302.05        285.29         9.19 o
   5  -3  -4       1423.15       1377.61        34.01 o
   6  -3  -4        210.82        201.22        10.47 o
   7  -3  -4        196.85        203.09        23.61 o
  -7  -2  -4         30.53         37.56        13.79 o
  -6  -2  -4        144.13        144.75        22.41 o
  -5  -2  -4         30.53         26.38         9.91 o
  -4  -2  -4       1850.50       1672.60        89.84 o
  -3  -2  -4        931.37        963.48        26.88 o
  -2  -2  -4       2049.59       2133.66        41.55 o
  -1  -2  -4       2120.89       1978.32        38.12 o
   0  -2  -4      12280.03      12515.04       400.13 o
   1  -2  -4       9070.16       8630.49       232.98 o
   2  -2  -4       3576.14       3276.84        65.19 o
   3  -2  -4       1826.57       1802.93        41.37 o
   4  -2  -4        614.73        609.91        16.08 o
   5  -2  -4        273.39        277.08         9.19 o
   6  -2  -4       1342.83       1357.86        75.36 o
   7  -2  -4       1564.53       1498.36        86.02 o
   8  -2  -4        577.89        581.38        46.74 o
  -7  -1  -4        278.07        215.83        27.71 o
  -6  -1  -4        289.13        262.15        28.94 o
  -5  -1  -4        696.42        641.16        45.60 o
  -4  -1  -4       1899.53       1831.71        55.45 o
  -3  -1  -4       2969.71       2999.11        66.79 o
  -2  -1  -4       2796.08       3025.96        80.19 o
  -1  -1  -4       5884.61       5706.18       124.57 o
   0  -1  -4       2894.69       2654.04       113.24 o
   1  -1  -4       1643.09       1642.45        37.36 o
   2  -1  -4        297.99        309.38         8.19 o
   3  -1  -4        258.34        266.86        11.03 o
   4  -1  -4        219.80        215.48         7.29 o
   5  -1  -4       1244.19       1209.98        41.77 o
   6  -1  -4        886.27        882.80        55.93 o
   7  -1  -4       4045.25       3838.30       184.11 o
   8  -1  -4        876.87        827.23        60.93 o
   9  -1  -4        231.65        251.85        31.32 o
  -8   0  -4        189.56        239.38        31.08 o
  -7   0  -4        193.47        164.87        25.12 o
  -6   0  -4         64.96         92.01        17.98 o
  -5   0  -4       1375.67       1444.27        81.26 o
  -4   0  -4       4363.30       4825.62       215.92 o
  -3   0  -4       4822.12       5785.15       157.98 o
  -2   0  -4        950.92       1054.52        30.34 o
  -1   0  -4       8488.54      10361.68       250.38 o
   0   0  -4       2934.82       3341.17        64.85 o
   1   0  -4        479.09        571.75        18.04 o
   2   0  -4       3762.72       4287.16        82.74 o
   3   0  -4       5635.11       6215.43       145.30 o
   4   0  -4       1238.11       1389.36        31.18 o
   5   0  -4       3268.99       3884.11       105.48 o
   6   0  -4       6315.09       7504.17       313.29 o
   7   0  -4        596.71        708.51        50.36 o
   8   0  -4        107.93        118.46        21.84 o
   9   0  -4        142.07        160.74        27.11 o
  -8   1  -4        543.20        533.49        48.28 o
  -7   1  -4         87.73         96.32        19.37 o
  -6   1  -4       1694.83       1649.47        90.20 o
  -5   1  -4       2346.60       2304.25       113.61 o
  -4   1  -4       5330.61       5327.69       224.62 o
  -3   1  -4       1264.01       1282.20        64.78 o
  -2   1  -4       1312.60       1255.58        67.04 o
  -1   1  -4        432.50        478.41        14.79 o
   0   1  -4        362.27        386.35        16.98 o
   1   1  -4        540.65        544.83        22.48 o
   2   1  -4       7926.84       7641.31       178.22 o
   3   1  -4       3313.95       3005.65       142.01 o
   4   1  -4       4485.74       4263.33       195.95 o
   5   1  -4       1593.58       1477.91        81.62 o
   6   1  -4       3590.93       3390.59       164.69 o
   7   1  -4        357.94        330.25        33.10 o
   8   1  -4        141.92        142.85        24.76 o
   9   1  -4        343.35        345.04        38.94 o
  -8   2  -4        561.55        537.01        49.06 o
  -7   2  -4        361.96        357.05        36.05 o
  -6   2  -4        798.34        776.21        54.76 o
  -5   2  -4       1379.54       1321.03        75.09 o
  -4   2  -4       3343.92       3322.10       152.46 o
  -3   2  -4        434.10        365.79        28.19 o
  -2   2  -4       1284.39       1337.32        47.00 o
  -1   2  -4       2996.88       2992.29        91.92 o
   0   2  -4       3515.29       3655.91       155.97 o
   1   2  -4      14857.14      15074.58       418.92 o
   2   2  -4      15328.95      15763.36       638.26 o
   3   2  -4       6995.64       6829.79       282.18 o
   4   2  -4       1687.57       1530.53        80.27 o
   5   2  -4       1552.36       1422.92        78.64 o
   6   2  -4        599.74        585.38        43.34 o
   7   2  -4         42.11         53.40        15.36 o
   8   2  -4        432.98        389.19        40.30 o
  -8   3  -4       1843.41       1827.47       108.88 o
  -7   3  -4       1184.64       1143.33        74.00 o
  -6   3  -4        558.19        476.78        41.77 o
  -5   3  -4       1529.33       1541.25        82.55 o
  -4   3  -4        556.96        488.13        36.17 o
  -3   3  -4       1846.42       1699.41        84.96 o
  -2   3  -4       1664.29       1669.30        57.56 o
  -1   3  -4       2883.06       3007.53        90.17 o
   0   3  -4       1994.71       2050.10        64.25 o
   1   3  -4       6447.90       6424.76       270.72 o
   2   3  -4       7239.25       7400.04       525.45 o
   3   3  -4       1779.99       1754.88        85.05 o
   4   3  -4          3.20          1.96         3.43 o
   5   3  -4        453.96        403.17        32.89 o
   6   3  -4        597.35        605.65        45.48 o
   7   3  -4       1378.44       1224.11        78.97 o
   8   3  -4       1203.37       1066.22        76.14 o
  -8   4  -4        832.37        790.52        61.29 o
  -7   4  -4        654.70        627.61        49.39 o
  -6   4  -4        422.23        385.46        34.88 o
  -5   4  -4          4.17          5.18         5.21 o
  -4   4  -4        464.04        459.64        32.23 o
  -3   4  -4       4502.58       4618.35       140.37 o
  -2   4  -4       5570.92       5584.90       162.60 o
  -1   4  -4       5468.94       5613.27       164.36 o
   0   4  -4       4104.64       4255.73       124.94 o
   1   4  -4       2840.33       2890.58       133.73 o
   2   4  -4        544.56        541.67        21.64 o
   3   4  -4        226.48        207.79        18.31 o
   4   4  -4       1130.37       1035.99        58.94 o
   5   4  -4        624.51        630.11        43.79 o
   6   4  -4        313.40        321.42        31.93 o
   7   4  -4       1155.65       1055.08        73.04 o
   8   4  -4       1237.24       1181.70        81.77 o
  -8   5  -4        483.70        460.87        43.97 o
  -7   5  -4        649.12        580.99        48.22 o
  -6   5  -4        391.18        422.41        34.67 o
  -5   5  -4        184.56        207.34        20.78 o
  -4   5  -4        854.20        888.56        47.98 o
  -3   5  -4       2876.55       2930.06       129.52 o
  -2   5  -4       3708.91       3782.50       112.05 o
  -1   5  -4       1287.83       1311.46        31.19 o
   0   5  -4        385.51        355.58        14.47 o
   1   5  -4       2701.51       2812.21       112.84 o
   2   5  -4        426.61        434.25        19.48 o
   3   5  -4       2530.44       2496.88       117.37 o
   4   5  -4       2217.95       2214.01       109.63 o
   5   5  -4        754.56        712.81        52.92 o
   6   5  -4       1432.88       1360.51        81.77 o
   7   5  -4       1246.73       1332.20        84.96 o
  -7   6  -4        159.26        195.08        24.34 o
  -6   6  -4        436.75        434.79        35.48 o
  -5   6  -4       1999.95       1925.66        98.19 o
  -4   6  -4       1216.96       1167.00        62.92 o
  -3   6  -4       1454.95       1463.87        61.50 o
  -2   6  -4        770.41        837.04        31.47 o
  -1   6  -4        176.00        175.06         8.16 o
   0   6  -4        822.35        836.46        27.42 o
   1   6  -4        602.52        654.01        23.45 o
   2   6  -4        758.30        775.11        29.87 o
   3   6  -4       2513.74       2452.52       115.87 o
   4   6  -4       1755.98       1613.00        88.34 o
   5   6  -4       1752.35       1711.15        98.43 o
   6   6  -4        955.65        912.35        63.01 o
   7   6  -4        838.56        851.84        65.03 o
  -7   7  -4       1056.96       1089.51        68.97 o
  -6   7  -4       1036.05       1072.70        65.00 o
  -5   7  -4       1121.38       1105.77        62.41 o
  -4   7  -4        879.75        843.89        48.70 o
  -3   7  -4       2504.98       2508.78       108.94 o
  -2   7  -4        460.91        508.36        19.56 o
   0   7  -4        177.26        195.16         8.46 o
   1   7  -4        339.34        343.67        14.92 o
   2   7  -4       1588.78       1540.89        77.62 o
   3   7  -4       2489.25       2410.26       114.09 o
   4   7  -4       1259.99       1253.44        71.26 o
   5   7  -4        285.76        280.58        29.03 o
   6   7  -4        380.57        395.91        39.18 o
  -6   8  -4        787.21        772.21        52.41 o
  -5   8  -4        361.77        351.63        27.92 o
  -4   8  -4         86.82         85.60        10.72 o
  -3   8  -4         43.64         59.18         7.38 o
   0   8  -4       1016.04       1090.95        46.95 o
   1   8  -4        650.90        661.40        38.01 o
   2   8  -4       1591.94       1542.61        75.00 o
   3   8  -4        590.79        586.86        39.39 o
   4   8  -4        893.61        863.08        57.16 o
   5   8  -4        386.80        406.09        38.31 o
  -5   9  -4        633.17        630.62        40.60 o
  -4   9  -4        178.34        152.88        14.88 o
   1   9  -4        761.81        787.06        42.23 o
   2   9  -4       1096.83       1102.43        58.04 o
   3   9  -4        885.55        903.71        54.45 o
   4   9  -4        132.64        146.98        21.29 o
   2  10  -4        264.95        292.87        25.69 o
   0  -9  -3        324.08        338.05        13.28 o
   1  -9  -3        460.35        483.52        16.50 o
   2  -9  -3         97.73        102.06         5.80 o
   3  -9  -3         69.94         68.53         5.80 o
  -2  -8  -3        555.94        605.32        27.14 o
  -1  -8  -3        600.01        610.90        19.56 o
   0  -8  -3         75.78         74.59         4.68 o
   1  -8  -3        445.88        431.62        14.64 o
   2  -8  -3        325.76        347.23        12.23 o
   3  -8  -3       1693.09       1756.07        59.82 o
   4  -8  -3       1810.04       1823.15        48.86 o
   5  -8  -3       1680.73       1738.56        47.61 o
  -3  -7  -3        449.05        444.73        21.66 o
  -2  -7  -3        195.89        204.35        12.23 o
  -1  -7  -3        387.95        386.58        13.49 o
   0  -7  -3        240.51        252.86         9.51 o
   1  -7  -3        888.95        878.49        25.23 o
   2  -7  -3       1303.84       1277.55        34.49 o
   3  -7  -3       1009.36       1054.28        38.93 o
   4  -7  -3       1207.94       1210.22        48.60 o
   5  -7  -3       1858.72       1936.65        52.32 o
   6  -7  -3        979.24        997.01        41.71 o
  -2  -6  -3         43.50         49.59         3.82 o
  -1  -6  -3        600.45        619.79        16.11 o
   0  -6  -3       2192.66       2225.05        56.60 o
   1  -6  -3       3327.52       3357.53        85.79 o
   2  -6  -3       4001.55       3886.95        99.22 o
   3  -6  -3       1310.72       1315.28        35.62 o
   4  -6  -3        864.97        890.96        25.11 o
   5  -6  -3        434.28        466.79        15.09 o
   6  -6  -3        140.08        148.27         9.97 o
  -4  -5  -3        294.26        278.23        26.84 o
  -3  -5  -3        909.90        920.53        25.34 o
  -2  -5  -3       1909.81       1901.01        45.06 o
  -1  -5  -3       1020.23       1070.70        22.38 o
   0  -5  -3       2823.87       2831.75        62.28 o
   1  -5  -3       4767.43       4594.24       121.28 o
   2  -5  -3       2873.79       2794.86        61.80 o
   3  -5  -3        640.47        650.39        16.71 o
   4  -5  -3        392.17        388.61        12.48 o
   5  -5  -3        679.14        654.84        19.85 o
   6  -5  -3        887.04        871.72        36.90 o
  -6  -4  -3        902.26        900.39        62.41 o
  -5  -4  -3        261.38        268.33        27.83 o
  -4  -4  -3        959.06        929.16        34.41 o
  -3  -4  -3        466.00        465.91        14.83 o
  -2  -4  -3       3997.45       3923.79        88.19 o
  -1  -4  -3       1774.23       1748.30        34.04 o
   0  -4  -3       2985.73       2892.55        63.81 o
   1  -4  -3       1658.65       1613.94        33.38 o
   2  -4  -3        176.57        186.06         6.02 o
   3  -4  -3        527.35        505.10        15.41 o
   4  -4  -3       1027.92       1000.60        24.22 o
   5  -4  -3       1238.70       1275.28        30.28 o
   6  -4  -3       1750.04       1784.64        54.99 o
  -7  -3  -3         48.96         34.52        12.68 o
  -6  -3  -3        246.00        237.15        27.17 o
  -5  -3  -3        355.97        332.96        30.93 o
  -4  -3  -3       3339.15       3375.38       152.97 o
  -3  -3  -3       4635.13       4560.61       198.66 o
  -2  -3  -3       1292.38       1302.49        32.14 o
  -1  -3  -3       2921.39       2936.17        55.87 o
   0  -3  -3       4272.56       4062.56        75.66 o
   1  -3  -3        909.89        862.10        20.79 o
   2  -3  -3         30.39         37.39         4.87 o
   3  -3  -3       3619.83       3489.26        76.89 o
   4  -3  -3        430.87        421.39        12.35 o
   5  -3  -3       2988.35       2999.57        67.20 o
   6  -3  -3       2069.49       2017.31        60.52 o
   7  -3  -3       2536.43       2530.28       126.98 o
  -7  -2  -3        321.17        302.87        33.13 o
  -6  -2  -3        130.89        152.79        22.11 o
  -5  -2  -3       3005.41       2823.10       138.15 o
  -4  -2  -3       3199.35       2976.76       145.92 o
  -3  -2  -3       5136.29       5177.09       145.73 o
  -2  -2  -3        446.24        465.86        16.17 o
  -1  -2  -3         90.33         87.52         3.34 o
   0  -2  -3        201.22        206.16         5.64 o
   1  -2  -3        579.27        601.80        27.61 o
   2  -2  -3       4273.52       3797.07       107.43 o
   3  -2  -3       6046.65       5908.78       125.54 o
   4  -2  -3        567.55        548.23        14.55 o
   5  -2  -3        795.52        791.81        20.47 o
   6  -2  -3       2910.29       3001.60       173.71 o
   7  -2  -3        925.40        991.62        62.01 o
   8  -2  -3         21.34         20.51         9.61 o
  -8  -1  -3       1939.92       1914.99       113.25 o
  -7  -1  -3        811.55        813.71        59.21 o
  -6  -1  -3       1738.12       1635.68        93.19 o
  -5  -1  -3       1824.27       1692.39        91.95 o
  -4  -1  -3       6098.44       5914.75       166.36 o
  -3  -1  -3       1673.47       1676.21        55.82 o
  -2  -1  -3       1434.87       1513.15        45.09 o
  -1  -1  -3       1252.66       1341.51        33.52 o
   0  -1  -3        277.89        303.86         6.83 o
   1  -1  -3       1641.95       1558.65        35.59 o
   2  -1  -3      12501.66      11973.54       258.19 o
   3  -1  -3       3350.07       3104.63        68.53 o
   4  -1  -3       4494.33       4400.99        97.09 o
   5  -1  -3       1355.29       1349.96        33.47 o
   6  -1  -3       1118.61       1106.28        41.02 o
   7  -1  -3        229.78        226.49        25.42 o
   8  -1  -3        247.59        259.71        29.64 o
   9  -1  -3        211.85        210.11        30.81 o
  -8   0  -3       2491.18       2604.83       145.77 o
  -7   0  -3       2843.46       3121.12       155.83 o
  -6   0  -3       2167.77       2170.13       117.82 o
  -5   0  -3        550.62        538.67        41.35 o
  -4   0  -3       3333.49       3578.56       168.93 o
  -3   0  -3         30.15         38.49         8.76 o
  -2   0  -3        616.08        710.18        17.21 o
  -1   0  -3       3553.44       4529.09       209.09 o
   0   0  -3        126.18        173.75         4.46 o
   1   0  -3        147.19        158.42         4.84 o
   2   0  -3       4484.09       4689.50       176.90 o
   3   0  -3       2509.15       2774.27        78.98 o
   4   0  -3        788.31        897.97        21.51 o
   5   0  -3        784.21        868.65        21.92 o
   6   0  -3        145.72        161.19        19.49 o
   7   0  -3        288.02        341.27        32.38 o
   8   0  -3       1187.07       1389.16        83.49 o
  -8   1  -3        788.64        843.08        64.18 o
  -7   1  -3        544.97        493.04        43.91 o
  -6   1  -3        402.88        380.40        34.67 o
  -5   1  -3        599.50        602.28        42.80 o
  -4   1  -3         23.20         15.30         6.66 o
  -3   1  -3        423.46        456.84        30.24 o
  -2   1  -3       7608.12       7811.30       226.99 o
  -1   1  -3       3560.72       3702.92       112.95 o
   0   1  -3       3555.44       3423.41        99.45 o
   1   1  -3      13628.04      13770.09       413.54 o
   2   1  -3       1441.65       1364.13        59.41 o
   3   1  -3       1429.40       1438.80        41.00 o
   4   1  -3        106.83        114.94         6.10 o
   5   1  -3         40.99         30.99         9.37 o
   6   1  -3        308.90        299.68        28.25 o
   7   1  -3        568.59        536.05        43.46 o
   8   1  -3       1171.70       1177.81        77.25 o
   9   1  -3        953.99        965.21        73.46 o
  -8   2  -3       1734.22       1724.74       103.25 o
  -7   2  -3        221.31        195.23        25.30 o
  -6   2  -3        249.38        253.84        26.96 o
  -5   2  -3        254.46        239.65        24.00 o
  -3   2  -3       1920.70       1844.52        91.20 o
  -2   2  -3       5221.46       5223.22       165.44 o
  -1   2  -3        752.87        731.89        27.88 o
   0   2  -3        189.76        170.98        15.00 o
   1   2  -3       3318.74       3299.23       114.95 o
   2   2  -3       4108.83       4192.53       122.37 o
   3   2  -3         50.78         51.56         8.95 o
   4   2  -3        539.11        507.95        33.19 o
   5   2  -3        930.63        899.64        55.72 o
   6   2  -3        362.20        346.18        32.05 o
   7   2  -3       2047.41       2086.31       112.82 o
   8   2  -3       2700.53       2552.72       138.79 o
  -8   3  -3        151.01        150.38        25.27 o
  -7   3  -3        277.77        260.74        29.61 o
  -6   3  -3        858.27        869.73        56.65 o
  -5   3  -3       1164.56       1154.14        68.40 o
  -4   3  -3       2420.56       2344.24       111.08 o
  -3   3  -3       7891.06       7857.51       231.19 o
  -2   3  -3       5512.65       5181.84       158.07 o
  -1   3  -3       4565.80       4618.91       136.08 o
   0   3  -3        195.43        197.22         9.60 o
   1   3  -3       1779.66       1836.40        58.50 o
   2   3  -3         99.11         94.78         7.60 o
   3   3  -3       1956.79       1919.03        87.34 o
   4   3  -3       3417.30       3241.68       147.79 o
   5   3  -3       1068.18       1046.05        59.03 o
   6   3  -3       1465.79       1507.04        84.66 o
   7   3  -3       1152.48       1084.45        70.99 o
   8   3  -3       1855.43       1833.52       110.02 o
  -8   4  -3        311.19        301.55        34.12 o
  -7   4  -3        713.27        705.95        52.59 o
  -6   4  -3       2011.23       2012.13       101.92 o
  -5   4  -3       1433.12       1381.57        75.78 o
  -4   4  -3        894.63        817.66        48.64 o
  -3   4  -3       4523.93       4623.29       138.77 o
  -2   4  -3       5744.51       5627.63       168.38 o
  -1   4  -3       1216.14       1072.12        34.91 o
   0   4  -3       1451.23       1547.52        47.46 o
   1   4  -3        768.72        758.14        26.05 o
   2   4  -3         74.55         80.05         7.12 o
   3   4  -3       1450.04       1382.47        68.16 o
   4   4  -3       3214.72       3030.01       143.54 o
   5   4  -3       1330.95       1318.95        75.30 o
   6   4  -3        610.34        535.72        44.24 o
   7   4  -3        349.00        295.67        33.25 o
   8   4  -3        193.76        227.33        33.22 o
  -8   5  -3        163.31        137.61        24.00 o
  -7   5  -3       1391.42       1368.73        82.58 o
  -6   5  -3       1563.37       1579.62        85.45 o
  -5   5  -3       1605.68       1586.16        84.54 o
  -4   5  -3       1312.36       1311.54        47.00 o
  -3   5  -3       1808.34       1794.75        56.92 o
  -2   5  -3       1613.27       1677.25        60.21 o
  -1   5  -3       1364.69       1409.97        49.24 o
   0   5  -3        929.55        965.75        41.83 o
   1   5  -3        667.18        693.70        22.93 o
   2   5  -3       1843.20       1788.05        59.66 o
   3   5  -3       4385.70       4333.51       187.46 o
   4   5  -3       1681.39       1676.76        89.06 o
   5   5  -3       1235.19       1212.99        72.83 o
   6   5  -3        767.17        678.12        51.26 o
   7   5  -3        381.28        378.35        39.39 o
  -7   6  -3       1262.67       1247.09        77.74 o
  -6   6  -3       1229.00       1236.03        72.19 o
  -5   6  -3        573.12        551.59        39.18 o
  -4   6  -3       1327.63       1344.70        67.19 o
  -3   6  -3       1402.10       1433.68        47.22 o
  -2   6  -3         92.13        109.35         5.87 o
  -1   6  -3        300.08        271.04        12.80 o
   0   6  -3       1936.80       1996.00        59.44 o
   1   6  -3       1473.00       1456.64        47.97 o
   2   6  -3       4814.97       4886.08       147.61 o
   3   6  -3       1762.42       1727.15        83.91 o
   4   6  -3       1204.17       1208.32        69.78 o
   5   6  -3        162.35        128.33        20.12 o
   6   6  -3        432.40        407.56        38.88 o
   7   6  -3        119.10        119.48        25.27 o
  -7   7  -3       1027.28       1085.26        68.28 o
  -6   7  -3       1071.47       1123.63        64.69 o
  -5   7  -3        176.70        189.90        19.64 o
  -4   7  -3        156.66        171.86        16.17 o
  -3   7  -3        406.42        413.26        24.91 o
  -2   7  -3       2046.08       2035.37        47.49 o
   0   7  -3       2373.38       2392.24        71.45 o
   1   7  -3       2521.20       2556.63        80.46 o
   2   7  -3       1394.74       1390.30        70.99 o
   3   7  -3       1661.40       1622.48        84.42 o
   4   7  -3        401.18        430.21        35.54 o
   5   7  -3        957.87       1006.41        66.14 o
   6   7  -3        202.21        191.88        28.70 o
  -6   8  -3         62.61         47.89        12.38 o
  -5   8  -3        208.08        242.51        21.84 o
  -4   8  -3        411.71        460.63        28.76 o
  -3   8  -3       2047.28       2055.13        58.18 o
  -2   8  -3       2020.28       2101.22        77.83 o
   0   8  -3       1799.56       1780.91        81.29 o
   1   8  -3       2021.00       2078.27        92.95 o
   2   8  -3        226.65        215.29        20.15 o
   3   8  -3         65.19         57.35        12.62 o
   4   8  -3        124.97        120.90        19.43 o
   5   8  -3        634.11        705.28        53.43 o
  -5   9  -3       1205.80       1238.08        64.82 o
  -4   9  -3        799.78        894.70        45.33 o
   0   9  -3        672.44        715.01        38.67 o
   1   9  -3         93.77        104.93        12.50 o
   2   9  -3         41.06         42.74        10.66 o
   3   9  -3        447.63        457.35        38.01 o
   4   9  -3        824.48        820.10        57.89 o
   2  10  -3        478.72        498.04        36.56 o
  -1  -9  -2        112.76        116.33         6.28 o
   0  -9  -2        148.45        147.37         7.02 o
   1  -9  -2       1231.87       1241.37        35.60 o
   2  -9  -2       1764.39       1870.31        50.38 o
   3  -9  -2        786.64        813.01        23.75 o
   4  -9  -2        679.19        699.11        21.04 o
  -2  -8  -2        165.68        168.21         7.65 o
  -1  -8  -2        638.03        647.96        20.12 o
   0  -8  -2        704.08        732.05        21.70 o
   1  -8  -2        601.04        604.29        18.53 o
   2  -8  -2        576.26        592.50        17.77 o
   3  -8  -2        312.26        318.48        11.16 o
   4  -8  -2        135.28        133.47        10.24 o
   5  -8  -2         56.99         58.15         9.64 o
   6  -8  -2         47.76         49.67         6.14 o
  -2  -7  -2       2192.01       2226.48        82.58 o
  -1  -7  -2        673.92        714.39        21.22 o
   0  -7  -2       1298.79       1289.68        35.16 o
   1  -7  -2       2695.10       2707.42        69.79 o
   2  -7  -2       1065.82       1098.17        29.60 o
   3  -7  -2        185.55        194.75         7.39 o
   4  -7  -2         38.78         46.19         3.26 o
   5  -7  -2        364.99        370.09        12.52 o
   6  -7  -2        668.68        694.08        29.61 o
   7  -7  -2        867.48        886.90        36.56 o
  -3  -6  -2       1375.60       1427.62        55.06 o
  -2  -6  -2       2020.41       2009.13        61.32 o
  -1  -6  -2       1172.11       1195.98        33.67 o
   0  -6  -2       1796.11       1747.33        46.66 o
   1  -6  -2       1527.41       1518.61        39.89 o
   2  -6  -2        549.58        552.88        16.42 o
   3  -6  -2        211.40        211.77         7.85 o
   4  -6  -2         53.62         55.43         3.54 o
   5  -6  -2        146.13        147.73         6.51 o
   6  -6  -2        389.66        400.08        13.64 o
   7  -6  -2        675.75        756.91        32.38 o
  -4  -5  -2       1394.73       1435.78        78.70 o
  -3  -5  -2       4803.02       4729.35       104.66 o
  -2  -5  -2        982.51       1002.51        25.80 o
  -1  -5  -2       1167.76       1191.67        28.89 o
   0  -5  -2       1033.51       1043.20        24.63 o
   1  -5  -2        349.46        338.90        10.28 o
   2  -5  -2        380.73        364.25        10.97 o
   3  -5  -2       2674.64       2674.67        58.80 o
   4  -5  -2        574.93        598.85        15.18 o
   5  -5  -2        801.87        831.26        56.55 o
   6  -5  -2        921.63        964.40        30.62 o
  -6  -4  -2        473.30        472.95        40.09 o
  -5  -4  -2       1839.02       1741.33        93.76 o
  -4  -4  -2       1502.96       1441.92        77.04 o
  -3  -4  -2       3544.30       3533.78        78.43 o
  -2  -4  -2       1223.92       1302.83        31.34 o
  -1  -4  -2        234.20        208.81         7.43 o
   0  -4  -2       1634.23       1634.11        32.06 o
   1  -4  -2        130.57        130.93         4.37 o
   2  -4  -2        628.36        630.33        15.96 o
   3  -4  -2       2356.52       2365.57        52.12 o
   4  -4  -2       2105.51       2037.39        45.75 o
   5  -4  -2       1574.13       1588.15        58.45 o
   6  -4  -2       1241.56       1269.21        31.03 o
  -7  -3  -2        984.02        976.44        66.05 o
  -6  -3  -2        939.39        910.33        59.12 o
  -5  -3  -2       1284.38       1238.71        70.42 o
  -4  -3  -2       3440.43       3424.42        97.67 o
  -3  -3  -2       1738.05       1692.69        50.07 o
  -2  -3  -2       1974.88       1920.50        44.20 o
  -1  -3  -2        642.25        581.03        15.82 o
   0  -3  -2       1541.61       1575.67        30.49 o
   1  -3  -2        657.46        632.83        13.50 o
   2  -3  -2       4959.81       4702.97       104.32 o
   3  -3  -2       3035.90       2890.04        97.04 o
   4  -3  -2       2030.19       1986.00        45.47 o
   5  -3  -2        313.27        324.75         9.98 o
   6  -3  -2       1238.69       1240.37        30.98 o
   7  -3  -2        650.40        656.64        47.11 o
  -8  -2  -2       1060.52       1066.71        73.97 o
  -7  -2  -2        486.46        462.05        40.84 o
  -6  -2  -2        313.26        342.84        31.38 o
  -5  -2  -2         84.18         91.26        15.36 o
  -4  -2  -2        827.10        788.40        26.82 o
  -3  -2  -2        389.70        418.61        15.35 o
  -2  -2  -2       1800.48       1807.03        50.66 o
  -1  -2  -2       5334.11       5410.94       116.33 o
   0  -2  -2       2676.24       2632.26        44.85 o
   1  -2  -2       6645.00       6384.21       174.69 o
   2  -2  -2      18240.98      17509.53       382.20 o
   3  -2  -2      10155.03       9828.03       213.90 o
   4  -2  -2       1256.09       1187.03        27.96 o
   5  -2  -2        437.24        430.67        12.40 o
   6  -2  -2        212.54        220.25        10.72 o
   7  -2  -2        510.59        445.84        37.11 o
   8  -2  -2        813.16        801.63        58.07 o
  -8  -1  -2       1163.33       1161.46        77.86 o
  -7  -1  -2       1234.34       1183.48        74.69 o
  -6  -1  -2        461.36        461.26        37.41 o
  -5  -1  -2        260.68        269.59        25.39 o
  -4  -1  -2         82.12         79.78         5.40 o
  -3  -1  -2        958.37        956.74        51.11 o
  -2  -1  -2       8240.18       8281.14       339.13 o
  -1  -1  -2       5127.34       5330.55       120.98 o
   0  -1  -2       2791.69       2712.76        60.43 o
   1  -1  -2      12520.64      11986.02       235.55 o
   2  -1  -2       1464.81       1432.35        31.76 o
   3  -1  -2       2016.76       2014.83        45.18 o
   4  -1  -2        343.11        337.51         9.73 o
   5  -1  -2        372.54        380.35        11.15 o
   6  -1  -2        587.39        575.21        21.65 o
   7  -1  -2        716.38        757.78        51.86 o
   8  -1  -2       2045.79       1973.00       112.64 o
   9  -1  -2       1804.84       1934.21       113.70 o
  -8   0  -2        611.22        584.33        52.38 o
  -7   0  -2        316.08        323.26        33.70 o
  -6   0  -2       1358.25       1508.70        86.35 o
  -5   0  -2        189.77        196.67        21.44 o
  -4   0  -2        234.14        250.34        22.38 o
  -3   0  -2       6193.22       7273.40       262.24 o
  -2   0  -2      23565.48      28676.15       678.44 o
  -1   0  -2      14258.51      18922.81       946.47 o
   0   0  -2       4749.49       5701.15       110.58 o
   1   0  -2       5327.27       6583.11       255.30 o
   2   0  -2      11813.49      13742.18       310.84 o
   3   0  -2        449.63        485.62        16.40 o
   4   0  -2       3879.40       4290.65       134.58 o
   5   0  -2       1889.01       2156.68        47.87 o
   6   0  -2        910.46       1046.23        61.26 o
   7   0  -2        903.16       1033.55        64.72 o
   8   0  -2       1543.18       1745.76       100.32 o
   9   0  -2        384.33        500.72        47.59 o
  -8   1  -2        318.81        302.42        34.79 o
  -7   1  -2         82.59         68.91        17.14 o
  -6   1  -2       1564.79       1468.88        83.58 o
  -5   1  -2       1988.07       1950.71        95.57 o
  -4   1  -2       3470.43       3525.37       150.95 o
  -3   1  -2       4716.02       4862.24       206.40 o
  -2   1  -2       9333.64       9691.31       274.89 o
  -1   1  -2       1626.18       1459.53        47.05 o
   0   1  -2       1654.26       1712.32        33.11 o
   1   1  -2        215.47        207.08         5.39 o
   2   1  -2       1300.29       1336.56        29.93 o
   3   1  -2        640.82        579.08        15.01 o
   4   1  -2       4774.13       4277.29       124.25 o
   5   1  -2       6189.76       5865.88       270.25 o
   6   1  -2       1639.90       1497.70        86.11 o
   7   1  -2        879.84        805.31        58.16 o
   8   1  -2       1015.69       1016.50        72.28 o
   9   1  -2         47.02         55.51        18.31 o
  -8   2  -2         84.08         76.80        19.07 o
  -7   2  -2        596.95        529.27        44.61 o
  -6   2  -2       2190.09       2265.81       113.46 o
  -5   2  -2       2034.04       1957.73        97.31 o
  -4   2  -2       2322.00       2275.72       108.40 o
  -3   2  -2       5202.25       5386.11       159.55 o
  -2   2  -2       4577.02       4522.91       136.73 o
  -1   2  -2        580.70        592.42        21.06 o
   0   2  -2       2886.48       3183.91        95.39 o
   1   2  -2       8250.37       8481.77       343.31 o
   2   2  -2       3873.03       3864.98       113.05 o
   3   2  -2       9740.28       9607.50       409.40 o
   4   2  -2       7893.13       7127.60       327.00 o
   5   2  -2       2387.25       2213.35       114.96 o
   6   2  -2        464.11        426.81        36.38 o
   7   2  -2        665.49        630.77        49.61 o
   8   2  -2        536.64        518.76        47.62 o
  -8   3  -2        509.44        551.44        48.25 o
  -7   3  -2       3030.57       2952.22       145.89 o
  -6   3  -2       2326.37       2265.18       115.59 o
  -5   3  -2        949.56        927.83        55.30 o
  -4   3  -2       1550.45       1523.39        76.53 o
  -3   3  -2        198.05        192.67        11.10 o
  -2   3  -2        932.93        990.87        33.28 o
  -1   3  -2       2691.16       2794.56        83.21 o
   1   3  -2       4625.99       4710.62       139.45 o
   2   3  -2       2595.55       2618.44        81.16 o
   3   3  -2       7625.89       7064.74       307.24 o
   4   3  -2       2981.27       2945.11       138.76 o
   5   3  -2        909.89        843.32        54.54 o
   6   3  -2         58.48         59.94        15.18 o
   7   3  -2        135.25        130.83        22.92 o
   8   3  -2        252.01        255.74        33.52 o
  -8   4  -2       1068.24       1029.99        71.53 o
  -7   4  -2       1305.86       1220.76        79.66 o
  -6   4  -2       2143.72       2070.83       110.41 o
  -5   4  -2        381.06        385.06        31.35 o
  -4   4  -2        193.79        195.44        18.70 o
  -3   4  -2        317.11        323.57        15.89 o
  -2   4  -2       5858.99       6353.70       180.17 o
  -1   4  -2       7808.94       7532.94       255.62 o
   1   4  -2       5110.21       5374.69       154.57 o
   2   4  -2       3346.53       3489.35       105.28 o
   3   4  -2       1392.24       1360.90        68.25 o
   4   4  -2       1066.20       1024.39        60.36 o
   5   4  -2         87.80         98.07        16.54 o
   6   4  -2        314.73        268.75        29.46 o
   7   4  -2         55.45         50.54        16.38 o
   8   4  -2        409.59        371.42        41.71 o
  -8   5  -2        929.58        865.24        63.34 o
  -7   5  -2       1121.10       1044.96        72.10 o
  -6   5  -2        671.98        642.91        47.71 o
  -5   5  -2        972.32        948.34        57.59 o
  -4   5  -2        751.59        782.69        30.75 o
  -3   5  -2         29.57         39.38         4.86 o
  -2   5  -2       1082.65       1108.01        35.42 o
  -1   5  -2       5631.21       5727.73       195.83 o
   0   5  -2       4364.67       4440.92       130.40 o
   1   5  -2        943.11        906.02        32.74 o
   2   5  -2        587.23        581.53        23.23 o
   3   5  -2       1666.09       1725.31        83.88 o
   4   5  -2       1074.68       1026.32        61.44 o
   5   5  -2       1533.15       1474.45        85.39 o
   6   5  -2        939.05        893.74        62.74 o
   7   5  -2        389.07        380.01        40.39 o
  -8   6  -2        387.82        358.92        37.35 o
  -7   6  -2        416.93        413.20        38.07 o
  -6   6  -2        196.33        212.28        23.64 o
  -5   6  -2        850.46        911.08        52.10 o
  -4   6  -2        725.05        720.28        41.59 o
  -3   6  -2       3231.45       3363.69       100.77 o
  -2   6  -2        669.07        663.61        17.71 o
  -1   6  -2       1544.88       1575.92        56.89 o
   0   6  -2        140.06        133.89         6.84 o
   1   6  -2        449.84        490.26        19.74 o
   2   6  -2        561.90        607.35        25.42 o
   3   6  -2        197.61        181.46        19.40 o
   4   6  -2        167.74        195.47        22.56 o
   5   6  -2       1207.92       1222.09        75.03 o
   6   6  -2       1643.63       1657.87        98.91 o
   7   6  -2        972.68       1016.83        75.45 o
  -7   7  -2         17.81         15.84         9.58 o
  -6   7  -2        267.48        258.33        26.26 o
  -5   7  -2       1193.34       1260.70        67.41 o
  -4   7  -2        918.13        947.05        52.26 o
  -3   7  -2       1502.78       1482.67        45.04 o
  -2   7  -2       1382.61       1406.06        30.12 o
  -1   7  -2       1521.56       1615.96        39.01 o
   0   7  -2        519.59        541.60        20.27 o
   1   7  -2        324.61        328.05        22.65 o
   2   7  -2        523.18        536.98        34.79 o
   3   7  -2        176.55        200.77        21.63 o
   4   7  -2       1865.76       1871.59        99.75 o
   5   7  -2       1150.62       1200.88        76.14 o
   6   7  -2        737.35        704.35        57.95 o
  -6   8  -2        579.09        614.00        43.52 o
  -5   8  -2        369.33        389.97        30.30 o
  -4   8  -2        612.09        662.11        23.98 o
  -3   8  -2        391.65        366.45        16.13 o
  -2   8  -2        125.05        140.65        10.99 o
   0   8  -2        231.20        290.94        19.82 o
   1   8  -2        543.20        582.04        34.88 o
   2   8  -2        802.14        825.43        49.03 o
   3   8  -2       1037.39       1070.17        64.85 o
   4   8  -2       1278.42       1258.77        78.16 o
   5   8  -2       1769.81       1762.29       104.30 o
  -5   9  -2       1039.23       1076.56        60.24 o
  -4   9  -2        663.25        668.27        41.17 o
  -3   9  -2        317.58        317.12        21.99 o
  -1   9  -2         26.91         47.89         8.34 o
   0   9  -2        623.64        662.16        38.82 o
   1   9  -2       1774.69       1751.33        85.36 o
   2   9  -2        842.17        858.98        52.10 o
   3   9  -2        709.81        679.35        49.30 o
   4   9  -2        608.27        599.93        48.64 o
   1  10  -2       1036.57       1096.86        62.35 o
   2  10  -2        576.01        593.36        44.76 o
  -2  -9  -1        914.64        919.46        38.13 o
  -1  -9  -1       1701.32       1714.31        52.00 o
   0  -9  -1       1395.69       1434.19        38.92 o
   1  -9  -1        928.82        946.83        26.77 o
   2  -9  -1        546.73        551.57        17.02 o
   3  -9  -1        285.91        281.01        10.01 o
   4  -9  -1         40.06         38.77         3.22 o
  -2  -8  -1       1360.05       1377.44        53.58 o
  -1  -8  -1        880.42        906.81        35.99 o
   0  -8  -1       1429.65       1421.85        38.53 o
   1  -8  -1        584.58        584.25        17.06 o
   2  -8  -1         53.64         56.38         3.32 o
   3  -8  -1        325.80        317.31        10.52 o
   4  -8  -1       1188.74       1185.43        32.61 o
   5  -8  -1       1268.62       1268.06        34.87 o
   6  -8  -1       1442.84       1463.83        39.93 o
  -3  -7  -1       3048.04       2986.49       108.10 o
  -2  -7  -1       1262.39       1296.31        37.90 o
  -1  -7  -1        431.62        458.66        15.67 o
   0  -7  -1         86.86         92.28         4.38 o
   1  -7  -1        848.70        821.39        22.60 o
   2  -7  -1        326.31        330.45        10.29 o
   3  -7  -1       1461.86       1447.35        39.25 o
   4  -7  -1        799.87        786.34        21.91 o
   5  -7  -1       1428.38       1413.74        38.17 o
   6  -7  -1        877.63        896.84        26.15 o
   7  -7  -1       1477.99       1415.93        57.41 o
  -3  -6  -1       2581.71       2636.14        69.31 o
  -2  -6  -1         23.57         26.46         5.50 o
  -1  -6  -1        195.48        200.86         8.46 o
   0  -6  -1        553.53        546.05        22.35 o
   1  -6  -1       2222.68       2167.69        56.28 o
   2  -6  -1       4295.67       4244.90       107.98 o
   3  -6  -1       3669.46       3695.52        93.10 o
   4  -6  -1       3393.84       3246.06        82.25 o
   5  -6  -1       1028.23       1061.22        29.00 o
   6  -6  -1        452.74        487.99        15.62 o
   7  -6  -1        517.58        530.75        24.61 o
  -4  -5  -1       1693.12       1682.11        36.79 o
  -3  -5  -1       1241.73       1282.08        25.02 o
  -2  -5  -1        434.47        435.15         9.89 o
  -1  -5  -1       1582.57       1569.97        35.99 o
   0  -5  -1       2173.34       2140.09        58.73 o
   1  -5  -1       1920.17       1922.80        46.73 o
   2  -5  -1       3702.62       3593.24        90.63 o
   3  -5  -1       4855.04       4802.76       105.08 o
   4  -5  -1       3046.81       2888.99       133.50 o
   5  -5  -1        602.33        598.50        17.57 o
   6  -5  -1        432.91        454.22        14.63 o
   7  -5  -1         31.96         29.18         5.24 o
  -7  -4  -1       1663.10       1585.77        93.76 o
  -6  -4  -1        712.51        693.33        49.64 o
  -5  -4  -1       1019.07        960.21        58.55 o
  -4  -4  -1        253.07        250.43         7.22 o
  -3  -4  -1         74.87         76.18         3.14 o
  -2  -4  -1       3202.01       3223.72        58.04 o
  -1  -4  -1       3906.74       3764.18        67.14 o
   0  -4  -1       3372.25       3266.12        92.12 o
   1  -4  -1       2668.97       2681.26        50.84 o
   2  -4  -1       2373.54       2294.75        59.62 o
   3  -4  -1        429.91        409.62        10.87 o
   4  -4  -1         42.52         45.78         2.66 o
   5  -4  -1        584.36        598.61        15.94 o
   6  -4  -1        335.50        339.83        13.35 o
   7  -4  -1        199.85        243.57        13.97 o
  -8  -3  -1       1103.07       1123.90        75.39 o
  -7  -3  -1       1196.80       1168.12        73.64 o
  -6  -3  -1        204.17        219.44        24.64 o
  -5  -3  -1        746.09        716.31        46.83 o
  -4  -3  -1        355.61        360.68        14.44 o
  -3  -3  -1       1092.35       1126.40        24.72 o
  -2  -3  -1       5584.30       5407.67       109.44 o
  -1  -3  -1       6260.22       6086.36       107.48 o
   0  -3  -1       4959.23       5019.07        97.18 o
   1  -3  -1       1083.12       1014.37        34.13 o
   2  -3  -1       3952.06       3828.82        82.86 o
   3  -3  -1        547.20        515.81        13.15 o
   4  -3  -1       1047.98       1026.12        24.57 o
   5  -3  -1       2204.63       2167.41        49.11 o
   6  -3  -1        726.08        757.98        33.25 o
   7  -3  -1       1014.83        953.10        60.87 o
  -8  -2  -1       1556.53       1586.13        95.93 o
  -7  -2  -1        272.08        241.64        28.43 o
  -6  -2  -1        394.62        373.86        34.00 o
  -5  -2  -1       1196.40       1163.48        65.60 o
  -4  -2  -1        865.67        890.12        67.03 o
  -3  -2  -1       1711.16       1654.07        50.09 o
  -2  -2  -1       6749.11       6801.12       138.42 o
  -1  -2  -1       1867.22       1836.46        34.68 o
   0  -2  -1       1053.30       1096.67        22.00 o
   1  -2  -1        608.74        648.40        13.63 o
   2  -2  -1       1034.66       1082.98        22.20 o
   3  -2  -1        429.59        413.48        10.82 o
   4  -2  -1       4523.41       4284.26        95.18 o
   5  -2  -1       2894.00       2692.59        63.24 o
   6  -2  -1        970.44        979.47        40.89 o
   7  -2  -1       1312.22       1281.15        76.65 o
   8  -2  -1       1779.68       1696.97       101.08 o
  -8  -1  -1          6.28          9.52         7.62 o
  -7  -1  -1        299.75        320.04        32.74 o
  -6  -1  -1       3221.11       3107.84       148.63 o
  -5  -1  -1       1658.86       1613.33        89.27 o
  -4  -1  -1       3207.49       3188.04        88.84 o
  -3  -1  -1       3850.09       3655.72       166.10 o
  -2  -1  -1      10250.65       9425.50       477.81 o
  -1  -1  -1       2144.97       2025.78        39.45 o
   0  -1  -1        207.56        217.73         4.58 o
   1  -1  -1        690.48        653.66        20.79 o
   2  -1  -1       4361.68       4311.93       157.40 o
   3  -1  -1       1236.82       1144.26        26.17 o
   4  -1  -1       4713.76       4360.28        95.95 o
   5  -1  -1       6059.21       5935.96       128.68 o
   6  -1  -1       1415.50       1331.03        41.67 o
   7  -1  -1        628.76        689.20        49.06 o
   8  -1  -1        975.62        924.67        65.42 o
   9  -1  -1        141.24        144.81        26.44 o
  -8   0  -1        190.57        198.42        28.79 o
  -7   0  -1       2103.94       2210.55       123.49 o
  -6   0  -1       3983.77       3954.35       193.63 o
  -5   0  -1       2387.91       2409.45       126.47 o
  -4   0  -1       1231.12       1326.51        70.15 o
  -3   0  -1        934.33       1061.43        32.04 o
  -2   0  -1        956.01       1159.27        50.75 o
  -1   0  -1        238.73        266.94         6.41 o
   1   0  -1       6696.81       7465.23       168.44 o
   2   0  -1       2828.24       3277.22       116.53 o
   3   0  -1       4417.57       5181.63       138.21 o
   4   0  -1       3282.58       3813.86       104.31 o
   5   0  -1       1976.10       2248.19        50.48 o
   6   0  -1        259.09        297.27        27.77 o
   7   0  -1        259.65        370.07        33.79 o
   8   0  -1        211.13        197.13        28.16 o
   9   0  -1        351.69        419.01        43.31 o
  -9   1  -1        284.79        269.44        35.09 o
  -8   1  -1        574.71        554.03        49.58 o
  -7   1  -1       2889.94       2866.92       145.95 o
  -6   1  -1       1716.51       1681.73        95.36 o
  -5   1  -1       1991.62       1862.56        97.58 o
  -4   1  -1        910.68        938.58        54.30 o
  -3   1  -1       2340.74       2280.45       103.94 o
  -2   1  -1         71.64         83.61        13.01 o
  -1   1  -1       4068.38       4109.32       130.04 o
   1   1  -1       7563.08       7629.26       148.92 o
   2   1  -1       4012.84       3845.11        73.94 o
   3   1  -1       4339.42       4044.56       198.88 o
   4   1  -1       4036.40       4043.30       110.67 o
   5   1  -1        455.80        436.90        24.23 o
   6   1  -1         42.66         33.16        10.87 o
   7   1  -1         72.95         86.56        18.40 o
   8   1  -1         86.92         85.02        20.48 o
   9   1  -1        160.49        177.61        30.72 o
  -9   2  -1        858.15        870.73        68.04 o
  -8   2  -1       1210.46       1210.43        80.90 o
  -7   2  -1       1746.51       1715.94        96.83 o
  -6   2  -1       3067.36       3048.62       149.03 o
  -5   2  -1        215.27        223.12        21.93 o
  -4   2  -1        214.11        232.00        20.66 o
  -3   2  -1        876.02        930.93        39.21 o
  -2   2  -1        223.65        237.26        11.07 o
  -1   2  -1         89.41         91.21         4.87 o
   0   2  -1      11940.48      11836.90       393.11 o
   2   2  -1       1184.71       1214.18        39.06 o
   3   2  -1       1729.43       1680.76        80.42 o
   4   2  -1       2908.88       2857.58       130.20 o
   5   2  -1        155.81        146.17        18.13 o
   6   2  -1       1665.58       1516.44        87.13 o
   7   2  -1        625.85        636.16        49.67 o
   8   2  -1       1492.55       1472.85        94.60 o
  -8   3  -1        422.37        388.05        38.97 o
  -7   3  -1        926.83        946.02        63.34 o
  -6   3  -1        566.47        550.02        42.35 o
  -5   3  -1        402.24        390.73        31.62 o
  -4   3  -1       2344.29       2290.69       111.29 o
  -3   3  -1       1773.02       1824.65        58.82 o
  -2   3  -1       2619.26       2771.29        83.04 o
  -1   3  -1      10663.05      10591.11       323.64 o
   0   3  -1       9101.88       9006.60       300.79 o
   1   3  -1       1258.63       1250.13        39.18 o
   2   3  -1        330.45        310.73        15.19 o
   3   3  -1       2014.12       2010.56        96.47 o
   4   3  -1        208.76        217.70        20.75 o
   5   3  -1       1287.54       1284.01        71.11 o
   6   3  -1       2207.02       2002.61       110.99 o
   7   3  -1       1521.53       1389.61        88.67 o
   8   3  -1        381.40        393.80        42.32 o
  -8   4  -1         21.43         45.54        15.87 o
  -7   4  -1        338.06        320.01        33.13 o
  -6   4  -1         78.63         85.24        16.44 o
  -5   4  -1       1135.52       1159.59        64.39 o
  -4   4  -1       1256.92       1228.75        44.78 o
  -3   4  -1       1952.16       2075.01        64.70 o
  -2   4  -1       2854.31       2813.69        85.51 o
  -1   4  -1       5086.46       4965.12       111.78 o
   0   4  -1       5633.68       5634.28       123.96 o
   1   4  -1       3372.56       3527.87       105.62 o
   2   4  -1        139.30        156.22        10.37 o
   3   4  -1        185.09        193.27        18.46 o
   4   4  -1        139.35        152.97        18.10 o
   5   4  -1       3473.38       3247.65       159.57 o
   6   4  -1       2138.24       2053.57       114.51 o
   7   4  -1       1147.98       1117.34        78.37 o
   8   4  -1        164.80        172.70        31.14 o
  -8   5  -1        154.53        150.83        25.39 o
  -7   5  -1        462.61        513.22        43.13 o
  -6   5  -1       1148.75       1074.78        67.10 o
  -5   5  -1       2328.00       2256.54       114.12 o
  -4   5  -1       4624.03       4630.84       141.55 o
  -3   5  -1       2286.46       2236.82        72.24 o
  -2   5  -1       1501.11       1493.61        47.54 o
  -1   5  -1       1953.38       1954.88        46.16 o
   0   5  -1        525.91        545.14        19.28 o
   1   5  -1       2757.55       2895.05        91.62 o
   2   5  -1       1096.48       1115.11        63.73 o
   3   5  -1        628.70        647.10        40.45 o
   4   5  -1       1865.30       1809.85        95.87 o
   5   5  -1       2896.65       2786.29       139.00 o
   6   5  -1       1733.63       1593.15        95.69 o
   7   5  -1        363.98        377.26        41.38 o
  -8   6  -1        273.71        288.66        33.37 o
  -7   6  -1        599.85        599.39        47.56 o
  -6   6  -1       1918.71       1892.62       100.93 o
  -5   6  -1       2393.32       2422.79       115.32 o
  -4   6  -1       3327.33       3382.16       151.13 o
  -3   6  -1       1925.23       1901.00        61.84 o
  -2   6  -1       2135.51       2176.25        45.11 o
  -1   6  -1       1049.61       1031.22        26.33 o
   0   6  -1          0.72          3.35         2.36 o
   1   6  -1       1646.50       1689.37        60.33 o
   2   6  -1       1938.95       1895.06        64.86 o
   3   6  -1       1396.91       1300.94        75.06 o
   4   6  -1       1287.31       1200.49        74.24 o
   5   6  -1        933.62        890.66        62.10 o
   6   6  -1        184.09        190.65        29.06 o
  -7   7  -1        513.94        501.26        43.49 o
  -6   7  -1       1152.94       1148.72        68.58 o
  -5   7  -1       1922.31       1797.44        93.61 o
  -4   7  -1        358.59        373.14        27.80 o
  -3   7  -1        288.88        295.66        13.59 o
  -2   7  -1        249.05        263.75        12.08 o
  -1   7  -1        413.06        439.08        14.21 o
   0   7  -1       1367.85       1372.79        47.55 o
   1   7  -1       4225.55       4058.80       181.34 o
   2   7  -1       1516.96       1486.32        80.99 o
   3   7  -1       1849.27       1888.04       102.52 o
   4   7  -1       1711.27       1749.43        98.10 o
   5   7  -1        485.38        468.98        43.52 o
   6   7  -1          9.18         19.37        11.66 o
  -6   8  -1        653.24        696.82        49.54 o
  -5   8  -1        463.91        466.38        35.60 o
  -4   8  -1         26.51         21.37         4.88 o
  -3   8  -1        561.24        592.07        28.09 o
  -2   8  -1        816.19        834.99        29.47 o
  -1   8  -1       2165.63       2230.91       102.01 o
   0   8  -1       2955.50       3126.30       141.59 o
   1   8  -1       2491.70       2405.56       117.25 o
   2   8  -1       1190.53       1194.83        67.62 o
   3   8  -1        404.09        379.94        34.67 o
   4   8  -1         11.55          6.29         6.99 o
   5   8  -1         13.66         14.61         9.70 o
  -5   9  -1        137.77        144.18        18.16 o
  -4   9  -1        574.00        586.95        38.01 o
  -3   9  -1        959.91       1035.20        53.70 o
  -2   9  -1       1341.84       1302.29        67.38 o
  -1   9  -1       1548.71       1649.44        86.05 o
   0   9  -1       1034.74       1101.61        61.77 o
   1   9  -1        938.87        929.64        57.62 o
   2   9  -1        354.59        361.27        32.86 o
   3   9  -1        125.86        128.85        21.50 o
   1  10  -1         93.60        112.61        18.61 o
   0 -10   0        117.21        122.04         5.77 o
   1 -10   0         65.42         73.65         4.22 o
   2 -10   0        242.51        251.00         9.00 o
  -3  -9   0       1520.93       1614.68        63.43 o
  -2  -9   0        632.94        634.60        28.37 o
  -1  -9   0        176.80        167.34        10.12 o
   0  -9   0         61.26         58.62         3.61 o
   1  -9   0         75.11         78.42         4.00 o
   2  -9   0        352.44        354.75        11.16 o
   3  -9   0       1834.23       1792.95        47.24 o
   4  -9   0       1082.52       1108.13        29.84 o
   5  -9   0       1026.89       1083.05        29.74 o
  -3  -8   0       1166.61       1125.89        45.24 o
  -2  -8   0          0.98          4.19         1.81 o
  -1  -8   0         19.06         19.97         3.34 o
   0  -8   0         52.79         72.13         5.66 o
   1  -8   0        641.27        624.90        17.45 o
   2  -8   0        195.87        202.31         6.92 o
   3  -8   0        322.97        314.60        10.06 o
   4  -8   0        655.55        647.82        18.92 o
   5  -8   0        680.93        663.51        19.36 o
   6  -8   0        214.93        215.39         8.75 o
  -3  -7   0        106.31        109.09         6.86 o
  -2  -7   0        145.17        162.68         5.68 o
  -1  -7   0       2423.47       2405.02        63.76 o
   0  -7   0       2059.60       2098.63        80.45 o
   1  -7   0        876.71        856.47        22.46 o
   2  -7   0       1721.29       1729.80        44.88 o
   3  -7   0       1013.13        982.02        26.54 o
   4  -7   0        797.92        791.43        22.34 o
   5  -7   0        130.33        132.48         5.78 o
   6  -7   0         25.07         27.71         2.93 o
   7  -7   0        373.44        391.60        19.28 o
  -4  -6   0         54.17         57.94         3.33 o
  -3  -6   0        756.32        765.24        17.53 o
  -2  -6   0        780.79        799.68        18.02 o
  -1  -6   0        903.31        874.10        19.25 o
   0  -6   0       1386.92       1343.83        50.66 o
   1  -6   0       1982.35       1991.34        73.55 o
   2  -6   0       1353.24       1333.90        35.07 o
   3  -6   0       1718.46       1599.56        44.10 o
   4  -6   0        546.62        554.74        15.93 o
   5  -6   0        124.75        122.42         5.49 o
   6  -6   0        200.74        202.47         8.06 o
   7  -6   0        264.37        285.79        15.48 o
  -5  -5   0        647.08        687.90        44.98 o
  -4  -5   0        610.88        644.77        15.91 o
  -3  -5   0        652.29        662.02        15.93 o
  -2  -5   0       3092.32       3083.44        56.02 o
  -1  -5   0       5554.67       5465.56        88.97 o
   0  -5   0       2349.04       2423.41        57.74 o
   1  -5   0        743.56        729.74        24.55 o
   2  -5   0        789.49        771.80        21.28 o
   3  -5   0        876.57        839.37        22.97 o
   4  -5   0       1212.64       1199.18        27.94 o
   5  -5   0       1388.84       1394.37        37.05 o
   6  -5   0        844.65        884.48        32.62 o
   7  -5   0        779.84        809.89        34.00 o
  -7  -4   0        330.29        337.63        33.52 o
  -6  -4   0        640.03        685.89        47.65 o
  -5  -4   0       1866.66       1799.43        94.27 o
  -4  -4   0       1875.48       1864.18        54.52 o
  -3  -4   0       1669.07       1650.88        35.21 o
  -2  -4   0       5292.26       5339.66       109.41 o
  -1  -4   0       8111.95       8061.35       155.56 o
   0  -4   0       2949.87       2805.92        54.92 o
   1  -4   0       2545.07       2574.77        91.08 o
   2  -4   0        569.14        513.32        14.03 o
   3  -4   0        166.99        172.91         5.47 o
   4  -4   0        737.93        710.62        17.77 o
   5  -4   0       3030.34       2913.44        65.16 o
   6  -4   0       1638.73       1687.85        39.89 o
   7  -4   0        873.77        932.98        37.83 o
  -8  -3   0         43.47         47.14        15.21 o
  -7  -3   0          2.10          5.39         5.12 o
  -6  -3   0       2111.39       1965.92       105.05 o
  -5  -3   0       2030.77       1737.05        93.07 o
  -4  -3   0       2072.05       2005.27       101.83 o
  -3  -3   0       6189.01       6205.21       167.45 o
  -2  -3   0       2100.65       1936.71        54.80 o
  -1  -3   0       3702.66       3864.36        62.52 o
   0  -3   0       1583.50       1633.05        45.68 o
   1  -3   0        841.16        786.88        30.57 o
   2  -3   0       1320.50       1339.05        29.14 o
   3  -3   0        883.21        869.59        20.29 o
   4  -3   0       4172.77       3832.46       172.70 o
   5  -3   0       2290.60       2334.03        85.53 o
   6  -3   0       1860.17       1857.93        43.99 o
   7  -3   0        334.70        369.01        33.37 o
  -8  -2   0        174.67        169.30        26.11 o
  -7  -2   0        953.51        950.54        63.97 o
  -6  -2   0       1851.11       1853.82        97.58 o
  -5  -2   0       3397.43       3050.65       121.32 o
  -4  -2   0       1046.65        951.60        30.92 o
  -3  -2   0       1688.96       1640.72        58.57 o
  -2  -2   0       5149.25       5076.98       140.88 o
  -1  -2   0        220.78        234.70         7.08 o
   0  -2   0        980.76        967.00        16.49 o
   1  -2   0      13863.09      13699.81       377.16 o
   2  -2   0       2310.83       2267.28        43.99 o
   3  -2   0       7498.59       7315.99       183.72 o
   4  -2   0       9425.60       9359.48       201.93 o
   5  -2   0       2850.26       2784.38        63.42 o
   6  -2   0        175.30        177.62         6.91 o
   7  -2   0        106.46        103.19        18.40 o
   8  -2   0        174.67        180.23        26.35 o
  -8  -1   0        246.64        262.90        30.84 o
  -7  -1   0       3790.85       3658.37       175.05 o
  -6  -1   0       2255.17       2178.11       109.39 o
  -5  -1   0       2248.65       2112.87        62.66 o
  -4  -1   0        978.97        915.33        51.08 o
  -3  -1   0         89.27         86.92        11.41 o
  -2  -1   0        393.09        370.85        30.20 o
  -1  -1   0       6193.07       6052.88       192.17 o
   0  -1   0       4765.34       4840.25       187.04 o
   1  -1   0       7808.32       8136.97       184.50 o
   2  -1   0       6258.17       6080.17       117.89 o
   3  -1   0       3417.27       3070.99        71.48 o
   4  -1   0       4510.65       4247.36       109.85 o
   5  -1   0       1023.95       1029.24        25.62 o
   6  -1   0        319.19        330.56        14.12 o
   7  -1   0        179.55        160.50        23.04 o
   8  -1   0       1270.92       1212.48        78.19 o
   9  -1   0        613.13        604.60        54.36 o
  -9   0   0        245.99        191.01        30.54 o
  -8   0   0        133.44        159.60        25.66 o
  -7   0   0        555.98        562.37        47.08 o
  -6   0   0       1699.01       1794.46        99.48 o
  -5   0   0        320.70        303.14        28.22 o
  -4   0   0       1804.12       1956.26        58.74 o
  -3   0   0       3079.48       2991.19        89.32 o
  -2   0   0       3690.22       4438.55       157.73 o
  -1   0   0       3346.02       3652.38       164.75 o
   1   0   0       3388.01       4048.25       158.12 o
   2   0   0       3691.92       4383.63       131.60 o
   3   0   0       3062.86       3439.15       188.48 o
   4   0   0       1799.72       2091.72        58.94 o
   5   0   0        328.21        377.17        11.04 o
   6   0   0       1712.28       1981.01       101.20 o
   7   0   0        581.08        701.28        50.84 o
   8   0   0        151.18        202.79        29.00 o
   9   0   0        232.67        235.59        34.46 o
  -9   1   0        597.90        622.04        55.36 o
  -8   1   0       1296.20       1125.11        77.01 o
  -7   1   0        167.78        187.67        24.37 o
  -6   1   0        319.48        297.30        29.46 o
  -5   1   0       1059.12       1114.29        61.74 o
  -4   1   0       4555.45       4415.88       190.95 o
  -3   1   0       3583.23       3663.02       135.64 o
  -2   1   0       6424.82       6236.96       193.66 o
  -1   1   0       7727.59       7854.94       184.30 o
   1   1   0       6222.38       6020.85       115.05 o
   2   1   0        403.97        380.40        10.48 o
   3   1   0         95.28         98.26         3.81 o
   4   1   0        926.07        878.95        38.33 o
   5   1   0       2179.82       2103.65        88.82 o
   6   1   0       2150.37       1956.89       108.07 o
   7   1   0       3744.12       3423.84       175.26 o
   8   1   0        198.93        177.79        29.09 o
  -9   2   0        448.62        392.20        42.65 o
  -8   2   0        155.15        152.16        25.30 o
  -7   2   0        110.66        113.64        20.24 o
  -6   2   0        177.92        167.82        21.11 o
  -5   2   0       2910.09       2969.14       136.26 o
  -4   2   0       9239.71       9634.79       399.13 o
  -3   2   0       7602.91       7947.76       225.00 o
  -2   2   0       2231.99       2225.33        69.88 o
  -1   2   0      13910.09      13665.79       405.75 o
   0   2   0        940.59        956.52        23.02 o
   1   2   0        217.16        233.11        10.78 o
   2   2   0       5194.93       5265.03       155.70 o
   3   2   0       1634.87       1543.84        78.10 o
   4   2   0       1048.90       1012.40        56.29 o
   5   2   0       3424.20       3189.19       149.48 o
   6   2   0       1801.58       1721.27        98.13 o
   7   2   0        901.23        903.43        65.33 o
   8   2   0        166.60        163.84        28.52 o
  -9   3   0        238.27        209.14        31.78 o
  -8   3   0        430.34        509.57        46.38 o
  -7   3   0        367.59        398.59        37.02 o
  -6   3   0       1932.74       1876.68       100.02 o
  -5   3   0       2342.52       2333.94       115.08 o
  -4   3   0       4271.40       4200.90       177.07 o
  -3   3   0        846.58        881.55        37.75 o
  -2   3   0       1245.22       1266.36        42.60 o
  -1   3   0        889.76        862.69        27.50 o
   0   3   0       1570.15       1633.97        38.41 o
   1   3   0       3708.17       3825.47       116.44 o
   2   3   0       2069.93       1935.71        63.74 o
   3   3   0       5966.62       6078.33       265.62 o
   4   3   0       2000.48       1856.32        98.43 o
   5   3   0       2011.06       1891.56        97.95 o
   6   3   0       2126.37       2011.31       110.29 o
   7   3   0          1.38          3.43         6.26 o
   8   3   0         44.71         44.70        17.68 o
  -8   4   0        357.42        367.02        38.43 o
  -7   4   0        818.47        834.64        60.90 o
  -6   4   0       1554.62       1596.13        91.29 o
  -5   4   0       3007.93       2930.26       139.69 o
  -4   4   0        759.42        785.58        45.12 o
  -3   4   0        146.56        145.63         9.79 o
  -2   4   0        578.71        559.61        20.63 o
  -1   4   0       2537.66       2535.98        59.25 o
   0   4   0       2906.87       2824.40        65.19 o
   1   4   0       8170.48       8131.41       239.37 o
   2   4   0       5314.11       5420.79       164.14 o
   3   4   0       1608.15       1522.10        82.25 o
   4   4   0       1838.89       1705.01        94.24 o
   5   4   0       1868.94       1864.24       100.84 o
   6   4   0        630.58        619.54        51.38 o
   7   4   0        333.81        368.62        40.24 o
  -8   5   0       1068.52       1122.76        76.20 o
  -7   5   0        767.20        740.55        55.96 o
  -6   5   0        731.45        764.62        55.12 o
  -5   5   0       1417.33       1360.21        75.96 o
  -4   5   0       1197.25       1246.67        68.23 o
  -3   5   0        857.02        918.53        32.80 o
  -2   5   0        817.76        850.12        26.53 o
  -1   5   0        626.18        632.47        18.50 o
   0   5   0       2361.44       2463.79        77.10 o
   1   5   0       5596.09       5622.26       167.08 o
   2   5   0       3141.08       3197.11       143.42 o
   3   5   0        705.93        663.99        44.21 o
   4   5   0        659.95        660.92        47.17 o
   5   5   0        661.31        657.40        51.38 o
   6   5   0        393.73        389.94        40.30 o
   7   5   0        470.16        463.92        47.77 o
  -8   6   0        779.98        818.86        62.50 o
  -7   6   0        253.67        245.41        29.18 o
  -6   6   0        206.50        173.66        22.68 o
  -5   6   0        136.66        169.42        19.67 o
  -4   6   0        540.62        549.21        37.50 o
  -3   6   0       1729.99       1829.29        47.14 o
  -2   6   0       1355.67       1398.29        35.44 o
  -1   6   0       1979.11       2077.92        50.68 o
   0   6   0       1378.14       1413.29        48.58 o
   1   6   0        910.78        871.94        34.21 o
   2   6   0        809.31        790.28        48.76 o
   3   6   0        744.04        749.98        50.45 o
   4   6   0         56.91         43.73        13.46 o
   5   6   0         51.90         58.25        17.11 o
   6   6   0        127.83        130.96        25.87 o
  -7   7   0        343.36        321.03        34.58 o
  -6   7   0         26.00         27.08        11.14 o
  -5   7   0        120.48        105.17        17.11 o
  -4   7   0        809.85        874.67        50.66 o
  -3   7   0       1035.18       1025.03        34.21 o
  -2   7   0       1767.36       1782.96        53.93 o
  -1   7   0        817.33        820.97        29.72 o
   0   7   0       2166.30       2380.32       108.61 o
   1   7   0       2494.63       2491.82       117.91 o
   2   7   0        167.57        179.39        20.51 o
   3   7   0        101.54        102.34        18.28 o
   4   7   0        313.58        323.20        33.64 o
   5   7   0        147.45        173.42        27.74 o
  -6   8   0        220.47        237.60        26.35 o
  -5   8   0        604.63        603.70        44.42 o
  -4   8   0        703.13        713.63        44.94 o
  -3   8   0        354.14        352.60        27.29 o
  -2   8   0        188.96        201.13        12.03 o
  -1   8   0        585.47        601.17        40.99 o
   1   8   0         22.94         19.61         8.37 o
   2   8   0          0.03          7.74         6.23 o
   3   8   0       1200.69       1123.42        71.83 o
   4   8   0        795.39        800.61        60.30 o
  -5   9   0       1006.72        976.41        63.19 o
  -4   9   0       1057.54       1016.53        62.38 o
  -3   9   0       1897.96       1848.25        92.83 o
  -2   9   0        335.24        331.76        28.28 o
  -1   9   0         70.52         54.88        13.10 o
   0   9   0         57.20        103.85        17.71 o
   1   9   0        189.20        171.31        22.11 o
   2   9   0        661.06        697.30        51.35 o
   3   9   0       1611.21       1644.20        97.64 o
  -1  10   0         63.82         81.38        15.57 o
   0  10   0        111.68        128.33        20.51 o
  -1 -10   1         90.65        113.00         7.80 o
   0 -10   1        673.43        684.60        19.73 o
   1 -10   1       1253.35       1262.27        33.76 o
   2 -10   1       1238.29       1239.35        33.02 o
   3 -10   1       2110.11       2095.16        54.15 o
  -3  -9   1        126.90        138.40        11.49 o
  -2  -9   1        383.02        378.82        17.75 o
  -1  -9   1        949.16        942.35        37.05 o
   0  -9   1       1035.52       1065.14        41.47 o
   1  -9   1       1694.31       1757.92        44.72 o
   2  -9   1       1337.64       1304.15        34.09 o
   3  -9   1        946.15        912.86        25.27 o
   4  -9   1        562.71        549.46        16.23 o
   5  -9   1        138.59        137.09         6.03 o
  -3  -8   1        424.90        428.28        23.21 o
  -2  -8   1       1183.31       1172.40        25.99 o
  -1  -8   1       2439.83       2485.10        77.46 o
   0  -8   1       2998.61       3044.59       110.41 o
   1  -8   1       2125.59       2082.48        76.98 o
   2  -8   1        859.31        863.29        22.47 o
   3  -8   1        543.32        524.14        15.14 o
   4  -8   1         24.32         25.93         2.20 o
   5  -8   1        473.01        482.46        14.76 o
   6  -8   1        670.49        709.94        28.60 o
  -4  -7   1       1781.91       1751.39        43.40 o
  -3  -7   1       1979.18       2013.29        41.42 o
  -2  -7   1       1589.81       1601.63        33.13 o
  -1  -7   1       4169.80       4117.65        80.61 o
   0  -7   1       1433.77       1425.49        34.67 o
   1  -7   1        437.91        413.77        16.35 o
   2  -7   1        232.92        235.74         7.04 o
   3  -7   1        298.45        286.95         8.64 o
   4  -7   1        360.05        361.70        11.03 o
   5  -7   1       1826.20       1825.64        49.09 o
   6  -7   1       1111.78       1104.25        31.13 o
   7  -7   1        530.25        549.81        25.09 o
  -5  -6   1        867.45        887.05        30.48 o
  -4  -6   1       1308.85       1325.22        32.74 o
  -3  -6   1       1415.40       1438.50        30.00 o
  -2  -6   1       1932.21       1881.62        38.58 o
  -1  -6   1       1625.47       1613.96        33.54 o
   0  -6   1          2.78          6.69         1.09 o
   1  -6   1       1043.29        993.94        34.94 o
   2  -6   1       2122.04       2125.75        54.34 o
   3  -6   1       1968.96       1909.63        48.33 o
   4  -6   1       3319.46       3276.47        83.45 o
   5  -6   1       2326.94       2284.11        59.95 o
   6  -6   1       1863.55       1891.32        50.26 o
   7  -6   1        591.90        597.97        27.05 o
  -5  -5   1       2872.19       2700.82       131.14 o
  -4  -5   1       1865.43       1858.88        79.47 o
  -3  -5   1        595.84        603.25        24.57 o
  -2  -5   1       1027.67        965.40        21.44 o
  -1  -5   1       2737.65       2752.73        48.10 o
   0  -5   1        511.31        491.14        18.85 o
   1  -5   1       1977.23       2022.19        63.34 o
   3  -5   1       2349.55       2301.05        57.30 o
   4  -5   1       4525.89       4546.60        98.68 o
   5  -5   1       2380.47       2359.92        60.22 o
   6  -5   1       1154.45       1140.02        31.43 o
   7  -5   1        497.47        519.79        24.12 o
  -7  -4   1       1161.36       1197.81        73.40 o
  -6  -4   1       2090.65       2150.52       109.75 o
  -5  -4   1       3398.13       3337.93        95.31 o
  -4  -4   1        149.64        161.24         9.52 o
  -3  -4   1        207.45        217.66        12.68 o
  -2  -4   1        143.33        155.20         4.97 o
  -1  -4   1       3371.92       3476.82        59.37 o
   0  -4   1       5593.92       5277.57       170.23 o
   1  -4   1       5092.95       4980.03       153.12 o
   2  -4   1       2832.82       2815.90        99.99 o
   3  -4   1       1933.31       1935.77        55.23 o
   4  -4   1       1266.73       1234.24        28.57 o
   5  -4   1       1085.13       1105.49        45.95 o
   6  -4   1         72.59         73.47         4.20 o
   7  -4   1        335.75        356.09        17.95 o
  -8  -3   1        367.43        369.28        37.98 o
  -7  -3   1       1469.28       1491.56        86.65 o
  -6  -3   1       2127.45       2149.29       109.51 o
  -5  -3   1       1213.07       1188.48        38.53 o
  -4  -3   1        201.37        197.04         9.15 o
  -3  -3   1       2048.09       2052.23        45.95 o
  -2  -3   1        354.17        342.10        12.51 o
  -1  -3   1       1206.71       1198.99        26.71 o
   0  -3   1       9122.33       8829.69       267.62 o
   1  -3   1      10783.00      10783.17       329.95 o
   2  -3   1       2666.43       2690.67        62.33 o
   3  -3   1       1806.74       1774.21        50.51 o
   4  -3   1       2438.04       2384.63        52.80 o
   5  -3   1        410.73        410.80        11.76 o
   6  -3   1        549.48        580.16        21.51 o
   7  -3   1        897.09        876.06        59.48 o
  -8  -2   1       1527.20       1499.63        92.25 o
  -7  -2   1        604.29        532.22        44.79 o
  -6  -2   1       1659.24       1584.32        86.59 o
  -5  -2   1        154.06        160.81         8.32 o
  -4  -2   1       2840.26       2783.98       150.85 o
  -3  -2   1       1818.33       1693.68        38.20 o
  -2  -2   1       1146.83       1093.29        25.74 o
  -1  -2   1        193.64        193.51         4.72 o
   0  -2   1      11791.42      11036.39       260.78 o
   2  -2   1        228.55        232.67         9.75 o
   3  -2   1        904.98        860.80        26.95 o
   4  -2   1        215.26        222.40         8.14 o
   5  -2   1        199.12        192.55         6.84 o
   6  -2   1       2976.39       3066.39       121.54 o
   7  -2   1       1696.76       1660.73        95.20 o
   8  -2   1       1237.41       1281.75        81.74 o
  -9  -1   1        138.27        154.42        27.20 o
  -8  -1   1         82.69         84.24        19.25 o
  -7  -1   1         63.07         60.99        15.81 o
  -6  -1   1         43.39         42.32        12.20 o
  -5  -1   1        437.85        439.46        16.70 o
  -4  -1   1       4000.79       3865.08       177.97 o
  -3  -1   1       4152.79       3759.43       121.00 o
  -2  -1   1       3857.27       3791.04        85.34 o
  -1  -1   1       7620.26       7912.84       148.53 o
   1  -1   1       4049.42       3887.48        73.31 o
   2  -1   1         71.34         74.44         3.63 o
   3  -1   1       2289.78       2266.74        91.79 o
   4  -1   1        978.13       1000.21        37.08 o
   5  -1   1       2024.66       1958.31        72.19 o
   6  -1   1       1846.10       1859.37        55.93 o
   7  -1   1       2892.91       2813.58       145.08 o
   8  -1   1        638.58        694.68        54.82 o
   9  -1   1        297.54        346.51        38.94 o
  -9   0   1        359.54        350.94        40.36 o
  -8   0   1        216.74        198.87        30.93 o
  -7   0   1        243.78        244.41        28.97 o
  -6   0   1        230.47        271.04        27.86 o
  -5   0   1       1958.04       1974.93       107.67 o
  -4   0   1       3287.72       3723.71       273.88 o
  -3   0   1       4478.10       5030.08       135.92 o
  -2   0   1       2833.27       3372.92        90.35 o
  -1   0   1       6717.70       7227.18       287.59 o
   1   0   1        239.17        247.60         9.58 o
   2   0   1        939.12       1067.68        27.65 o
   3   0   1        915.42       1067.31        32.21 o
   4   0   1       1216.17       1357.52        41.20 o
   5   0   1       2385.08       2704.97        60.27 o
   6   0   1       3986.80       4392.96       197.73 o
   7   0   1       2127.52       2512.79       128.58 o
   8   0   1        220.04        220.05        31.41 o
  -9   1   1        141.94        159.72        27.71 o
  -8   1   1        950.46        942.32        67.98 o
  -7   1   1        561.21        594.84        48.52 o
  -6   1   1       1289.97       1246.69        75.75 o
  -5   1   1       6035.97       5868.14       262.12 o
  -4   1   1       4587.04       4511.03       196.79 o
  -3   1   1       1174.80       1108.66        58.34 o
  -2   1   1       4330.30       4449.49       107.35 o
  -1   1   1        721.67        706.00        15.48 o
   0   1   1        210.82        225.82         5.46 o
   1   1   1       2243.83       2198.92        49.36 o
   2   1   1      10529.78      11052.39       236.67 o
   3   1   1       3894.11       3805.51        82.50 o
   4   1   1       3366.32       3062.83        89.10 o
   5   1   1       1760.27       1795.40        75.49 o
   6   1   1       3251.18       2898.97       149.42 o
   7   1   1        295.15        268.90        32.23 o
   8   1   1          6.11         14.01         9.94 o
  -9   2   1       1290.72       1303.59        89.42 o
  -8   2   1       1821.33       1882.47       107.64 o
  -7   2   1       1355.63       1346.45        81.92 o
  -6   2   1        988.20        898.16        60.18 o
  -5   2   1       2890.89       2749.52       131.98 o
  -4   2   1       4641.57       4707.19       196.88 o
  -3   2   1        445.50        446.74        19.34 o
  -2   2   1       1028.74       1088.58        36.92 o
  -1   2   1        601.32        684.76        23.49 o
   0   2   1       1004.08       1073.90        26.93 o
   1   2   1       1857.26       1835.81        59.01 o
   2   2   1       6868.72       6951.37       289.74 o
   3   2   1       1687.61       1545.83        80.81 o
   4   2   1        912.75        774.05        51.02 o
   5   2   1       1189.71       1072.85        67.22 o
   6   2   1        409.81        431.00        38.61 o
   7   2   1        267.27        274.77        32.92 o
   8   2   1       1555.98       1500.38       100.57 o
  -9   3   1       1050.29       1145.83        82.28 o
  -8   3   1        724.31        787.51        60.60 o
  -7   3   1       1022.20        974.72        65.78 o
  -6   3   1        721.79        708.33        51.26 o
  -5   3   1       2234.18       2124.26       108.61 o
  -4   3   1       1065.61       1053.70        58.52 o
  -3   3   1        551.73        564.61        22.80 o
  -2   3   1       3912.13       3904.32       118.25 o
  -1   3   1       1063.57       1038.36        26.02 o
   0   3   1       5109.30       5231.83       116.18 o
   1   3   1       6359.14       6281.09       184.76 o
   2   3   1       5447.78       5250.83       233.30 o
   3   3   1       1114.79       1106.49        62.47 o
   4   3   1        322.47        350.79        30.96 o
   5   3   1        731.04        670.02        50.30 o
   6   3   1        226.88        245.32        29.46 o
   7   3   1       1208.37       1106.01        79.24 o
   8   3   1       1125.91       1058.67        81.47 o
  -8   4   1       1351.09       1349.76        87.49 o
  -7   4   1        186.66        208.09        27.02 o
  -6   4   1        335.91        325.55        31.65 o
  -5   4   1        590.68        602.13        42.77 o
  -4   4   1         51.60         56.83        11.17 o
  -3   4   1        494.31        485.70        20.37 o
  -2   4   1       2349.48       2459.16       128.03 o
  -1   4   1       2623.16       2591.00        62.44 o
   0   4   1       3360.64       3312.30        77.17 o
   1   4   1       3935.09       3858.55       219.56 o
   2   4   1       3220.37       3273.13       148.42 o
   3   4   1         69.72         82.92        14.64 o
   4   4   1        253.89        254.20        27.11 o
   5   4   1       1025.31        924.64        64.18 o
   6   4   1        698.82        682.70        55.84 o
   7   4   1       1723.09       1631.13       103.91 o
  -8   5   1        502.60        497.38        46.44 o
  -7   5   1         35.15         53.37        15.66 o
  -6   5   1        426.28        395.24        36.44 o
  -5   5   1        532.63        547.28        41.47 o
  -4   5   1       3041.82       2909.33       136.35 o
  -3   5   1       4894.73       4996.15       126.72 o
  -2   5   1       3701.91       3622.59        84.89 o
  -1   5   1       1827.01       1754.84        45.69 o
   0   5   1       2152.47       2147.23        70.92 o
   1   5   1       1516.98       1537.43        95.61 o
   2   5   1        426.00        372.63        31.11 o
   3   5   1       1284.69       1205.70        72.10 o
   4   5   1       1752.49       1640.31        93.70 o
   5   5   1        289.42        272.66        31.78 o
   6   5   1       1827.92       1783.26       108.22 o
   7   5   1       2056.37       1802.38       114.63 o
  -7   6   1        556.60        508.55        45.09 o
  -6   6   1        468.24        454.25        39.55 o
  -5   6   1       1012.42        985.09        63.01 o
  -4   6   1       3416.31       3211.60       152.55 o
  -3   6   1       3716.91       3711.02       104.71 o
  -2   6   1       4280.63       4339.11       101.09 o
  -1   6   1       2205.39       2250.94        55.60 o
   0   6   1        552.00        539.25        25.24 o
   1   6   1        196.44        195.44        20.87 o
   2   6   1         14.50          8.52         6.84 o
   3   6   1       2631.08       2513.27       130.71 o
   4   6   1       1368.34       1382.47        84.15 o
   5   6   1        575.68        554.06        49.06 o
   6   6   1        175.65        184.20        30.81 o
  -7   7   1       1533.22       1524.00        90.45 o
  -6   7   1        873.63        894.46        60.93 o
  -5   7   1       1455.21       1391.78        80.54 o
  -4   7   1        765.01        715.62        49.21 o
  -3   7   1       1527.50       1556.19        48.97 o
  -2   7   1        311.50        318.77        16.16 o
  -1   7   1        828.11        832.99        30.81 o
   1   7   1        408.64        411.33        35.09 o
   2   7   1       1221.49       1249.83        75.60 o
   3   7   1       3017.50       2834.63       148.09 o
   4   7   1        854.67        855.31        62.77 o
   5   7   1       1010.95       1026.08        74.63 o
  -6   8   1       1400.86       1354.58        84.39 o
  -5   8   1       1238.11       1244.71        75.09 o
  -4   8   1       1224.70       1220.37        70.42 o
  -3   8   1        325.86        319.44        28.82 o
  -2   8   1         59.50         58.82        13.04 o
  -1   8   1        543.06        546.29        41.71 o
   0   8   1       1460.31       1478.25        82.34 o
   1   8   1        837.09        808.20        57.13 o
   2   8   1       1381.34       1322.11        82.19 o
   3   8   1        807.12        854.34        62.65 o
   4   8   1        255.53        243.15        31.84 o
  -4   9   1         40.29         35.57        11.87 o
  -3   9   1        273.91        288.35        28.10 o
  -2   9   1        550.21        629.75        44.52 o
  -1   9   1        908.84        937.74        61.77 o
   0   9   1       1330.88       1403.04        84.84 o
   1   9   1       1580.99       1556.70        95.29 o
   2   9   1        887.18        848.26        63.79 o
  -2 -10   2        609.76        619.13        18.10 o
  -1 -10   2        988.72       1021.86        40.72 o
   0 -10   2        470.37        492.71        20.60 o
   1 -10   2         72.88         75.20         3.45 o
   2 -10   2        127.50        114.63         9.79 o
   3 -10   2         38.65         38.65         2.41 o
  -3  -9   2        654.59        703.55        19.86 o
  -2  -9   2        793.09        793.87        22.36 o
  -1  -9   2       1655.23       1635.86        41.60 o
   0  -9   2        632.89        622.67        17.63 o
   1  -9   2         30.53         32.95         2.77 o
   2  -9   2         55.75         55.82         3.09 o
   3  -9   2        310.58        313.50         9.33 o
   4  -9   2        709.17        706.19        19.43 o
   5  -9   2       1035.57       1027.64        37.03 o
  -4  -8   2       1307.42       1300.83        33.38 o
  -3  -8   2       1072.74       1077.48        24.18 o
  -2  -8   2        806.43        771.69        18.12 o
  -1  -8   2        528.08        527.82        15.21 o
   0  -8   2        217.84        213.54        12.63 o
   1  -8   2         55.49         41.68         5.12 o
   3  -8   2        466.52        431.25        11.49 o
   4  -8   2        599.29        588.62        17.09 o
   5  -8   2        365.88        373.01        12.53 o
   6  -8   2        558.90        569.74        20.04 o
  -5  -7   2       1115.68       1184.38        40.57 o
  -4  -7   2       1827.02       1842.26        38.90 o
  -3  -7   2        226.95        229.26         7.04 o
  -2  -7   2        539.89        522.25        12.77 o
  -1  -7   2        325.08        317.75         7.08 o
   0  -7   2        506.26        514.36        20.48 o
   1  -7   2       1507.58       1564.90        53.55 o
   3  -7   2       1597.64       1511.20        38.23 o
   4  -7   2        962.07        947.44        25.34 o
   5  -7   2       1172.74       1182.93        32.33 o
   6  -7   2        251.56        242.12         9.25 o
  -4  -6   2        196.41        191.22        10.87 o
  -3  -6   2        198.29        194.23         5.21 o
  -2  -6   2        570.87        579.46        11.71 o
  -1  -6   2        460.78        486.86         9.68 o
   0  -6   2        139.17        128.76         7.29 o
   1  -6   2       1505.51       1463.22        50.09 o
   2  -6   2        715.77        667.18        24.46 o
   3  -6   2       3243.57       3106.33       115.66 o
   4  -6   2        740.75        679.11        18.87 o
   5  -6   2        859.89        812.26        27.20 o
   6  -6   2        195.99        197.68        14.68 o
   7  -6   2        405.91        436.60        20.99 o
  -5  -5   2       1549.58       1562.58        69.09 o
  -4  -5   2       1085.65       1094.68        26.46 o
  -3  -5   2       1646.24       1666.55        38.23 o
  -2  -5   2        541.21        531.69        11.51 o
  -1  -5   2        914.89        877.59        16.11 o
   0  -5   2       4341.71       4339.32       136.77 o
   1  -5   2       5619.10       5695.44       176.46 o
   2  -5   2       1071.62       1059.36        36.77 o
   3  -5   2         28.35         24.97         2.35 o
   4  -5   2        730.58        741.50        40.24 o
   5  -5   2        989.64       1014.87        27.51 o
   6  -5   2        698.45        731.79        21.22 o
   7  -5   2       1122.63       1285.79        48.46 o
  -7  -4   2         76.23         58.79        14.73 o
  -6  -4   2        308.32        308.41        28.67 o
  -5  -4   2         88.22         96.29         9.37 o
  -4  -4   2       1048.46       1110.88        38.07 o
  -3  -4   2       1444.95       1347.49        31.20 o
  -2  -4   2       3373.43       3343.65        73.56 o
  -1  -4   2       5104.44       5113.15       105.57 o
   0  -4   2       7562.25       7441.44       228.12 o
   1  -4   2       7739.10       7518.90       230.80 o
   2  -4   2       5844.82       5935.18       118.34 o
   3  -4   2        341.80        319.83        10.70 o
   4  -4   2        202.95        212.28         8.74 o
   5  -4   2        445.59        428.20        12.04 o
   6  -4   2       2110.16       2164.85        49.91 o
   7  -4   2       1363.64       1440.93        54.15 o
  -8  -3   2        274.73        308.11        33.31 o
  -7  -3   2        135.93        146.62        22.11 o
  -6  -3   2         49.76         30.03         9.94 o
  -5  -3   2        896.07        915.06        38.46 o
  -4  -3   2       3025.50       3043.37       100.17 o
  -3  -3   2       7616.54       7330.99       156.34 o
  -2  -3   2       2689.56       2581.98        56.45 o
  -1  -3   2       4832.37       4706.92        90.01 o
   1  -3   2       2628.73       2686.93        85.75 o
   2  -3   2        929.96        977.63        36.63 o
   3  -3   2        176.84        162.52         6.95 o
   4  -3   2       1610.33       1501.69        59.09 o
   5  -3   2        950.98        907.43        22.89 o
   6  -3   2       2280.42       2239.86        52.38 o
   7  -3   2       2925.70       2727.50       142.01 o
  -8  -2   2        551.98        509.94        45.54 o
  -7  -2   2        681.42        653.78        49.64 o
  -6  -2   2        501.99        466.90        37.29 o
  -5  -2   2       2385.64       2416.62        54.49 o
  -4  -2   2       8044.98       7893.03       188.75 o
  -3  -2   2       9606.34       9965.11       308.05 o
  -2  -2   2       3810.15       3612.95        79.97 o
  -1  -2   2       8291.75       8359.94       160.06 o
   1  -2   2        598.67        609.90        11.39 o
   2  -2   2       4553.75       4543.11        95.91 o
   3  -2   2       5242.31       5131.84       142.88 o
   4  -2   2       2401.73       2309.06       151.68 o
   5  -2   2       2026.33       1885.60        62.39 o
   6  -2   2       2207.07       2115.17        65.53 o
   7  -2   2        596.22        591.83        46.23 o
   8  -2   2         78.38         91.95        20.48 o
  -9  -1   2         47.77         28.67        13.52 o
  -8  -1   2       1048.96       1113.48        73.85 o
  -7  -1   2        923.27        944.40        62.38 o
  -6  -1   2       1747.74       1688.20        89.75 o
  -5  -1   2       6292.25       6293.58       135.06 o
  -4  -1   2       4888.19       4728.15       125.27 o
  -3  -1   2        698.73        647.07        30.64 o
  -2  -1   2       1329.02       1340.36        27.06 o
  -1  -1   2        225.56        223.05         5.63 o
   0  -1   2       1654.51       1660.99        29.00 o
   1  -1   2       1568.57       1480.53        24.69 o
   2  -1   2       9079.76       8975.00       253.37 o
   3  -1   2       4696.89       4659.84       206.85 o
   4  -1   2       3292.08       3149.63        92.55 o
   5  -1   2       1885.68       1803.69        43.08 o
   6  -1   2       1522.71       1484.90        84.78 o
   7  -1   2         76.35         85.36        18.97 o
   8  -1   2        328.46        329.65        36.17 o
  -9   0   2        401.93        455.42        46.35 o
  -8   0   2       1562.47       1596.04       101.35 o
  -7   0   2        904.19        937.14        65.21 o
  -6   0   2        867.42        923.07        61.68 o
  -5   0   2       1822.87       1990.98       126.11 o
  -4   0   2       3887.94       4354.31        94.55 o
  -3   0   2        453.94        492.09        12.80 o
  -2   0   2      11846.81      13862.66       528.44 o
  -1   0   2       5298.84       6127.00       195.13 o
   0   0   2       4706.74       5759.23       184.17 o
   1   0   2      14229.35      19678.51       792.88 o
   2   0   2      23558.09      26644.28       870.97 o
   3   0   2       6174.72       7223.60       196.18 o
   4   0   2        210.75        255.45        15.35 o
   5   0   2        170.25        204.51        10.07 o
   6   0   2       1367.35       1543.03        88.73 o
   7   0   2        315.60        356.42        36.41 o
   8   0   2        611.38        768.41        59.79 o
  -9   1   2       1806.74       1857.32       115.81 o
  -8   1   2       2103.63       2093.45       117.85 o
  -7   1   2        727.12        693.69        53.70 o
  -6   1   2        607.13        618.66        45.81 o
  -5   1   2        362.55        357.18        31.05 o
  -4   1   2        335.79        346.39        27.80 o
  -3   1   2       2081.36       2089.32        97.43 o
  -2   1   2       1397.00       1414.04        39.49 o
  -1   1   2      12587.71      12638.56       263.05 o
   0   1   2       2723.14       2653.07        47.94 o
   1   1   2       4977.88       5164.45       148.37 o
   2   1   2       8069.06       7915.42       369.73 o
   3   1   2        982.75        926.21        29.82 o
   4   1   2         86.70         97.61        12.47 o
   5   1   2        264.33        238.60        26.02 o
   6   1   2        425.20        371.63        37.08 o
   7   1   2       1195.67       1085.92        76.08 o
   8   1   2       1135.25       1098.30        80.57 o
  -9   2   2        897.77        962.14        73.76 o
  -8   2   2        797.32        800.82        62.22 o
  -7   2   2        472.57        466.93        41.68 o
  -6   2   2        204.25        194.51        24.00 o
  -5   2   2        434.76        449.91        35.18 o
  -4   2   2       1202.48       1166.64        65.72 o
  -3   2   2      10324.70      10376.21       421.63 o
  -2   2   2      17999.58      18277.92       522.33 o
  -1   2   2       6684.39       6580.73       145.79 o
   0   2   2       2614.67       2573.67        61.60 o
   1   2   2       5441.23       5515.11       117.22 o
   2   2   2       1746.47       1581.31        84.36 o
   3   2   2        383.16        389.34        31.05 o
   4   2   2        847.36        809.40        52.35 o
   5   2   2         69.28         51.59        14.58 o
   6   2   2        302.05        283.08        32.44 o
   7   2   2        471.46        429.52        43.61 o
   8   2   2       1064.55       1032.58        79.27 o
  -9   3   2        509.67        510.45        50.00 o
  -8   3   2        161.54        137.97        24.97 o
  -7   3   2        660.09        697.06        53.46 o
  -6   3   2       1285.35       1284.31        76.17 o
  -5   3   2        310.03        322.12        29.52 o
  -4   3   2       2105.75       2091.82       101.95 o
  -3   3   2       3102.69       2969.83       136.05 o
  -2   3   2       4961.76       5111.94       148.88 o
  -1   3   2        661.73        613.12        18.23 o
   0   3   2       1561.46       1613.93        40.85 o
   1   3   2        666.81        649.70        31.34 o
   2   3   2       1956.08       1885.81        94.84 o
   3   3   2       1635.75       1588.72        86.98 o
   4   3   2       3474.25       3423.84       164.39 o
   5   3   2       1139.44       1147.85        74.45 o
   6   3   2        900.73        811.36        62.56 o
   7   3   2        988.72        914.82        71.38 o
  -8   4   2         40.88         49.97        17.08 o
  -7   4   2       1120.72       1177.99        76.80 o
  -6   4   2       1162.97       1147.61        74.57 o
  -5   4   2       1559.56       1540.14        86.95 o
  -4   4   2       2076.33       1986.83       102.70 o
  -3   4   2       2316.46       2297.38       113.70 o
  -2   4   2        685.24        729.99        22.91 o
  -1   4   2        128.20        132.16         6.98 o
   0   4   2       1645.75       1689.28        57.82 o
   1   4   2        218.03        187.88        19.97 o
   2   4   2       1180.90       1192.54        70.12 o
   3   4   2       3586.38       3378.72       165.29 o
   4   4   2       1500.34       1351.45        81.86 o
   5   4   2       1799.18       1707.36       100.57 o
   6   4   2        449.40        465.66        45.39 o
   7   4   2       1569.57       1413.64        96.44 o
  -8   5   2        206.93        203.45        30.36 o
  -7   5   2       1516.89       1379.40        86.17 o
  -6   5   2        890.65        955.42        64.00 o
  -5   5   2        791.71        697.66        51.89 o
  -4   5   2        482.86        463.25        39.09 o
  -3   5   2       2740.49       2656.84       129.30 o
  -2   5   2        373.95        356.80        13.56 o
  -1   5   2        339.66        326.47        13.04 o
   0   5   2       1038.73       1074.68        41.56 o
   1   5   2       1058.83       1122.61        66.65 o
   2   5   2        973.68        987.50        61.38 o
   3   5   2       4844.26       4735.02       220.02 o
   4   5   2       1470.40       1444.12        86.80 o
   5   5   2        225.67        237.76        30.18 o
   6   5   2        231.08        204.14        32.08 o
  -7   6   2        646.29        670.65        55.15 o
  -6   6   2        390.32        370.37        36.14 o
  -5   6   2        138.58        129.12        20.33 o
  -4   6   2         64.63         50.51        13.19 o
  -3   6   2        219.68        240.71        13.30 o
  -2   6   2        555.69        595.48        25.22 o
  -1   6   2       1524.56       1513.46        49.51 o
   0   6   2       1855.09       1884.76        95.05 o
   1   6   2       1112.23       1066.56        67.80 o
   2   6   2       2048.77       2032.13       108.13 o
   3   6   2       1368.10       1347.89        83.67 o
   4   6   2       1768.40       1679.38       100.99 o
   5   6   2        359.67        391.03        42.44 o
  -7   7   2        844.26        733.54        59.85 o
  -6   7   2        653.21        618.18        50.24 o
  -5   7   2        337.39        330.13        33.01 o
  -4   7   2         38.82         30.84        11.05 o
  -3   7   2        156.82        158.78        21.26 o
  -2   7   2       1094.81       1024.75        65.33 o
  -1   7   2       2788.06       2718.38       135.68 o
   0   7   2       1332.95       1305.70        76.83 o
   1   7   2        732.20        747.27        53.34 o
   2   7   2       2248.59       2123.75       118.15 o
   3   7   2        993.69       1029.93        71.50 o
   4   7   2        127.27        127.43        25.75 o
  -5   8   2         53.01         61.53        15.87 o
  -4   8   2        132.03        102.07        18.85 o
  -3   8   2        318.50        352.81        32.89 o
  -2   8   2        544.52        556.53        44.79 o
  -1   8   2        664.90        646.13        48.43 o
   0   8   2        701.23        693.90        53.76 o
   1   8   2        589.76        697.88        53.64 o
   2   8   2        166.90        145.53        25.36 o
   3   8   2        160.40        146.07        27.38 o
  -4   9   2        669.69        632.25        50.21 o
  -3   9   2        766.00        710.16        55.00 o
  -2   9   2       1818.39       1919.81       106.05 o
  -1   9   2       1285.50       1425.90        83.37 o
   0   9   2        153.77        151.44        25.12 o
   1   9   2        105.77        135.05        25.39 o
  -2 -10   3        491.00        475.53        14.78 o
  -1 -10   3        296.88        314.18        13.18 o
   0 -10   3         11.09         15.57         1.93 o
   3 -10   3       1461.79       1379.46        54.27 o
   4 -10   3       1360.26       1303.00        34.27 o
  -4  -9   3        815.46        811.18        22.79 o
  -3  -9   3        485.81        522.29        15.48 o
  -2  -9   3         41.19         47.08         3.39 o
  -1  -9   3        103.96        101.72         4.69 o
   0  -9   3        708.04        717.77        19.43 o
   1  -9   3        791.01        791.72        30.45 o
   3  -9   3       1012.07        954.19        24.81 o
   4  -9   3        795.73        763.52        22.80 o
   5  -9   3       1162.95       1141.19        48.16 o
  -5  -8   3        629.68        641.64        25.12 o
  -4  -8   3        112.27        116.19         5.83 o
  -3  -8   3         65.24         74.17         4.59 o
  -2  -8   3        229.39        233.71         5.95 o
  -1  -8   3       1990.74       1973.99        40.26 o
   0  -8   3       1863.40       1851.05        60.87 o
   2  -8   3       2096.07       2091.91        69.66 o
   3  -8   3       2023.50       1933.04        71.56 o
   4  -8   3        399.81        394.04        12.17 o
   5  -8   3        189.20        193.32         7.37 o
   6  -8   3         68.45         65.38         4.07 o
  -4  -7   3        405.12        434.31        11.60 o
  -3  -7   3       1671.15       1667.95        30.35 o
  -2  -7   3       1485.07       1453.46        26.24 o
  -1  -7   3       2663.24       2581.81        50.98 o
   0  -7   3       2349.85       2274.91        76.14 o
   1  -7   3       3136.43       3040.31        97.31 o
   2  -7   3       2057.25       2017.13        66.92 o
   3  -7   3        450.25        413.05        16.05 o
   4  -7   3        162.46        158.60         8.19 o
   5  -7   3        175.66        176.78         6.89 o
   6  -7   3       1019.32       1013.47        29.56 o
   7  -7   3        979.03       1044.87        43.34 o
  -4  -6   3       1202.22       1263.77        34.21 o
  -3  -6   3       1684.12       1654.74        43.73 o
  -2  -6   3       4793.44       4796.38        82.10 o
  -1  -6   3       1540.18       1493.23        26.24 o
   0  -6   3       1938.95       1908.16        63.67 o
   1  -6   3        262.23        246.49        11.66 o
   2  -6   3         93.25         94.69         6.39 o
   3  -6   3       1404.98       1375.78        50.87 o
   4  -6   3       1313.47       1280.58        48.40 o
   5  -6   3        593.02        610.95        24.67 o
   6  -6   3       1218.90       1239.90        34.28 o
   7  -6   3       1195.16       1327.05        51.89 o
  -5  -5   3       1257.12       1262.63        31.05 o
  -4  -5   3       1735.08       1777.64        40.77 o
  -3  -5   3       4300.72       4229.47        92.30 o
  -2  -5   3       1876.68       1820.68        39.73 o
  -1  -5   3        626.91        592.76        13.61 o
   0  -5   3        940.26        910.69        31.87 o
   1  -5   3       1347.50       1321.21        44.91 o
   2  -5   3       1590.47       1594.77        53.73 o
   3  -5   3       1756.60       1602.48        61.77 o
   4  -5   3       1268.96       1262.90        47.98 o
   5  -5   3       1611.18       1663.60        61.08 o
   6  -5   3       1556.96       1524.64        41.64 o
   7  -5   3       1376.44       1383.52        54.70 o
  -7  -4   3        321.78        313.59        31.32 o
  -6  -4   3        569.91        632.37        43.97 o
  -5  -4   3       1318.27       1365.24        35.51 o
  -4  -4   3       3230.26       3149.64        69.40 o
  -3  -4   3       1374.56       1379.19        31.78 o
  -2  -4   3        101.18        104.12         3.51 o
  -1  -4   3        778.29        753.92        16.09 o
   1  -4   3       1240.40       1143.21        36.35 o
   2  -4   3       5696.40       5689.69       109.90 o
   3  -4   3       4463.73       4386.94       160.14 o
   4  -4   3        894.83        889.01        27.59 o
   5  -4   3       1409.87       1434.56        43.78 o
   6  -4   3       1957.27       1855.58        70.57 o
  -7  -3   3       1101.82       1046.74        68.70 o
  -6  -3   3       1428.82       1466.32        82.86 o
  -5  -3   3        952.67        958.07        24.58 o
  -4  -3   3       3322.39       3249.11        71.96 o
  -3  -3   3       1901.85       1837.69        41.83 o
  -2  -3   3         94.11         99.53         3.51 o
  -1  -3   3       1812.16       1859.83        40.31 o
   0  -3   3        251.49        248.50         6.29 o
   1  -3   3       4494.58       4546.02        88.70 o
   2  -3   3       5450.06       5314.02        85.77 o
   3  -3   3       8129.92       7586.09       208.65 o
   4  -3   3       2480.85       2319.87        67.27 o
   5  -3   3       1247.40       1273.29        39.30 o
   6  -3   3        900.40        868.55        55.90 o
   7  -3   3        277.88        302.45        30.69 o
  -8  -2   3       2653.72       2553.21       137.49 o
  -7  -2   3       2015.39       2001.28       111.41 o
  -6  -2   3        390.28        421.87        35.03 o
  -5  -2   3        966.06        990.11        24.48 o
  -4  -2   3        527.74        505.38        13.67 o
  -3  -2   3         53.26         51.66         2.73 o
  -2  -2   3       3986.71       3858.45        95.12 o
  -1  -2   3       3397.12       3299.01        63.60 o
   0  -2   3        259.73        236.33         5.50 o
   1  -2   3        845.20        812.05        16.56 o
   2  -2   3       5083.01       4923.82       102.49 o
   3  -2   3       1972.75       1985.62        56.24 o
   4  -2   3         57.31         61.43         5.32 o
   5  -2   3        270.80        272.18        12.08 o
   6  -2   3        242.93        244.43        12.12 o
   7  -2   3        208.80        230.71        27.35 o
   8  -2   3       1697.25       1648.23       101.50 o
  -9  -1   3        950.59       1035.96        75.00 o
  -8  -1   3       1106.50       1150.32        78.34 o
  -7  -1   3        517.14        522.68        44.21 o
  -6  -1   3        296.38        293.41        29.46 o
  -5  -1   3         40.26         41.80         2.84 o
  -4  -1   3        109.96        105.99         6.02 o
  -3  -1   3       1387.75       1380.95        32.37 o
  -2  -1   3       1382.08       1279.21        30.09 o
  -1  -1   3      13641.63      12970.81       253.61 o
   0  -1   3       3598.66       3435.61        58.84 o
   1  -1   3       3721.65       3666.58        77.51 o
   2  -1   3       7758.87       7432.88       200.42 o
   3  -1   3        451.67        450.17        24.79 o
   4  -1   3         19.65         22.31         3.09 o
   5  -1   3        578.55        624.29        52.56 o
   6  -1   3        433.08        418.65        36.74 o
   7  -1   3        600.29        583.97        47.89 o
   8  -1   3        829.54        836.57        64.94 o
  -9   0   3       1467.84       1663.29       106.29 o
  -8   0   3       1217.57       1208.87        83.31 o
  -7   0   3        303.65        315.73        33.31 o
  -6   0   3        136.94        142.58        21.38 o
  -5   0   3        794.43        858.62        35.27 o
  -4   0   3        754.29        849.36        21.60 o
  -3   0   3       2571.36       2811.12        83.65 o
  -2   0   3       4530.59       4878.63       165.01 o
  -1   0   3        175.21        190.34        14.48 o
   0   0   3        148.92        182.26         5.45 o
   1   0   3       3567.87       4938.10       353.02 o
   2   0   3        617.64        675.28        27.32 o
   3   0   3         25.03         29.20         3.15 o
   4   0   3       3311.15       3778.21       105.97 o
   5   0   3        536.05        631.34        22.89 o
   6   0   3       2169.78       2380.11       122.85 o
   7   0   3       2835.39       2934.14       157.58 o
   8   0   3       2496.45       2865.44       153.12 o
  -9   1   3        229.87        222.30        33.37 o
  -8   1   3        253.04        267.09        32.62 o
  -7   1   3        227.45        252.81        29.85 o
  -6   1   3       1084.14       1180.37        71.44 o
  -5   1   3       1198.95       1110.65        71.74 o
  -4   1   3       4499.78       4640.42       202.55 o
  -3   1   3       3259.56       3219.40       144.93 o
  -2   1   3      12489.13      12207.09       325.56 o
  -1   1   3       1671.89       1627.36        59.38 o
   0   1   3        238.10        248.54         6.88 o
   1   1   3       1268.81       1319.36        40.25 o
   2   1   3       1433.73       1553.45        46.06 o
   3   1   3       1777.62       1726.06        51.40 o
   4   1   3       6300.95       6197.96       215.90 o
   5   1   3       1870.39       1773.35        97.01 o
   6   1   3       1787.67       1718.68        98.97 o
   7   1   3        846.93        814.25        63.49 o
   8   1   3       1950.26       1925.32       118.94 o
  -9   2   3         87.41         82.43        22.20 o
  -8   2   3         19.62         37.29        14.79 o
  -7   2   3        909.48        921.57        66.29 o
  -6   2   3       2976.43       2720.57       144.60 o
  -5   2   3        852.37        851.45        54.18 o
  -4   2   3        597.44        563.94        39.88 o
  -3   2   3       5928.45       5545.42       255.25 o
  -2   2   3       4395.41       4123.25       175.59 o
  -1   2   3        571.33        586.23        17.77 o
   0   2   3        210.17        219.71         9.13 o
   1   2   3        109.54        109.69        15.12 o
   2   2   3        376.80        362.24        31.05 o
   3   2   3       5168.41       5449.37       237.48 o
   4   2   3       3261.31       3229.40       152.64 o
   5   2   3       3023.04       2786.65       144.00 o
   6   2   3        149.01        118.70        23.28 o
   7   2   3        320.96        342.93        39.06 o
  -8   3   3        340.09        351.33        38.97 o
  -7   3   3       2540.75       2448.42       133.97 o
  -6   3   3       1983.33       1969.87       109.30 o
  -5   3   3       3028.99       2989.59       147.40 o
  -4   3   3        425.02        396.63        33.43 o
  -3   3   3       3624.07       3640.54       164.33 o
  -2   3   3         25.28         44.85        11.35 o
  -1   3   3        952.36        914.80        35.81 o
   0   3   3       4331.87       4151.12       114.04 o
   1   3   3       2995.93       3010.43       139.87 o
   2   3   3       1346.36       1399.79        74.96 o
   3   3   3       4746.41       4467.99       208.78 o
   4   3   3       3256.40       2987.45       156.59 o
   5   3   3        328.14        311.18        34.12 o
   6   3   3        240.87        243.48        31.62 o
   7   3   3         48.98         40.06        16.11 o
  -8   4   3       1479.05       1467.61        95.26 o
  -7   4   3       1756.54       1674.89       100.05 o
  -6   4   3       1800.89       1836.93       102.13 o
  -5   4   3       1226.37       1101.37        72.47 o
  -4   4   3       1005.73        936.59        60.72 o
  -3   4   3        532.51        536.86        39.36 o
  -2   4   3        162.83        153.60         9.93 o
  -1   4   3       1724.36       1710.45        51.63 o
   0   4   3       3025.76       2905.88        84.15 o
   1   4   3       1629.94       1491.41        88.73 o
   2   4   3       4066.85       4119.52       187.70 o
   3   4   3        486.97        479.52        40.24 o
   4   4   3        964.06        882.89        63.58 o
   5   4   3        259.92        282.45        33.49 o
   6   4   3        903.35        896.39        70.24 o
   7   4   3        808.83        727.99        65.48 o
  -8   5   3        845.27        927.11        70.66 o
  -7   5   3       1279.51       1309.16        84.72 o
  -6   5   3        923.85        915.12        63.07 o
  -5   5   3        687.17        672.70        50.06 o
  -4   5   3        358.80        336.30        32.47 o
  -3   5   3        619.13        647.44        27.47 o
  -2   5   3       2872.69       2775.20        82.77 o
  -1   5   3       4826.02       4797.25       132.01 o
   0   5   3       2714.29       2657.20       136.62 o
   1   5   3        927.77        886.00        62.59 o
   2   5   3       1839.16       1745.37       101.77 o
   3   5   3        895.24        873.74        63.04 o
   4   5   3        287.57        308.90        34.73 o
   5   5   3        685.81        658.24        56.86 o
   6   5   3        775.61        789.89        67.83 o
  -7   6   3        274.78        310.13        35.60 o
  -6   6   3        145.20         97.01        20.75 o
  -5   6   3        457.45        408.11        39.12 o
  -4   6   3        859.29        802.24        57.50 o
  -3   6   3       1290.25       1286.15        77.86 o
  -2   6   3       3916.22       3961.25       159.31 o
  -1   6   3       3437.88       3350.10        99.37 o
   0   6   3       2163.73       1954.12       112.37 o
   1   6   3        597.01        544.93        46.29 o
   2   6   3         40.22         54.03        16.60 o
   3   6   3        213.30        203.33        29.79 o
   4   6   3        311.84        293.84        36.20 o
   5   6   3       1182.62       1179.26        85.81 o
  -6   7   3        952.60       1003.31        70.36 o
  -5   7   3       1906.39       1967.31       109.84 o
  -4   7   3       1207.58       1209.77        75.57 o
  -3   7   3        923.89        993.40        67.41 o
  -2   7   3       1280.14       1162.78        75.90 o
  -1   7   3        870.18        856.78        60.63 o
   0   7   3        212.56        205.95        27.29 o
   1   7   3        395.12        426.21        40.75 o
   2   7   3        196.70        209.11        30.21 o
   3   7   3        427.57        448.92        45.06 o
   4   7   3        788.76        744.74        63.91 o
  -5   8   3       1673.58       1721.75       102.10 o
  -4   8   3       1784.85       1732.42       102.28 o
  -3   8   3       1691.62       1685.22       100.57 o
  -2   8   3        344.97        334.01        35.33 o
  -1   8   3        454.64        440.54        41.71 o
   0   8   3         86.67         91.71        21.05 o
   1   8   3        590.85        620.38        52.86 o
   2   8   3        548.72        532.86        51.50 o
  -3   9   3         61.30         68.91        18.25 o
  -2   9   3         94.73         91.59        20.48 o
  -1   9   3        441.77        508.22        47.23 o
   0   9   3        324.74        404.79        41.65 o
  -2 -10   4        272.05        305.55        15.36 o
  -1 -10   4        218.31        221.32         8.30 o
   0 -10   4        437.97        434.59        12.97 o
   1 -10   4        567.19        599.27        25.42 o
   3 -10   4         75.41         74.42         4.13 o
   4 -10   4        179.81        171.30         6.08 o
  -4  -9   4        118.53        120.26         6.02 o
  -3  -9   4        827.09        844.37        23.56 o
  -2  -9   4       1017.58       1018.73        22.44 o
  -1  -9   4        784.89        769.86        17.03 o
   0  -9   4        962.69        932.74        34.79 o
   1  -9   4        840.01        804.68        31.05 o
   2  -9   4        510.25        480.87        21.08 o
   3  -9   4         51.96         48.91         3.13 o
   4  -9   4        174.16        171.46         8.49 o
   5  -9   4        675.88        636.88        28.39 o
  -5  -8   4        414.93        424.16        18.25 o
  -4  -8   4        877.33        918.97        20.62 o
  -3  -8   4        570.97        582.93        13.86 o
  -2  -8   4       1551.92       1500.05        31.25 o
  -1  -8   4        766.76        754.78        16.07 o
   0  -8   4        996.22        938.61        36.35 o
   1  -8   4        509.71        493.16        20.66 o
   2  -8   4        211.06        200.20        11.29 o
   3  -8   4         35.78         31.32         2.59 o
   4  -8   4         76.32         77.49         5.18 o
   5  -8   4        362.93        353.26        16.20 o
   6  -8   4        849.81        848.76        55.91 o
  -5  -7   4        243.49        257.69        14.28 o
  -4  -7   4       1210.70       1240.14        34.19 o
  -3  -7   4       2392.08       2385.56        50.59 o
  -2  -7   4       1647.78       1650.87        29.32 o
  -1  -7   4        331.53        322.81         7.83 o
   0  -7   4        195.19        167.97         9.61 o
   1  -7   4         75.44         98.37         6.99 o
   2  -7   4        494.59        504.27        20.54 o
   3  -7   4       2496.50       2415.65        77.78 o
   4  -7   4        957.18        935.27        34.40 o
   5  -7   4       1184.09       1119.84        43.01 o
   6  -7   4       1079.17       1085.66        30.50 o
   7  -7   4       1029.61       1057.82        43.94 o
  -5  -6   4       1795.35       1926.77        50.29 o
  -4  -6   4       1768.54       1768.34        45.92 o
  -3  -6   4       2480.95       2493.48        63.69 o
  -2  -6   4        767.25        748.56        17.03 o
  -1  -6   4        605.07        613.11        11.77 o
   0  -6   4        838.21        827.60        29.64 o
   1  -6   4        207.47        208.30         9.67 o
   2  -6   4        773.47        728.90        28.85 o
   3  -6   4       1456.93       1393.17        35.20 o
   4  -6   4       1246.39       1241.85        45.42 o
   5  -6   4       2075.05       1967.16        72.22 o
   6  -6   4        439.31        424.55        20.03 o
   7  -6   4        174.47        181.92        11.87 o
  -5  -5   4        869.22        923.19        29.08 o
  -4  -5   4       2211.47       2269.45        51.40 o
  -3  -5   4       2568.12       2569.18        56.64 o
  -2  -5   4        433.57        437.58        10.77 o
  -1  -5   4       2667.49       2666.78        55.21 o
   0  -5   4        443.94        429.37        15.48 o
   1  -5   4       1310.60       1311.03        43.58 o
   2  -5   4       3683.10       3577.74        91.69 o
   3  -5   4       2839.33       2798.88        67.73 o
   4  -5   4        813.67        767.42        31.44 o
   5  -5   4        156.54        139.87         8.92 o
   6  -5   4        374.51        365.34        18.40 o
   7  -5   4        674.63        703.60        30.06 o
  -7  -4   4       1163.93       1162.57        71.29 o
  -6  -4   4        348.44        353.32        31.14 o
  -5  -4   4        646.28        647.99        17.65 o
  -4  -4   4       1107.23       1091.67        26.31 o
  -3  -4   4        231.19        239.99         7.28 o
  -2  -4   4        488.01        465.94        12.09 o
  -1  -4   4       2862.45       2817.26        61.33 o
   0  -4   4       4157.42       4066.96       104.01 o
   1  -4   4       5477.78       5440.24       106.69 o
   2  -4   4       5523.95       5280.36       104.47 o
   3  -4   4       4467.64       4473.89        93.31 o
   4  -4   4        484.96        469.04        16.92 o
   5  -4   4          4.91          7.85         2.45 o
   6  -4   4        417.88        445.51        20.60 o
  -8  -3   4       1208.57       1163.66        76.05 o
  -7  -3   4       1407.21       1354.10        80.30 o
  -6  -3   4        623.27        654.78        46.83 o
  -5  -3   4        458.75        456.53        13.18 o
  -4  -3   4          4.23         10.69         2.46 o
  -3  -3   4       1765.35       1814.20        40.99 o
  -2  -3   4       7246.94       6737.76       152.40 o
  -1  -3   4       6465.60       6193.90       134.50 o
   0  -3   4       1937.67       1988.04        43.81 o
   1  -3   4       2827.29       2823.66        55.71 o
   2  -3   4       1644.98       1523.12        28.90 o
   3  -3   4       1792.20       1790.88        38.27 o
   4  -3   4        588.66        595.45        20.27 o
   5  -3   4       1476.07       1500.48        47.22 o
   6  -3   4        603.13        626.17        22.96 o
  -8  -2   4        419.14        423.56        41.11 o
  -7  -2   4         37.09         35.15        12.53 o
  -6  -2   4        621.14        611.65        45.60 o
  -5  -2   4       1585.23       1523.26        36.19 o
  -4  -2   4       1708.84       1655.01        38.12 o
  -3  -2   4       6851.12       6544.57       142.92 o
  -2  -2   4      15553.69      15171.64       330.26 o
  -1  -2   4      14662.43      13799.94       306.37 o
   0  -2   4       3512.89       3522.06        77.68 o
   1  -2   4       2955.86       2838.91        63.69 o
   2  -2   4       1309.21       1321.60        24.84 o
   3  -2   4        465.54        458.29        11.23 o
   4  -2   4       3331.86       3300.63       122.34 o
   5  -2   4       1430.79       1342.63        42.97 o
   6  -2   4        837.84        830.22        57.20 o
   7  -2   4        377.28        370.13        37.44 o
  -9  -1   4        340.90        357.81        40.72 o
  -8  -1   4        141.23        152.88        25.72 o
  -7  -1   4        367.76        392.29        37.26 o
  -6  -1   4       3617.83       3576.84       170.08 o
  -5  -1   4       1686.98       1622.43        44.78 o
  -4  -1   4       4606.61       4556.56       124.89 o
  -3  -1   4       3329.06       3287.21        71.19 o
  -2  -1   4       8000.46       8147.08       171.69 o
  -1  -1   4        500.30        492.79        21.66 o
   0  -1   4        363.50        398.22         9.66 o
   1  -1   4        432.63        471.75        12.65 o
   2  -1   4       1306.79       1395.90        29.69 o
   3  -1   4       1206.64       1200.18        63.87 o
   4  -1   4       5117.60       4913.06       142.76 o
   5  -1   4       2289.58       2189.12        67.45 o
   6  -1   4       1624.75       1464.39        90.84 o
   7  -1   4         65.79         46.02        16.47 o
   8  -1   4        524.08        501.35        49.45 o
  -9   0   4        148.40        173.57        29.82 o
  -8   0   4        123.24        127.37        24.16 o
  -7   0   4        568.82        640.32        52.23 o
  -6   0   4       6374.90       6690.10       316.79 o
  -5   0   4       3222.22       3645.56       323.56 o
  -4   0   4       1137.00       1233.35        31.16 o
  -3   0   4       5631.35       6104.84       133.34 o
  -2   0   4       3767.01       4314.42       141.55 o
  -1   0   4        481.09        543.28        19.20 o
   0   0   4       2917.10       3267.12        72.31 o
   1   0   4       8501.83      10654.81       368.29 o
   2   0   4        942.23       1038.82        64.59 o
   3   0   4       4808.76       5702.01       159.38 o
   4   0   4       4341.55       4780.19       148.53 o
   5   0   4       1368.25       1462.07        85.93 o
   6   0   4         50.01         68.82        18.19 o
   7   0   4        184.12        207.97        31.11 o
   8   0   4        191.62        236.70        35.75 o
  -9   1   4        243.43        259.68        36.77 o
  -8   1   4        939.86        938.79        68.43 o
  -7   1   4       4121.85       3906.04       192.64 o
  -6   1   4        889.67        940.51        62.56 o
  -5   1   4       1280.68       1239.80        73.07 o
  -4   1   4        246.40        253.57        24.88 o
  -3   1   4        242.42        256.79        24.61 o
  -2   1   4        298.53        320.58        27.17 o
  -1   1   4       1638.06       1644.13        56.35 o
   0   1   4       2699.20       2581.28        49.68 o
   1   1   4       5815.47       5636.14       357.01 o
   2   1   4       2630.76       2571.71       178.51 o
   3   1   4       2936.18       2917.58        86.23 o
   4   1   4       1810.02       1830.11        56.83 o
   5   1   4        706.50        580.20        48.31 o
   6   1   4        293.51        283.81        33.64 o
   7   1   4        272.14        256.31        33.55 o
  -8   2   4        515.36        500.87        49.00 o
  -7   2   4       1511.22       1542.34        93.79 o
  -6   2   4       1368.55       1348.04        82.77 o
  -5   2   4        250.25        263.27        28.31 o
  -4   2   4        624.64        577.37        43.40 o
  -3   2   4       1779.77       1871.59        95.57 o
  -2   2   4       3496.47       3456.40       156.80 o
  -1   2   4       9222.06       8827.45       233.86 o
   0   2   4      12265.26      12134.25       327.76 o
   1   2   4       2018.43       1790.91        98.34 o
   2   2   4       2063.46       2059.02       108.52 o
   3   2   4        958.92        933.01        61.29 o
   4   2   4       1822.60       1674.59        95.87 o
   5   2   4         28.97         29.37        12.95 o
   6   2   4        156.44        134.93        26.38 o
   7   2   4         16.42         14.85        10.90 o
  -8   3   4        770.21        754.26        62.41 o
  -7   3   4        181.86        228.75        29.06 o
  -6   3   4        216.04        162.37        25.00 o
  -5   3   4       1433.60       1355.36        81.74 o
  -4   3   4        336.47        306.52        29.61 o
  -3   3   4        896.47        913.28        59.69 o
  -2   3   4       1351.56       1343.48        43.29 o
  -1   3   4       3595.55       3418.40        97.52 o
   0   3   4       3871.37       3777.49       107.72 o
   1   3   4       1368.09       1263.02        75.00 o
   2   3   4        458.39        393.47        35.33 o
   3   3   4       1255.61       1261.36        77.19 o
   4   3   4        706.14        670.80        53.97 o
   5   3   4       1048.51        984.00        71.92 o
   6   3   4        802.85        799.19        65.84 o
   7   3   4        460.56        489.58        52.29 o
  -8   4   4         92.55         82.65        21.44 o
  -7   4   4        165.11        196.73        29.09 o
  -6   4   4        414.61        427.86        40.72 o
  -5   4   4       2330.24       2402.88       127.79 o
  -4   4   4       2645.26       2562.84       135.71 o
  -3   4   4       1302.80       1260.94        75.93 o
  -2   4   4       1373.14       1319.67        44.65 o
  -1   4   4       3665.34       3707.49       104.47 o
   0   4   4        124.63        129.07         9.99 o
   1   4   4         80.78         74.78        17.38 o
   2   4   4        245.52        244.02        28.25 o
   3   4   4          2.25          3.07         5.42 o
   4   4   4        132.05        127.04        24.61 o
   5   4   4       1006.46       1027.13        75.18 o
   6   4   4       1972.81       1921.95       121.53 o
  -7   5   4          8.54         16.32        10.90 o
  -6   5   4        426.76        424.58        41.35 o
  -5   5   4       1297.90       1306.27        80.69 o
  -4   5   4       1102.65       1090.59        71.86 o
  -3   5   4        913.19        881.82        34.17 o
  -2   5   4       1036.01       1005.51        37.44 o
  -1   5   4       1812.03       1827.02        57.16 o
   0   5   4       1083.59       1028.82        68.64 o
   1   5   4        521.27        483.19        43.40 o
   2   5   4        859.48        833.05        62.22 o
   3   5   4        398.72        368.35        40.21 o
   4   5   4        921.65        883.19        68.34 o
   5   5   4       1789.53       1839.58       116.41 o
  -7   6   4        474.57        467.29        46.11 o
  -6   6   4        784.02        733.69        60.03 o
  -5   6   4        576.18        562.40        48.28 o
  -4   6   4        125.22        136.26        22.86 o
  -3   6   4        184.24        175.26        25.81 o
  -2   6   4         79.23         86.98        18.70 o
  -1   6   4         51.62         43.34        14.91 o
   0   6   4        303.08        316.15        34.09 o
   1   6   4        914.95        837.90        63.22 o
   2   6   4       1867.90       1835.15       109.54 o
   3   6   4       1037.67        994.18        73.79 o
   4   6   4       1837.09       1688.35       109.45 o
  -6   7   4        626.18        647.01        54.85 o
  -5   7   4       1557.18       1364.97        91.77 o
  -4   7   4        492.11        446.42        43.73 o
  -3   7   4        125.10        114.84        22.17 o
  -2   7   4        113.55        117.22        22.77 o
  -1   7   4         74.41         80.78        20.06 o
   0   7   4       1354.67       1324.43        87.04 o
   1   7   4       2525.30       2399.36       138.21 o
   2   7   4       1327.18       1399.79        91.89 o
   3   7   4        335.05        324.53        40.24 o
  -4   8   4         15.41         16.32        10.72 o
  -3   8   4        309.05        331.73        37.14 o
  -2   8   4        213.43        207.79        30.39 o
  -1   8   4        419.60        388.29        41.62 o
   0   8   4       1032.99        969.03        75.03 o
   1   8   4       1567.90       1473.55       100.45 o
  -2 -10   5       1316.30       1322.26        28.32 o
  -1 -10   5       1165.90       1122.86        29.95 o
   0 -10   5       1032.35        997.28        37.92 o
   1 -10   5        154.14        150.92        10.39 o
   2 -10   5         27.47         39.43         6.08 o
  -4  -9   5       1666.41       1772.38        37.17 o
  -3  -9   5       1614.16       1601.31        33.83 o
  -2  -9   5        746.09        741.73        16.83 o
  -1  -9   5        229.27        231.77         6.33 o
   0  -9   5         17.91         20.18         4.40 o
   1  -9   5         12.23         16.38         4.04 o
   2  -9   5        327.08        332.39        16.41 o
   3  -9   5       1121.46       1002.46        36.90 o
   4  -9   5        902.96        876.12        34.67 o
   5  -9   5        475.00        432.56        20.09 o
  -5  -8   5        708.37        713.42        31.44 o
  -4  -8   5        633.02        663.48        20.11 o
  -3  -8   5        739.82        735.79        17.07 o
  -2  -8   5         35.52         44.02         5.02 o
  -1  -8   5        762.47        766.75        16.89 o
   0  -8   5        923.52        922.08        34.03 o
   2  -8   5       3156.83       3172.98       104.69 o
   3  -8   5       2458.57       2416.47        61.98 o
   4  -8   5       1636.85       1541.37        58.52 o
   5  -8   5        863.81        841.69        33.55 o
   6  -8   5         67.18         67.45         4.31 o
  -5  -7   5        162.99        177.43        10.81 o
  -4  -7   5        570.87        589.32        17.88 o
  -3  -7   5        451.92        454.98        15.60 o
  -2  -7   5        900.81        915.56        20.94 o
  -1  -7   5       1210.33       1215.98        25.25 o
   0  -7   5       1822.11       1797.08        59.76 o
   1  -7   5       1090.98       1085.44        36.68 o
   2  -7   5       2659.20       2552.43        51.79 o
   3  -7   5       3176.23       3155.35       103.85 o
   4  -7   5        697.70        671.22        26.68 o
   5  -7   5        583.43        592.52        24.88 o
   6  -7   5        115.39        125.80         8.79 o
  -5  -6   5         94.39         92.56         5.18 o
  -4  -6   5        116.68        126.89         6.08 o
  -3  -6   5        547.49        552.18        16.06 o
  -2  -6   5       3622.90       3585.15        74.18 o
  -1  -6   5       3382.98       3304.08        84.59 o
   0  -6   5       3599.38       3572.30        69.71 o
   1  -6   5       2238.78       2177.19        43.52 o
   2  -6   5        590.12        569.27        12.52 o
   3  -6   5        271.85        262.02         8.63 o
   4  -6   5        163.83        161.50         8.79 o
   5  -6   5        341.58        348.08        16.35 o
   6  -6   5        274.93        274.74        14.67 o
   7  -6   5        230.12        250.47        14.34 o
  -5  -5   5       1092.21       1091.85        27.28 o
  -4  -5   5        565.10        562.87        15.01 o
  -3  -5   5       1771.70       1750.09        39.49 o
  -2  -5   5       2769.21       2684.90        59.47 o
  -1  -5   5       4196.51       4081.38       102.31 o
   0  -5   5       1509.89       1436.85        36.51 o
   1  -5   5       1563.59       1550.07        31.82 o
   2  -5   5       1195.52       1141.83        23.68 o
   3  -5   5        266.82        260.10         8.62 o
   4  -5   5        633.22        638.78        26.59 o
   5  -5   5       2478.57       2401.62        87.46 o
   6  -5   5        208.27        224.35        12.56 o
  -7  -4   5         17.69         16.75         8.34 o
  -6  -4   5        865.82        964.70        59.45 o
  -5  -4   5        631.61        631.86        28.76 o
  -4  -4   5       1135.55       1117.68        27.43 o
  -3  -4   5       1470.24       1447.41        33.54 o
  -2  -4   5       1765.92       1759.06        39.70 o
  -1  -4   5        556.41        560.74        15.70 o
   0  -4   5        113.97        103.51         3.01 o
   1  -4   5       1848.33       1854.41        30.83 o
   2  -4   5         51.35         52.28         2.27 o
   3  -4   5        501.15        501.85        12.66 o
   4  -4   5       2845.58       2829.16        81.07 o
   5  -4   5       1575.26       1559.82        49.32 o
   6  -4   5       1593.70       1603.57        61.56 o
  -8  -3   5        150.50        155.26        25.03 o
  -7  -3   5        189.99        189.45        25.06 o
  -6  -3   5       2344.67       2245.03       118.00 o
  -5  -3   5       1111.85       1138.61        28.30 o
  -4  -3   5       1418.17       1418.25        33.81 o
  -3  -3   5        889.98        856.99        21.36 o
  -2  -3   5       5649.87       5322.00       115.87 o
  -1  -3   5        209.28        189.04         5.89 o
   0  -3   5        373.27        374.28        11.02 o
   1  -3   5       1153.77       1114.37        26.28 o
   2  -3   5       1414.64       1423.50        26.82 o
   3  -3   5       1325.30       1282.14        28.54 o
   4  -3   5       4349.72       4206.63       119.22 o
   5  -3   5       3438.19       3568.21       132.96 o
   6  -3   5       1159.25       1167.24        72.47 o
  -8  -2   5        160.59        191.37        28.43 o
  -7  -2   5        939.02        941.32        65.18 o
  -6  -2   5       2510.44       2433.54       124.72 o
  -5  -2   5       1212.28       1195.55        43.22 o
  -4  -2   5        122.41        124.65         5.01 o
  -3  -2   5        908.86        923.02        22.32 o
  -2  -2   5        382.75        358.75        12.14 o
  -1  -2   5        137.00        122.70         4.55 o
   0  -2   5       2984.04       3024.98        68.55 o
   1  -2   5       2556.51       2533.85        57.66 o
   2  -2   5        473.07        471.90        13.15 o
   3  -2   5       2851.49       2835.17        59.81 o
   4  -2   5       3048.22       2952.44        86.83 o
   5  -2   5       3117.36       3006.55        88.48 o
   6  -2   5        138.26        130.74        22.41 o
   7  -2   5        267.17        245.35        31.23 o
  -8  -1   5        381.65        424.34        43.19 o
  -7  -1   5       1727.84       1675.52       101.05 o
  -6  -1   5       1699.35       1596.82        93.07 o
  -5  -1   5       1120.92       1096.14        36.46 o
  -4  -1   5        490.43        503.00        28.06 o
  -3  -1   5        296.97        287.72         8.84 o
  -2  -1   5        308.21        322.46         9.26 o
  -1  -1   5       1705.26       1604.44        31.25 o
   0  -1   5       3595.90       3487.86        64.46 o
   1  -1   5       8795.17       8654.05       187.68 o
   2  -1   5       4292.35       4307.08        98.11 o
   3  -1   5       2983.50       3026.75        68.96 o
   4  -1   5       1830.44       1929.87        57.19 o
   5  -1   5       1161.55       1108.30        71.11 o
   6  -1   5         46.37         48.55        15.96 o
   7  -1   5        264.88        244.20        32.17 o
   8  -1   5         30.32         35.15        14.70 o
  -8   0   5        705.16        848.98        66.26 o
  -7   0   5       1440.08       1603.00        97.79 o
  -6   0   5       2486.04       2313.58       131.05 o
  -5   0   5          4.34          8.01         6.36 o
  -4   0   5         42.59         43.58         2.82 o
  -3   0   5         37.53         45.87         2.77 o
  -2   0   5        122.54        122.44         7.42 o
  -1   0   5       1023.34       1063.00        24.37 o
   0   0   5       4683.50       5409.91       262.84 o
   1   0   5       1699.68       1956.30        89.66 o
   2   0   5         86.35        107.01         9.76 o
   3   0   5       1437.69       1729.64        55.70 o
   4   0   5       1197.18       1355.85        45.95 o
   5   0   5       1043.10       1139.47        74.84 o
   6   0   5       1863.10       2017.13       115.29 o
   7   0   5        756.79        788.41        65.03 o
  -8   1   5        581.16        555.96        51.68 o
  -7   1   5        703.54        682.79        55.27 o
  -6   1   5        170.94        180.38        25.84 o
  -5   1   5        216.16        216.85        26.05 o
  -4   1   5       1331.52       1242.60        76.89 o
  -3   1   5       2958.66       2908.18       134.87 o
  -2   1   5       2131.38       2057.30       103.79 o
  -1   1   5       6141.96       6176.12       131.57 o
   0   1   5       6508.77       6235.37       133.75 o
   1   1   5        923.76       1024.62        67.80 o
   2   1   5        135.55        154.01         8.60 o
   3   1   5        346.24        381.74        16.14 o
   4   1   5        424.03        442.14        39.85 o
   5   1   5       1142.76       1091.80        74.78 o
   6   1   5       2747.42       2524.26       142.34 o
   7   1   5       1169.85       1074.87        82.74 o
  -8   2   5         11.47         11.14         8.10 o
  -7   2   5        139.79        152.76        25.84 o
  -6   2   5         26.48         24.00        11.05 o
  -5   2   5       1125.03       1075.02        70.18 o
  -4   2   5       1910.62       1864.67       100.63 o
  -3   2   5        961.51        995.78        63.25 o
  -2   2   5        701.04        688.10        25.30 o
  -1   2   5       4990.40       4926.37       136.15 o
   0   2   5       2707.34       2676.45        77.64 o
   1   2   5          5.16          8.19         5.96 o
   2   2   5        555.32        503.91        41.96 o
   3   2   5        480.15        439.25        39.91 o
   4   2   5       1515.70       1418.31        91.35 o
   5   2   5       3476.53       3414.77       172.91 o
   6   2   5       2929.72       2652.60       154.30 o
   7   2   5        751.76        723.08        66.62 o
  -8   3   5        289.70        320.13        38.61 o
  -7   3   5        534.60        488.07        47.11 o
  -6   3   5       1107.68       1103.45        73.91 o
  -5   3   5       3453.50       3542.00       175.26 o
  -4   3   5       4132.59       3909.83       194.87 o
  -3   3   5       1906.25       1857.11       103.58 o
  -2   3   5        651.16        656.67        36.85 o
  -1   3   5        936.39        887.87        33.30 o
   0   3   5        272.56        256.31        14.35 o
   1   3   5       2337.50       2252.56       116.29 o
   2   3   5       3600.29       3484.35       171.22 o
   3   3   5        856.02        871.24        61.62 o
   4   3   5       1822.08       1689.01       103.58 o
   5   3   5       2021.77       1882.98       117.13 o
   6   3   5       1521.26       1596.52       105.87 o
  -8   4   5        688.32        702.72        61.44 o
  -7   4   5        577.16        544.87        50.27 o
  -6   4   5       1984.83       1881.95       110.32 o
  -5   4   5       2171.25       2052.12       121.08 o
  -4   4   5       2791.40       2620.91       140.56 o
  -3   4   5       1217.93       1132.47        40.97 o
  -2   4   5        847.38        838.08        32.39 o
  -1   4   5        221.66        226.48        13.75 o
   0   4   5        439.79        403.23        39.27 o
   1   4   5       1229.19       1086.22        75.00 o
   2   4   5       3219.58       3063.56       157.22 o
   3   4   5       1301.18       1207.18        84.48 o
   4   4   5        376.23        393.11        42.77 o
   5   4   5        548.24        483.82        50.36 o
   6   4   5         15.92         31.38        15.06 o
  -7   5   5        810.66        712.54        60.24 o
  -6   5   5       1265.64       1184.38        81.14 o
  -5   5   5       1094.32       1028.79        75.39 o
  -4   5   5         74.78         84.54        19.49 o
  -3   5   5        750.48        698.87        55.03 o
  -2   5   5        866.26        855.52        62.19 o
  -1   5   5        340.65        352.24        36.68 o
   0   5   5       1308.08       1204.41        82.86 o
   1   5   5       4782.72       4660.11       224.80 o
   2   5   5       1040.15        986.11        75.57 o
   3   5   5        697.09        640.83        56.47 o
   4   5   5        803.55        816.51        68.40 o
   5   5   5        205.61        187.97        34.94 o
  -6   6   5        573.33        557.79        51.65 o
  -5   6   5        383.73        393.41        41.05 o
  -4   6   5         19.47         28.79        13.70 o
  -3   6   5        741.88        700.53        57.04 o
  -2   6   5        975.54        938.58        69.91 o
  -1   6   5       1626.11       1553.36        99.03 o
   0   6   5       1368.34       1367.89        92.34 o
   1   6   5       2125.93       1913.28       118.61 o
   2   6   5        345.65        356.24        40.81 o
   3   6   5          3.66          2.86         8.88 o
   4   6   5        147.76        146.71        31.47 o
  -5   7   5        247.96        229.41        33.28 o
  -4   7   5        996.18        945.09        71.44 o
  -3   7   5       1895.94       1796.75       112.31 o
  -2   7   5        650.55        725.55        60.33 o
  -1   7   5        902.15        889.40        71.71 o
   0   7   5       1366.72       1265.64        90.17 o
   1   7   5        454.61        454.82        48.34 o
   2   7   5         59.75         53.40        20.69 o
  -3   8   5       1805.06       1901.62       117.16 o
  -2   8   5       1370.30       1270.58        91.62 o
  -1   8   5        475.32        454.58        49.21 o
   0   8   5        331.74        353.77        42.65 o
  -2 -10   6         21.07         23.75         2.11 o
  -1 -10   6         42.53         45.45         3.73 o
   0 -10   6        272.32        283.62        16.67 o
   1 -10   6        122.39        133.00         9.91 o
   2 -10   6        400.07        408.77        19.94 o
   3 -10   6        375.79        355.82        14.70 o
  -4  -9   6         83.82         86.24         4.12 o
  -3  -9   6         19.44         21.16         2.28 o
  -2  -9   6        133.86        130.43         4.65 o
  -1  -9   6        606.52        586.72        13.84 o
   0  -9   6       1345.28       1300.13        27.11 o
   1  -9   6       1264.11       1242.45        45.12 o
   2  -9   6        797.75        808.23        31.87 o
   3  -9   6        813.99        806.69        22.15 o
   4  -9   6        132.15        130.93         7.62 o
   5  -9   6         68.27         72.71         6.08 o
  -5  -8   6        142.68        140.65         9.91 o
  -4  -8   6        115.50        117.76         5.77 o
  -3  -8   6        362.92        373.24        11.85 o
  -2  -8   6        565.32        552.29        13.00 o
  -1  -8   6        440.47        443.48        10.59 o
   0  -8   6        458.28        438.44        10.40 o
   1  -8   6       1185.37       1107.61        23.08 o
   2  -8   6        658.53        638.18        14.60 o
   3  -8   6        168.24        163.87         7.57 o
   4  -8   6        285.60        263.60        13.01 o
   5  -8   6        341.46        346.21        16.54 o
  -5  -7   6        654.05        650.59        28.49 o
  -4  -7   6        183.46        204.97         8.18 o
  -3  -7   6       1377.70       1434.85        38.31 o
  -2  -7   6        941.57        925.24        25.31 o
  -1  -7   6       2853.52       2763.05        70.84 o
   0  -7   6       1321.29       1296.75        26.98 o
   1  -7   6         57.35         54.69         2.18 o
   2  -7   6        270.12        262.58         7.01 o
   3  -7   6        475.37        466.09        11.42 o
   4  -7   6        685.38        664.69        26.38 o
   5  -7   6       1959.02       1901.08        69.45 o
   6  -7   6        826.59        839.55        33.61 o
  -5  -6   6       1190.78       1293.14        49.33 o
  -4  -6   6        899.33        915.72        25.63 o
  -3  -6   6       2218.77       2151.59        55.13 o
  -2  -6   6       2931.58       2889.00        59.24 o
  -1  -6   6       2693.65       2593.18        67.64 o
   0  -6   6       1510.94       1457.83        38.37 o
   1  -6   6        439.21        413.05         9.76 o
   2  -6   6        105.81        121.56         3.97 o
   3  -6   6        324.86        332.23         8.64 o
   4  -6   6       1673.49       1641.45        45.36 o
   5  -6   6       1397.94       1367.17        52.14 o
   6  -6   6       1481.84       1477.58        55.72 o
  -5  -5   6       1967.38       1971.07        73.16 o
  -4  -5   6       3296.51       3416.63        74.79 o
  -3  -5   6        676.02        670.06        16.86 o
  -2  -5   6       2433.42       2414.41        63.03 o
  -1  -5   6        688.60        634.00        17.93 o
   0  -5   6        286.50        277.95         8.42 o
   1  -5   6       2067.73       2065.21        41.66 o
   2  -5   6       1580.73       1604.83        32.08 o
   3  -5   6        456.82        462.63        13.12 o
   4  -5   6       3120.24       3194.15        76.06 o
   5  -5   6       2027.74       1992.37        75.69 o
   6  -5   6        274.79        293.26        16.20 o
  -7  -4   6       1835.44       1798.65       100.23 o
  -6  -4   6       2023.54       1981.13       104.90 o
  -5  -4   6       2389.94       2473.02       109.62 o
  -4  -4   6       1778.10       1821.66        41.74 o
  -3  -4   6       1397.85       1391.53        32.30 o
  -2  -4   6       1306.25       1229.84        29.03 o
  -1  -4   6        540.93        569.70        14.26 o
   0  -4   6       1607.63       1590.82        36.65 o
   1  -4   6       3710.89       3764.58        82.34 o
   2  -4   6       1849.79       1821.97        33.44 o
   3  -4   6       4948.83       4769.47        99.57 o
   4  -4   6        866.27        854.80        20.72 o
   5  -4   6       1168.53       1161.13        45.90 o
  -8  -3   6        591.08        601.07        50.81 o
  -7  -3   6       1996.17       1956.86       107.28 o
  -6  -3   6       2108.94       2062.30       110.78 o
  -5  -3   6       2498.76       2425.39        71.20 o
  -4  -3   6        610.05        632.53        17.42 o
  -3  -3   6        323.78        315.90         9.63 o
  -2  -3   6        873.54        882.52        23.87 o
  -1  -3   6       1784.21       1779.25        34.29 o
   0  -3   6       4315.27       4228.96        93.25 o
   1  -3   6       4393.91       4310.89        94.62 o
   2  -3   6       1406.79       1450.87        28.14 o
   3  -3   6       1067.77       1040.11        25.00 o
   4  -3   6       1448.04       1437.44        46.11 o
   5  -3   6        363.06        386.86        16.81 o
  -8  -2   6        304.33        293.14        34.67 o
  -7  -2   6        572.04        600.29        49.24 o
  -6  -2   6        868.28        825.61        58.55 o
  -5  -2   6         78.91         77.85         5.94 o
  -4  -2   6        784.65        764.12        20.03 o
  -3  -2   6       2941.84       2859.74        63.75 o
  -2  -2   6       2687.62       2564.87        57.42 o
  -1  -2   6       7844.90       7591.59       138.24 o
   0  -2   6      14639.24      15455.87       329.49 o
   1  -2   6       4418.17       4292.01        94.30 o
   2  -2   6       1089.98       1092.87        26.88 o
   3  -2   6        157.92        150.75         5.39 o
   4  -2   6        313.67        302.65        13.90 o
   5  -2   6        802.86        757.36        55.27 o
   6  -2   6       1087.38       1153.15        75.60 o
   7  -2   6        446.39        446.57        44.58 o
  -8  -1   6        242.61        234.86        31.05 o
  -7  -1   6        173.79        189.99        27.62 o
  -6  -1   6         43.69         58.61        15.42 o
  -5  -1   6       1251.92       1150.74        71.86 o
  -4  -1   6       3633.82       3614.32       102.20 o
  -3  -1   6       3661.42       3505.05       142.60 o
  -2  -1   6       1288.57       1227.77        30.10 o
  -1  -1   6       2968.75       2892.63        55.41 o
   0  -1   6       4112.63       4102.37        90.61 o
   1  -1   6        556.07        559.84        16.35 o
   2  -1   6         35.82         27.98         3.75 o
   3  -1   6        173.40        183.10         5.72 o
   4  -1   6        372.99        387.62        16.99 o
   5  -1   6        716.42        708.15        55.84 o
   6  -1   6       2997.65       2838.40       154.51 o
   7  -1   6       1144.28       1102.73        80.81 o
  -8   0   6        538.79        509.45        50.21 o
  -7   0   6        304.57        373.26        39.21 o
  -6   0   6        372.67        455.09        41.77 o
  -5   0   6       3204.54       3362.01       171.74 o
  -4   0   6       9000.84       9782.89       297.13 o
  -3   0   6       4960.19       5497.91       199.70 o
  -2   0   6       2741.94       3070.02       111.12 o
  -1   0   6       1162.99       1218.99        25.82 o
   0   0   6       3748.91       4393.14        81.81 o
   1   0   6        709.61        821.18        22.32 o
   2   0   6       2457.89       3328.85        91.79 o
   3   0   6        539.77        641.75        59.29 o
   4   0   6        325.79        379.94        37.74 o
   5   0   6       1331.95       1280.46        85.63 o
   6   0   6        529.71        613.57        54.97 o
   7   0   6        424.96        473.43        50.12 o
  -8   1   6        305.19        321.39        38.79 o
  -7   1   6       1057.35       1046.47        74.03 o
  -6   1   6       1454.18       1334.76        83.94 o
  -5   1   6       1916.29       1733.89        99.51 o
  -4   1   6       2683.48       2644.74       137.28 o
  -3   1   6        146.41        151.19        22.05 o
  -2   1   6        339.82        343.93        15.42 o
  -1   1   6        572.72        572.72        22.33 o
   0   1   6        563.81        587.09        16.73 o
   1   1   6       1218.11       1183.81        40.78 o
   2   1   6       2448.46       2636.68        79.74 o
   3   1   6       2547.02       2821.59       146.17 o
   4   1   6       1024.90       1086.46        73.76 o
   5   1   6        913.71        935.66        70.24 o
   6   1   6        577.52        559.99        54.36 o
   7   1   6        159.43        153.12        32.11 o
  -8   2   6       1488.92       1392.83        94.90 o
  -7   2   6        469.53        478.28        47.80 o
  -6   2   6       1310.58       1254.34        84.87 o
  -5   2   6       1689.80       1733.05       100.75 o
  -4   2   6       1029.59       1050.32        68.85 o
  -3   2   6        293.40        282.81        30.69 o
  -2   2   6       1634.90       1569.58        50.72 o
  -1   2   6        610.03        628.09        49.53 o
   0   2   6       2539.15       2517.77        76.66 o
   1   2   6       3393.25       3347.88       165.92 o
   2   2   6       3978.31       3873.93       190.89 o
   3   2   6       1023.40       1012.55        73.19 o
   4   2   6        477.33        458.55        45.60 o
   5   2   6       1138.11       1027.34        79.69 o
   6   2   6        817.26        828.89        71.32 o
  -8   3   6        805.61        875.33        71.35 o
  -7   3   6        144.76        168.66        28.73 o
  -6   3   6        347.99        324.71        37.02 o
  -5   3   6        512.63        466.17        44.61 o
  -4   3   6        105.36         85.69        19.61 o
  -3   3   6        348.28        341.27        17.71 o
  -2   3   6        277.49        311.82        23.51 o
  -1   3   6       1340.48       1361.25        46.21 o
   0   3   6        676.84        686.94        54.94 o
   1   3   6       5459.99       5146.35       246.40 o
   2   3   6       1321.49       1207.60        81.23 o
   3   3   6        736.32        742.72        59.45 o
   4   3   6        379.55        426.69        45.48 o
   5   3   6         88.14         76.14        22.89 o
   6   3   6         51.39         52.23        19.46 o
  -7   4   6         90.39        100.72        24.09 o
  -6   4   6        110.20         88.91        21.87 o
  -5   4   6        272.29        295.67        35.06 o
  -4   4   6        647.16        670.92        55.96 o
  -3   4   6       4096.65       3838.18       196.94 o
  -2   4   6       1470.97       1507.97        92.43 o
  -1   4   6       1714.30       1759.76       102.40 o
   0   4   6        835.92        839.79        64.18 o
   1   4   6       2270.44       2181.96       125.17 o
   2   4   6       1176.37       1106.79        78.40 o
   3   4   6        143.66        102.07        24.85 o
   4   4   6         43.64         32.59        16.17 o
   5   4   6        101.58         45.66        19.28 o
  -7   5   6        169.30        173.24        31.05 o
  -6   5   6         92.12         95.69        23.61 o
  -5   5   6         40.19         34.46        15.09 o
  -4   5   6        394.16        337.72        38.31 o
  -3   5   6       1646.29       1494.69        98.22 o
  -2   5   6       2444.84       2398.22       133.91 o
  -1   5   6        311.90        298.08        36.38 o
   0   5   6       2767.54       2604.23       144.15 o
   1   5   6       1058.46        975.93        73.64 o
   2   5   6        338.48        288.66        36.74 o
   3   5   6        207.90        181.55        32.71 o
   4   5   6        545.55        560.75        57.35 o
  -6   6   6        153.01        189.90        32.26 o
  -5   6   6        397.51        375.70        42.44 o
  -4   6   6       1056.72       1069.39        78.31 o
  -3   6   6        507.56        496.80        48.73 o
  -2   6   6        273.77        269.35        35.24 o
  -1   6   6        270.63        242.57        35.57 o
   0   6   6         21.64         12.32        10.87 o
   1   6   6         11.95         26.59        13.73 o
   2   6   6        172.61        193.30        34.24 o
   3   6   6        743.62        730.86        66.77 o
  -4   7   6       1470.47       1366.42        94.54 o
  -3   7   6       1799.84       1860.42       116.65 o
  -2   7   6        101.55         98.37        24.82 o
  -1   7   6         53.00         38.49        16.17 o
   0   7   6        168.91        146.59        29.97 o
   1   7   6        131.93        142.40        30.33 o
  -2 -10   7       1181.06       1148.54        25.27 o
  -1 -10   7       2217.72       2199.05        45.09 o
   0 -10   7       1962.01       1960.55        40.22 o
   1 -10   7       1269.30       1223.53        45.66 o
   2 -10   7        488.98        480.17        15.11 o
  -4  -9   7        986.65       1028.49        33.88 o
  -3  -9   7       1836.78       1845.97        38.48 o
  -2  -9   7       1139.64       1167.81        25.28 o
  -1  -9   7       1674.51       1620.52        34.26 o
   0  -9   7        593.43        570.40        13.32 o
   1  -9   7        140.04        134.37         4.28 o
   2  -9   7         65.99         65.79         2.92 o
   3  -9   7         11.54         17.09         2.41 o
   4  -9   7        158.12        157.01         9.19 o
  -5  -8   7       1315.53       1374.91        54.12 o
  -4  -8   7       1009.58       1062.11        29.96 o
  -3  -8   7       1095.64       1077.46        29.75 o
  -2  -8   7       1100.29       1092.97        29.72 o
  -1  -8   7        375.52        362.10         9.33 o
   0  -8   7        330.19        321.19         8.17 o
   1  -8   7        355.52        366.23         9.04 o
   2  -8   7       1746.36       1725.12        35.78 o
   3  -8   7       1033.15       1054.61        22.90 o
   4  -8   7       1322.83       1292.57        33.96 o
   5  -8   7        963.98        999.48        40.27 o
  -5  -7   7       1054.52       1072.10        43.85 o
  -4  -7   7       1316.98       1333.50        36.65 o
  -3  -7   7         81.63         92.74         4.59 o
  -2  -7   7        133.56        144.27         5.79 o
  -1  -7   7        530.21        503.61        14.59 o
   0  -7   7        444.58        450.02        11.35 o
   1  -7   7       1727.98       1725.96        35.75 o
   2  -7   7        995.45        979.40        21.30 o
   3  -7   7        383.70        378.07         9.85 o
   4  -7   7       2363.29       2320.18        56.98 o
   5  -7   7        910.31        881.48        37.62 o
   6  -7   7        320.47        340.91        18.16 o
  -5  -6   7        942.52       1036.20        42.53 o
  -4  -6   7        108.06        104.55         5.41 o
  -3  -6   7        329.47        329.13        10.96 o
  -2  -6   7        677.70        672.19        18.95 o
  -1  -6   7       1837.01       1775.32        46.23 o
   0  -6   7       2678.85       2650.16        67.38 o
   1  -6   7       3379.55       3416.06        68.21 o
   2  -6   7       1628.14       1601.49        32.98 o
   3  -6   7       1533.89       1511.13        31.44 o
   4  -6   7        242.40        245.47         8.98 o
   5  -6   7        662.51        651.13        29.43 o
   6  -6   7        195.79        197.25        12.71 o
  -5  -5   7       1033.66       1087.64        43.16 o
  -4  -5   7        771.37        758.21        22.10 o
  -3  -5   7        497.32        504.74        13.78 o
  -2  -5   7        346.27        358.13         9.92 o
  -1  -5   7       1193.02       1173.01        31.46 o
   0  -5   7       4089.51       4135.70        90.07 o
   1  -5   7       3481.25       3387.80        86.75 o
   2  -5   7       1374.99       1399.69        28.54 o
   3  -5   7       1762.34       1739.00        35.72 o
   4  -5   7       1031.27       1011.06        26.84 o
   5  -5   7        190.95        205.89        12.47 o
  -6  -4   7        219.09        199.44        24.06 o
  -5  -4   7        123.49        128.26         8.08 o
  -4  -4   7       1389.34       1413.34        34.02 o
  -3  -4   7       1617.70       1619.22        37.95 o
  -2  -4   7       1001.18        986.28        24.09 o
  -1  -4   7        688.60        694.66        17.00 o
   0  -4   7       2745.17       2724.42        60.77 o
   1  -4   7        228.76        217.85         9.25 o
   2  -4   7        206.63        209.17         5.96 o
   3  -4   7        230.38        235.60         7.70 o
   4  -4   7         21.74         27.00         2.84 o
   5  -4   7         52.74         59.51         6.39 o
  -8  -3   7         22.75         26.65        11.72 o
  -7  -3   7        211.92        208.39        26.84 o
  -6  -3   7        201.55        216.28        25.78 o
  -5  -3   7        530.88        545.27        21.11 o
  -4  -3   7       2109.80       2090.28        55.47 o
  -3  -3   7       1711.28       1706.90        40.10 o
  -2  -3   7       1690.69       1719.72        39.65 o
  -1  -3   7       2014.89       1966.96        37.89 o
   0  -3   7       2511.72       2495.04        56.02 o
   1  -3   7       1265.72       1301.68        31.46 o
   2  -3   7        730.81        736.56        15.69 o
   3  -3   7        735.64        741.28        18.48 o
   4  -3   7        413.16        425.91        13.61 o
   5  -3   7       1246.61       1232.15        77.71 o
  -8  -2   7        257.92        245.38        32.11 o
  -7  -2   7        176.47        168.21        26.59 o
  -6  -2   7         99.55        101.38        19.82 o
  -5  -2   7        468.57        504.06        40.06 o
  -4  -2   7       2029.54       2042.15        60.70 o
  -3  -2   7       1111.21       1091.12        26.98 o
  -2  -2   7        102.22         99.51         4.80 o
  -1  -2   7        328.60        316.09         8.15 o
   0  -2   7        564.79        589.01        16.22 o
   1  -2   7        285.13        302.73         9.59 o
   2  -2   7       1682.39       1667.12        40.32 o
   3  -2   7       1908.47       1946.45        43.31 o
   4  -2   7       1097.44       1104.70        59.18 o
   5  -2   7       2414.02       2280.18       127.34 o
   6  -2   7       3034.54       3114.55       165.26 o
  -8  -1   7        410.90        477.95        47.56 o
  -7  -1   7        383.61        414.91        41.62 o
  -6  -1   7        769.68        769.86        58.61 o
  -5  -1   7       1954.99       1977.16       108.25 o
  -4  -1   7       3193.16       3135.76        91.73 o
  -3  -1   7        794.96        783.75        27.42 o
  -2  -1   7        368.40        374.01         9.58 o
  -1  -1   7         93.70         94.14         3.83 o
   0  -1   7       1060.29       1091.73        27.46 o
   1  -1   7       2388.82       2308.46        53.70 o
   2  -1   7       3451.56       3458.01       105.75 o
   3  -1   7       5012.20       4976.97       149.72 o
   4  -1   7       2304.43       2308.25       123.37 o
   5  -1   7        947.68        954.58        69.63 o
   6  -1   7        982.70        958.70        72.71 o
   7  -1   7        577.84        648.75        59.33 o
  -8   0   7       2315.59       2231.96       142.01 o
  -7   0   7        353.31        390.00        41.32 o
  -6   0   7        409.73        484.82        44.33 o
  -5   0   7       2019.46       2018.60       114.93 o
  -4   0   7       1264.31       1414.21        86.20 o
  -3   0   7         95.85        109.65        15.72 o
  -2   0   7        884.70        986.97        26.97 o
  -1   0   7        139.90        145.69         5.14 o
   0   0   7        246.09        273.71         8.99 o
   1   0   7       2388.20       2830.65        71.61 o
   2   0   7       5043.08       5677.81       425.06 o
   3   0   7       1032.44       1373.70        82.01 o
   4   0   7        595.31        690.53        56.41 o
   5   0   7        603.07        636.64        55.87 o
   6   0   7         60.36         57.23        19.82 o
  -8   1   7       1033.33       1079.24        81.62 o
  -7   1   7        761.47        737.87        61.83 o
  -6   1   7        548.98        501.80        47.62 o
  -5   1   7       1155.85       1088.12        74.18 o
  -4   1   7         79.94         85.36        19.16 o
  -3   1   7        980.53        965.33        66.05 o
  -2   1   7       1788.47       1743.68        57.59 o
  -1   1   7       4078.08       4033.66       114.85 o
   0   1   7       2717.91       2628.44       136.80 o
   1   1   7       2838.88       2633.14       141.38 o
   2   1   7       2849.07       2914.33       154.45 o
   3   1   7        889.73        926.35        67.50 o
   4   1   7        131.37        107.64        23.88 o
   5   1   7        255.09        235.17        35.57 o
   6   1   7         66.74         60.57        20.75 o
  -8   2   7        714.75        751.73        65.30 o
  -7   2   7        274.37        266.79        34.73 o
  -6   2   7        131.12        141.65        26.23 o
  -5   2   7        302.76        292.09        34.46 o
  -4   2   7         96.54         94.66        21.02 o
  -3   2   7       1455.69       1378.86        47.12 o
  -2   2   7       1345.72       1301.56        44.86 o
  -1   2   7       1472.42       1400.48        52.72 o
   0   2   7        557.86        620.68        50.21 o
   1   2   7       2591.42       2484.38       137.61 o
   2   2   7        746.41        799.34        61.32 o
   3   2   7        281.65        344.16        38.88 o
   4   2   7       1424.68       1407.83        96.14 o
   5   2   7        675.48        541.02        55.66 o
   6   2   7       1347.27       1330.15        99.12 o
  -7   3   7         34.04         46.83        18.88 o
  -6   3   7        427.14        373.14        41.89 o
  -5   3   7        831.98        838.89        65.81 o
  -4   3   7       2188.43       2140.58       122.97 o
  -3   3   7       2295.54       2368.25       130.93 o
  -2   3   7       4819.09       4564.43       224.08 o
  -1   3   7        694.30        667.03        56.95 o
   0   3   7        530.22        497.29        46.86 o
   1   3   7        474.13        441.39        45.78 o
   2   3   7        627.53        595.53        54.51 o
   3   3   7       1002.38        917.29        72.40 o
   4   3   7       1769.17       1748.47       114.18 o
   5   3   7        600.48        676.76        63.07 o
  -7   4   7        764.70        852.87        71.44 o
  -6   4   7        590.85        554.33        53.94 o
  -5   4   7        494.74        434.55        45.54 o
  -4   4   7       2731.44       2520.50       144.24 o
  -3   4   7       2177.50       2043.96       122.37 o
  -2   4   7       1594.68       1454.03        98.19 o
  -1   4   7        431.67        432.32        44.52 o
   0   4   7         33.81         23.70        12.20 o
   1   4   7        162.85        159.42        29.21 o
   2   4   7        543.11        563.91        54.70 o
   3   4   7       2315.28       2151.67       133.42 o
   4   4   7       1203.71       1072.88        85.51 o
  -6   5   7       1279.31       1271.57        91.95 o
  -5   5   7        642.23        661.37        59.66 o
  -4   5   7        553.08        534.18        52.10 o
  -3   5   7       1018.78        933.31        72.50 o
  -2   5   7        277.56        280.16        36.02 o
  -1   5   7        872.87        826.39        67.07 o
   0   5   7        542.08        533.43        52.26 o
   1   5   7        218.87        220.86        35.21 o
   2   5   7       1028.61        995.45        80.15 o
   3   5   7       2258.09       2201.06       138.18 o
  -5   6   7       1117.75       1088.39        82.92 o
  -4   6   7        541.71        501.59        52.32 o
  -3   6   7        134.88        167.13        31.29 o
  -2   6   7         38.80         39.12        17.38 o
  -1   6   7        731.79        718.60        64.21 o
   0   6   7       1006.57        874.10        73.10 o
   1   6   7        619.96        493.88        53.97 o
   2   6   7        340.98        294.26        44.12 o
  -1 -10   8        153.98        144.71         5.07 o
   0 -10   8         39.59         41.13         2.37 o
   1 -10   8         33.94         44.01         3.97 o
   2 -10   8        153.88        197.82        13.13 o
  -3  -9   8        181.89        191.11         7.74 o
  -2  -9   8        131.34        134.09         5.02 o
  -1  -9   8         67.97         68.62         3.25 o
   0  -9   8        277.06        274.57        10.18 o
   1  -9   8        783.06        770.39        17.66 o
   2  -9   8       1242.87       1263.79        27.46 o
   3  -9   8       1454.20       1456.23        37.89 o
   4  -9   8       1030.69       1003.37        40.06 o
  -5  -8   8        992.35       1038.85        43.19 o
  -4  -8   8        168.47        183.19         7.81 o
  -3  -8   8         91.07         86.02         4.69 o
  -2  -8   8        149.30        144.73         5.99 o
  -1  -8   8        167.72        168.27         5.47 o
   0  -8   8        537.64        522.38        12.40 o
   1  -8   8        517.79        497.05        12.61 o
   2  -8   8        845.31        820.47        18.93 o
   3  -8   8        962.75        953.12        21.34 o
   4  -8   8        427.57        447.15        14.47 o
   5  -8   8        204.48        213.99        12.77 o
  -5  -7   8        509.13        581.35        26.75 o
  -4  -7   8        222.35        207.53         8.56 o
  -3  -7   8        719.66        736.46        21.49 o
  -2  -7   8        487.46        521.73        15.70 o
  -1  -7   8        764.87        735.74        20.85 o
   0  -7   8       2235.19       2210.70        45.52 o
   1  -7   8       1864.60       1850.66        38.38 o
   2  -7   8        175.20        179.07         5.83 o
   3  -7   8         85.20         83.34         3.80 o
   4  -7   8        381.48        380.16        12.89 o
   5  -7   8        540.11        556.83        25.57 o
  -5  -6   8        177.16        180.35        11.60 o
  -4  -6   8        785.74        808.44        23.72 o
  -3  -6   8        774.45        753.74        21.73 o
  -2  -6   8        967.82        934.12        26.36 o
  -1  -6   8       2558.61       2476.12        64.03 o
   0  -6   8       2520.97       2465.70        64.85 o
   1  -6   8       1864.38       1827.76        38.18 o
   2  -6   8        708.87        704.15        16.35 o
   3  -6   8         65.30         76.72         3.65 o
   4  -6   8        421.24        422.86        13.82 o
   5  -6   8        506.61        534.48        24.16 o
  -5  -5   8        460.92        495.57        23.52 o
  -4  -5   8       2531.57       2526.93        66.15 o
  -3  -5   8       3299.32       3330.43        83.65 o
  -2  -5   8       1660.51       1599.15        33.83 o
  -1  -5   8        553.96        540.95        26.22 o
   0  -5   8        600.71        595.16        17.83 o
   1  -5   8        714.86        695.57        20.36 o
   2  -5   8        653.35        664.27        15.35 o
   3  -5   8       1902.94       1909.22        39.33 o
   4  -5   8        757.85        794.74        21.77 o
   5  -5   8        827.34        877.80        36.44 o
  -6  -4   8        868.19        765.28        55.96 o
  -5  -4   8       2812.16       2726.57       135.95 o
  -4  -4   8       3125.28       3015.18        87.02 o
  -3  -4   8       4859.31       4827.13       106.75 o
  -2  -4   8       1577.90       1553.46        30.82 o
  -1  -4   8       1356.31       1314.20        31.59 o
   0  -4   8        590.10        583.98        15.96 o
   1  -4   8        402.56        391.14        11.70 o
   2  -4   8        986.58        998.30        20.69 o
   3  -4   8       2734.59       2736.04        60.28 o
   4  -4   8       1515.85       1555.99        38.27 o
  -7  -3   8       1726.21       1714.59       102.91 o
  -6  -3   8        994.50        926.29        64.75 o
  -5  -3   8       2387.59       2317.83       118.52 o
  -4  -3   8       2011.24       2008.55        60.49 o
  -3  -3   8        516.72        520.40        19.87 o
  -2  -3   8         91.58         92.40         3.74 o
  -1  -3   8        590.99        596.73        13.58 o
   0  -3   8        608.86        632.10        17.13 o
   1  -3   8        452.24        482.17        20.75 o
   2  -3   8       4469.55       4533.54       101.31 o
   3  -3   8       1415.87       1386.01        33.32 o
   4  -3   8        850.10        849.62        21.45 o
  -8  -2   8       1798.67       1735.58       108.37 o
  -7  -2   8        795.84        755.58        60.75 o
  -6  -2   8        897.78        813.41        61.14 o
  -5  -2   8       1021.37        960.81        66.74 o
  -4  -2   8       1476.65       1456.83        58.08 o
  -3  -2   8         17.45         27.76         5.80 o
  -2  -2   8       2698.80       2604.20        50.22 o
  -1  -2   8       1213.80       1161.97        31.46 o
   0  -2   8       3177.74       3223.47        71.98 o
   1  -2   8       2928.46       2988.82        68.36 o
   2  -2   8       5039.38       5031.31       110.94 o
   3  -2   8        896.89        943.85        35.03 o
   4  -2   8         36.23         43.52        15.45 o
   5  -2   8         75.94         49.73        16.20 o
  -8  -1   8       1615.39       1824.55       112.49 o
  -7  -1   8        475.10        474.55        46.95 o
  -6  -1   8         74.80         74.57        19.16 o
  -5  -1   8         73.14         77.28        18.52 o
  -4  -1   8        137.41        125.87        21.93 o
  -3  -1   8       1247.41       1210.65        39.67 o
  -2  -1   8       2470.55       2428.61        56.87 o
  -1  -1   8       2448.49       2512.24        48.50 o
   0  -1   8       1062.46       1062.79        30.50 o
   1  -1   8       1448.70       1443.42        49.47 o
   2  -1   8       1686.22       1724.02        56.60 o
   3  -1   8        614.45        491.38        46.59 o
   4  -1   8        318.63        277.03        33.79 o
   5  -1   8        580.06        569.96        52.53 o
   6  -1   8         14.78          5.63         7.29 o
  -8   0   8        326.34        357.27        42.95 o
  -7   0   8         25.02         48.97        17.26 o
  -6   0   8        478.95        487.53        46.98 o
  -5   0   8        670.02        706.43        57.83 o
  -4   0   8       1626.64       1628.51       101.89 o
  -3   0   8       4125.42       4197.55       215.74 o
  -2   0   8       7227.47       8069.40       221.99 o
  -1   0   8       4014.91       4526.14       169.09 o
   0   0   8        338.53        398.75        17.01 o
   1   0   8       1365.38       1534.00        92.43 o
   2   0   8        786.61        857.20        64.21 o
   3   0   8        308.60        354.55        38.52 o
   4   0   8        262.38        327.00        37.59 o
   5   0   8        171.70        153.30        29.61 o
   6   0   8         58.43         44.18        17.89 o
  -7   1   8        550.24        539.51        53.10 o
  -6   1   8        743.48        783.35        63.04 o
  -5   1   8        427.82        415.45        43.31 o
  -4   1   8       1166.66       1125.59        76.23 o
  -3   1   8       1264.14       1296.00        44.41 o
  -2   1   8       2235.29       2188.68        69.72 o
  -1   1   8        307.34        305.29        27.47 o
   0   1   8        671.94        611.19        51.47 o
   1   1   8        252.46        253.12        31.35 o
   2   1   8        419.16        402.77        42.56 o
   3   1   8       1060.19       1078.12        79.69 o
   4   1   8       1864.53       2218.95       131.23 o
   5   1   8        391.61        423.16        48.19 o
  -7   2   8       1094.18       1324.16        91.44 o
  -6   2   8       1962.15       1919.87       118.34 o
  -5   2   8       1044.74       1035.11        78.10 o
  -4   2   8       1009.74       1115.20        77.04 o
  -3   2   8       1757.61       1732.27       105.63 o
  -2   2   8       1018.31       1013.37        71.92 o
  -1   2   8        451.18        425.09        21.16 o
   0   2   8        458.30        430.81        43.34 o
   1   2   8         77.19         84.96        22.56 o
   2   2   8        291.87        290.61        36.87 o
   3   2   8       1669.28       1764.25       111.86 o
   4   2   8       1133.19       1197.75        88.82 o
   5   2   8        593.16        590.29        60.51 o
  -7   3   8       1037.64        958.46        78.07 o
  -6   3   8        463.58        440.66        48.46 o
  -5   3   8        354.81        394.40        43.16 o
  -4   3   8        242.83        273.20        35.33 o
  -3   3   8       1240.01       1148.21        82.04 o
  -2   3   8        270.64        253.84        35.54 o
  -1   3   8        572.18        522.89        50.93 o
   0   3   8        597.09        532.25        51.80 o
   1   3   8        466.34        438.92        47.56 o
   2   3   8       1043.70        947.98        77.77 o
   3   3   8       2150.49       1986.41       127.55 o
   4   3   8       1057.77       1053.76        85.21 o
  -6   4   8        242.88        250.22        38.37 o
  -5   4   8         15.31         34.49        15.90 o
  -4   4   8        107.57        126.62        27.50 o
  -3   4   8        113.80        116.83        26.72 o
  -2   4   8        544.11        570.32        54.54 o
  -1   4   8       1498.73       1492.97        99.84 o
   0   4   8       2506.43       2319.91       138.00 o
   1   4   8        694.17        576.56        58.70 o
   2   4   8        927.82        950.48        78.55 o
   3   4   8       2217.91       2011.22       131.47 o
  -5   5   8         42.38         40.78        18.10 o
  -4   5   8         31.41         38.55        17.14 o
  -3   5   8        136.47        135.17        29.46 o
  -2   5   8        845.09        849.40        71.53 o
  -1   5   8       2396.61       2352.74       140.98 o
   0   5   8       1432.44       1519.78       105.51 o
   1   5   8        656.44        604.78        60.72 o
   2   5   8       1013.08        932.65        80.96 o
  -3   6   8        424.86        346.87        44.97 o
  -2   6   8        706.74        761.31        69.45 o
  -1   6   8       1316.04       1164.14        90.08 o
   0   6   8        493.77        432.44        51.23 o
  -3  -9   9        834.39        874.93        25.52 o
  -2  -9   9       1142.58       1145.30        25.57 o
  -1  -9   9        839.20        841.24        19.32 o
   0  -9   9        918.67        909.26        20.71 o
   1  -9   9       1126.19       1096.02        24.75 o
   2  -9   9        408.20        419.14        11.34 o
   3  -9   9        253.18        252.16         8.00 o
  -4  -8   9       1303.87       1357.86        54.82 o
  -3  -8   9       1942.82       1966.33        53.07 o
  -2  -8   9       1396.52       1426.67        38.14 o
  -1  -8   9       1710.00       1717.06        44.58 o
   0  -8   9        326.19        350.39         9.60 o
   1  -8   9        276.91        268.95         7.97 o
   2  -8   9         95.10         86.40         3.95 o
   3  -8   9        381.09        399.07        10.92 o
   4  -8   9        410.46        448.78        14.95 o
  -4  -7   9        879.54        943.19        38.31 o
  -3  -7   9       2036.23       2046.57        81.44 o
  -2  -7   9        537.02        542.82        16.67 o
  -1  -7   9        294.31        299.21        10.23 o
   0  -7   9        278.49        266.61        11.69 o
   1  -7   9        155.69        157.14         5.57 o
   2  -7   9        465.46        471.53        12.26 o
   3  -7   9       1096.23       1074.32        24.39 o
   4  -7   9        791.07        845.42        23.95 o
   5  -7   9        205.97        225.44        13.91 o
  -4  -6   9        599.56        642.58        28.31 o
  -3  -6   9         86.00         88.27         4.98 o
  -2  -6   9        444.79        434.77        13.95 o
  -1  -6   9        733.74        726.91        22.88 o
   0  -6   9        749.31        758.39        21.84 o
   1  -6   9       1156.47       1135.20        24.70 o
   2  -6   9        923.49        932.10        21.18 o
   3  -6   9       1934.64       1942.51        40.74 o
   4  -6   9        870.26        893.77        24.82 o
   5  -6   9        606.12        616.16        28.97 o
  -4  -5   9        592.80        630.89        27.98 o
  -3  -5   9        522.21        538.25        35.06 o
  -2  -5   9        279.10        288.55        10.32 o
  -1  -5   9        544.93        537.55        16.35 o
   0  -5   9        313.84        325.12        11.26 o
   1  -5   9        492.90        504.92        15.82 o
   2  -5   9       4985.83       4893.53        96.75 o
   3  -5   9       1724.48       1745.88        36.45 o
   4  -5   9        871.46        869.88        23.96 o
  -5  -4   9        167.31        196.64        23.67 o
  -4  -4   9         35.58         36.47         4.70 o
  -3  -4   9        107.55        117.28         5.62 o
  -2  -4   9       2488.65       2529.63        48.28 o
  -1  -4   9        747.88        752.88        20.03 o
   0  -4   9       1616.41       1622.37        38.42 o
   1  -4   9        562.92        562.48        16.35 o
   2  -4   9       1708.65       1718.12        36.22 o
   3  -4   9       1152.16       1149.91        30.33 o
   4  -4   9        264.30        259.11        11.84 o
  -7  -3   9        278.56        277.33        33.55 o
  -6  -3   9          8.84          5.81         6.57 o
  -5  -3   9         36.70         33.58        12.38 o
  -4  -3   9        246.84        283.57        29.34 o
  -3  -3   9        708.49        709.02        25.90 o
  -2  -3   9       1765.15       1784.20        35.75 o
  -1  -3   9       5076.06       5120.24       112.84 o
   0  -3   9       1232.02       1268.04        31.06 o
   1  -3   9       3638.85       3669.12        82.83 o
   2  -3   9       1445.96       1443.35        46.76 o
   3  -3   9        619.31        600.34        16.25 o
  -7  -2   9        319.21        305.52        36.53 o
  -6  -2   9        363.80        352.51        37.95 o
  -5  -2   9        177.01        191.43        27.44 o
  -4  -2   9         73.21         81.29        18.13 o
  -3  -2   9        962.79        896.78        61.38 o
  -2  -2   9       1156.70       1135.62        35.79 o
  -1  -2   9       1210.89       1149.95        29.03 o
   0  -2   9          2.17          1.97         1.87 o
   1  -2   9        231.47        234.10        12.24 o
   2  -2   9        382.44        428.71        40.03 o
   3  -2   9        120.98         78.97        19.94 o
   4  -2   9       1613.04       1722.63       106.17 o
   5  -2   9       1493.98       1593.09       101.74 o
  -7  -1   9        185.02        183.78        30.66 o
  -6  -1   9        381.45        376.30        40.57 o
  -5  -1   9        609.89        639.75        53.43 o
  -4  -1   9       1535.64       1451.95        89.72 o
  -3  -1   9       2186.06       2148.80        65.54 o
  -2  -1   9       3658.83       3569.20       109.00 o
  -1  -1   9        387.70        404.15        18.34 o
   0  -1   9        188.21        175.86        26.53 o
   1  -1   9        383.95        381.33        38.55 o
   2  -1   9        405.73        430.69        42.05 o
   3  -1   9       1744.90       1844.37       108.13 o
   4  -1   9       2899.83       3054.44       164.81 o
   5  -1   9       1074.72       1049.87        80.66 o
  -7   0   9        897.87        979.54        77.68 o
  -6   0   9       1150.90       1151.97        84.81 o
  -5   0   9        790.12        813.02        65.66 o
  -4   0   9         13.64         24.00        11.90 o
  -3   0   9       1297.07       1384.82        78.79 o
  -2   0   9       1892.18       2085.03        66.49 o
  -1   0   9        181.62        210.16        26.04 o
   0   0   9       1000.82       1015.66        71.05 o
   1   0   9          5.37          9.22         7.98 o
   2   0   9       1227.67       1278.65        88.25 o
   3   0   9       3170.55       3868.21       196.28 o
   4   0   9       3061.54       4239.30       215.11 o
   5   0   9       1180.48       1434.48       101.65 o
  -7   1   9       1533.02       1546.55       104.48 o
  -6   1   9       2003.41       1958.55       120.68 o
  -5   1   9        863.80        851.00        68.31 o
  -4   1   9        487.34        446.75        45.90 o
  -3   1   9        506.22        423.26        44.76 o
  -2   1   9        418.10        408.91        20.35 o
  -1   1   9        791.39        789.33        31.91 o
   0   1   9       3780.53       3390.20       179.81 o
   1   1   9       2295.11       2261.60       127.37 o
   2   1   9       1414.33       1346.42        91.68 o
   3   1   9       1510.41       1624.59       107.43 o
   4   1   9       1345.01       1498.46       101.95 o
  -6   2   9       1368.69       1389.22        97.31 o
  -5   2   9        171.49        202.19        33.58 o
  -4   2   9         84.17         70.87        21.32 o
  -3   2   9        537.16        529.27        51.41 o
  -2   2   9         85.90         69.54        20.99 o
  -1   2   9       1566.78       1416.44        94.75 o
   0   2   9       1920.71       1814.01       114.09 o
   1   2   9        933.84        811.12        69.54 o
   2   2   9        560.03        524.75        53.34 o
   3   2   9        710.23        730.86        67.10 o
   4   2   9         52.06         59.79        21.93 o
  -6   3   9         43.99         33.16        16.47 o
  -5   3   9         94.46         59.09        20.57 o
  -4   3   9       1212.98       1203.47        88.04 o
  -3   3   9        675.42        675.32        62.04 o
  -2   3   9       1708.74       1569.35       106.29 o
  -1   3   9       2065.00       1997.85       124.51 o
   0   3   9       1524.43       1379.76        98.31 o
   1   3   9        524.70        535.51        54.82 o
   2   3   9        235.88        215.02        37.68 o
   3   3   9         54.78        102.07        28.19 o
  -5   4   9        495.56        549.75        56.92 o
  -4   4   9        306.44        318.44        41.71 o
  -3   4   9        977.95       1031.50        82.62 o
  -2   4   9       1227.92       1178.66        89.24 o
  -1   4   9       1763.16       1774.76       116.74 o
   0   4   9        567.68        508.22        54.03 o
   1   4   9         89.71        115.23        29.31 o
   2   4   9         79.58         64.97        24.94 o
  -3   5   9        304.20        298.05        44.33 o
  -2   5   9        628.40        643.60        63.58 o
  -1   5   9        300.23        285.13        42.71 o
   0   5   9        332.06        346.63        45.75 o
  -2  -9  10        377.06        390.23        13.22 o
  -1  -9  10        228.00        239.34        10.35 o
   0  -9  10         15.06         19.63         2.21 o
   1  -9  10        537.88        544.94        13.85 o
  -4  -8  10        881.35        893.01        38.79 o
  -3  -8  10        529.61        579.57        18.49 o
  -2  -8  10        589.24        589.49        18.20 o
  -1  -8  10         47.22         57.63         3.83 o
   0  -8  10        168.66        162.06         5.86 o
   1  -8  10        214.74        221.20         7.14 o
   2  -8  10        528.26        544.76        13.92 o
   3  -8  10       1140.09       1185.28        27.02 o
  -4  -7  10        681.73        672.15        30.15 o
  -3  -7  10        394.32        404.25        13.93 o
  -2  -7  10        302.65        307.44        11.17 o
  -1  -7  10        938.68        954.97        27.33 o
   0  -7  10        718.08        716.35        21.17 o
   1  -7  10       1033.09       1019.04        23.08 o
   2  -7  10       1633.00       1634.53        35.27 o
   3  -7  10       1045.62       1115.87        25.33 o
   4  -7  10        140.66        144.19         7.21 o
  -4  -6  10        367.66        378.59        19.37 o
  -3  -6  10        353.34        345.25        17.59 o
  -2  -6  10        566.26        579.72        28.21 o
  -1  -6  10        913.58        949.02        36.22 o
   0  -6  10       1483.09       1456.87        39.76 o
   1  -6  10       1130.02       1114.10        24.84 o
   2  -6  10       1568.01       1607.29        34.94 o
   3  -6  10        553.48        547.40        16.92 o
   4  -6  10          5.18         14.52         4.56 o
  -3  -5  10       1099.56       1133.06        45.81 o
  -2  -5  10       1926.65       1956.32        53.05 o
  -1  -5  10       3230.29       3214.01        82.09 o
   0  -5  10         83.71         93.66         8.04 o
   1  -5  10        653.63        641.59        20.10 o
   2  -5  10        607.51        616.30        18.66 o
   3  -5  10        454.42        478.62        15.08 o
   4  -5  10        359.68        365.52        15.69 o
  -3  -4  10       3808.22       3838.02       109.72 o
  -2  -4  10       3472.18       3440.00       211.82 o
  -1  -4  10       2937.95       2818.50        83.65 o
   0  -4  10        855.91        889.89        23.84 o
   1  -4  10        198.46        223.48        13.46 o
   2  -4  10         60.31         60.02         4.07 o
   3  -4  10        286.53        308.35        13.22 o
  -6  -3  10       1840.07       1681.61       102.64 o
  -5  -3  10       1413.96       1548.06        92.64 o
  -4  -3  10       1605.73       1643.99        95.63 o
  -3  -3  10        468.18        524.24        44.45 o
  -2  -3  10       1855.68       1885.22        73.90 o
  -1  -3  10         37.12         45.78         5.35 o
   0  -3  10        250.42        248.53        12.81 o
   1  -3  10        282.41        270.50        13.82 o
   2  -3  10        262.19        287.51        32.71 o
  -7  -2  10       1432.74       1482.70        97.61 o
  -6  -2  10       2826.64       2782.98       152.13 o
  -5  -2  10       1863.09       1926.53       113.91 o
  -4  -2  10        716.69        738.08        58.01 o
  -3  -2  10       1514.32       1524.40        49.56 o
  -2  -2  10        792.57        743.49        45.16 o
  -1  -2  10        106.15        106.17        21.81 o
   0  -2  10       1888.13       1815.21       107.46 o
   1  -2  10        999.32       1069.81        72.50 o
   2  -2  10        583.12        560.75        48.73 o
   3  -2  10       1213.23       1179.11        82.77 o
   4  -2  10        943.05        884.13        71.20 o
  -7  -1  10       1330.96       1385.33        95.63 o
  -6  -1  10       1232.71       1296.39        88.70 o
  -5  -1  10        279.33        233.90        33.61 o
  -4  -1  10        162.10        153.63        26.99 o
  -3  -1  10         43.72         44.64         6.44 o
  -2  -1  10        148.41        139.03        10.27 o
  -1  -1  10        401.29        387.38        40.72 o
   0  -1  10       1997.09       2006.74       117.07 o
   1  -1  10       1263.99       1282.69        85.78 o
   2  -1  10        622.68        546.68        52.80 o
   3  -1  10        462.49        590.20        54.73 o
   4  -1  10        891.30        914.64        76.14 o
  -6   0  10        645.10        662.12        61.35 o
  -5   0  10         74.48         93.25        23.55 o
  -4   0  10        793.84        794.22        66.71 o
  -3   0  10        629.90        627.55        57.32 o
  -2   0  10       1104.56       1288.14        45.95 o
  -1   0  10       3835.01       4148.42       271.62 o
   0   0  10       2626.17       2661.18       152.73 o
   1   0  10        946.96       1039.57        76.11 o
   2   0  10        422.13        525.81        50.72 o
   3   0  10        258.96        306.43        39.97 o
   4   0  10        454.04        588.00        59.42 o
  -6   1  10         41.55         27.71        14.10 o
  -5   1  10        342.17        357.90        43.01 o
  -4   1  10        334.14        351.12        45.03 o
  -3   1  10        397.62        386.15        44.18 o
  -2   1  10        684.34        656.46        59.51 o
  -1   1  10        998.06        952.65        75.39 o
   0   1  10       1718.82       1600.83       105.05 o
   1   1  10        665.89        593.61        57.01 o
   2   1  10         91.60         88.07        24.49 o
   3   1  10        356.31        382.41        46.86 o
   4   1  10         27.51         54.60        20.33 o
  -6   2  10        530.70        515.12        56.26 o
  -5   2  10       2152.04       2294.01       140.89 o
  -4   2  10       1766.03       1606.13       109.99 o
  -3   2  10       1049.91       1057.85        82.22 o
  -2   2  10        772.48        692.51        63.34 o
  -1   2  10       1640.39       1677.36       108.04 o
   0   2  10        681.24        647.28        60.96 o
   1   2  10         68.11         67.65        22.47 o
   2   2  10         56.69         44.27        18.25 o
   3   2  10         36.26         49.48        20.87 o
  -5   3  10       1466.73       1366.60       100.72 o
  -4   3  10        662.23        754.32        69.06 o
  -3   3  10        470.53        410.85        49.09 o
  -2   3  10        696.45        720.59        65.81 o
  -1   3  10       1147.18       1082.25        86.14 o
   0   3  10        252.94        273.75        41.26 o
   1   3  10        550.64        514.33        57.59 o
   2   3  10        705.41        648.15        66.41 o
  -3   4  10          2.29          6.05        10.75 o
  -2   4  10         75.78        103.73        28.88 o
  -1   4  10          7.26          2.08         8.31 o
   0   4  10        382.15        352.24        46.68 o
  -2  -8  11       1552.93       1600.00        43.80 o
  -1  -8  11       1939.84       2005.91        54.21 o
   0  -8  11       1333.56       1373.09        30.53 o
   1  -8  11        675.93        686.02        20.74 o
   2  -8  11        397.24        399.79        11.65 o
  -3  -7  11        467.19        493.10        23.85 o
  -2  -7  11       1107.28       1047.85        43.70 o
  -1  -7  11       1544.08       1596.26        43.60 o
   0  -7  11        497.40        473.20        15.72 o
   1  -7  11        884.95        892.91        21.21 o
   2  -7  11        264.32        278.48        10.96 o
   3  -7  11        179.78        182.90         8.49 o
  -3  -6  11       1111.01       1138.21        45.45 o
  -2  -6  11        408.70        435.66        21.47 o
  -1  -6  11        111.25        117.40         9.19 o
   0  -6  11        357.04        369.15        13.15 o
   1  -6  11        134.13        150.08        10.54 o
   2  -6  11        226.33        243.49         9.84 o
   3  -6  11        363.98        402.49        13.69 o
  -2  -5  11       1440.66       1430.45        56.71 o
  -1  -5  11        305.98        315.01        16.66 o
   0  -5  11        300.74        295.19        16.66 o
   1  -5  11        509.21        514.45        24.88 o
   2  -5  11        219.36        222.87         9.09 o
   3  -5  11        722.73        704.65        26.38 o
   2  -4  11        680.50        667.76        24.79 o
  -5  -3  11        583.35        569.48        51.14 o
  -4  -3  11          7.54         13.58         8.28 o
  -3  -3  11         36.54         34.76        13.49 o
  -2  -3  11        111.66         98.37        20.75 o
  -1  -3  11       1426.80       1355.21        85.24 o
   0  -3  11       2909.84       3048.53       155.92 o
   1  -3  11       2668.88       2541.13       138.27 o
  -6  -2  11        601.07        633.27        57.56 o
  -5  -2  11          4.45          4.76         7.65 o
  -4  -2  11        207.43        186.52        30.42 o
  -3  -2  11        181.26        173.78        28.79 o
  -2  -2  11        518.90        532.80        48.43 o
  -1  -2  11        660.98        599.78        52.98 o
   0  -2  11       2048.49       2093.27       121.11 o
   1  -2  11       1049.36       1041.65        74.06 o
   2  -2  11        167.60        178.93        30.24 o
   3  -2  11        249.39        250.28        36.53 o
  -6  -1  11        135.44         80.45        23.07 o
  -5  -1  11        330.79        317.96        39.52 o
  -4  -1  11        965.41        920.48        73.94 o
  -3  -1  11       1182.40       1211.37        82.95 o
  -2  -1  11       2223.98       2226.23        82.55 o
  -1  -1  11       2129.05       2032.28       123.76 o
   0  -1  11       1723.34       1663.60       104.69 o
   1  -1  11        519.74        502.56        49.88 o
   2  -1  11        132.25        123.64        27.20 o
   3  -1  11        163.21        151.59        29.97 o
  -6   0  11         11.09         13.07        10.57 o
  -5   0  11        832.70        870.73        74.63 o
  -4   0  11       1081.69       1122.97        85.57 o
  -3   0  11        486.12        552.58        54.18 o
  -2   0  11         38.92         47.17        18.46 o
  -1   0  11       1380.04       1459.66        99.93 o
   0   0  11        514.15        607.58        57.32 o
   1   0  11        156.32        175.38        32.05 o
   2   0  11       1082.21       1195.79        89.36 o
   3   0  11        844.15       1017.73        81.95 o
  -5   1  11       1992.82       2061.67       132.13 o
  -3   1  11       1035.87        989.51        78.67 o
  -2   1  11         62.81         82.92        24.64 o
  -1   1  11        281.29        291.97        41.08 o
   0   1  11        248.99        261.91        39.06 o
   1   1  11       1479.58       1315.18        97.16 o
   2   1  11       1887.87       1795.30       119.30 o
  -4   2  11       1214.60       1211.97        92.28 o
  -3   2  11        210.62        169.36        34.24 o
  -2   2  11          0.40          2.98         7.92 o
  -1   2  11         28.48         24.64        14.22 o
   0   2  11        542.49        589.78        58.55 o
   1   2  11       1421.45       1392.20       102.34 o
  -3   3  11        592.26        616.71        63.22 o
  -2   3  11        836.87        740.31        71.05 o
  -1   3  11        626.04        591.44        62.35 o
  -2  -7  12        521.34        474.67        24.64 o
  -1  -7  12        209.64        210.71        13.58 o
   0  -7  12        231.26        237.73        14.55 o
   1  -7  12       1572.15       1605.01        42.17 o
  -1  -6  12        151.13        150.56        10.69 o
   0  -6  12        517.21        561.23        26.93 o
   2  -6  12       1026.32        992.37        37.68 o
   2  -5  12         92.71         95.39         7.17 o
   2  -4  12         38.53         46.77         4.58 o
  -3  -3  12        561.57        553.07        50.75 o
  -2  -3  12        374.32        351.96        38.61 o
  -5  -2  12       2289.95       2393.16       139.03 o
  -4  -2  12       2532.21       2565.31       147.46 o
  -3  -2  12       2389.49       2466.70       138.24 o
  -2  -2  12        239.49        231.37        33.88 o
  -1  -2  12        634.54        598.64        56.02 o
   0  -2  12        496.30        546.92        50.99 o
   1  -2  12        259.53        260.40        36.80 o
   2  -2  12        613.01        550.87        53.85 o
  -5  -1  12        925.84       1007.13        78.73 o
  -4  -1  12        497.01        468.46        50.75 o
  -3  -1  12        326.56        342.81        40.54 o
  -2  -1  12         13.78         18.28        11.41 o
  -1  -1  12         50.56         50.75        18.37 o
   0  -1  12        162.67        150.59        29.88 o
   1  -1  12        359.05        308.05        40.45 o
   2  -1  12       1288.61       1380.81        97.19 o
  -4   0  12       1220.10       1174.62        91.47 o
  -3   0  12        453.57        427.56        48.67 o
  -2   0  12        374.01        382.38        46.05 o
  -1   0  12        164.56        179.08        33.46 o
   0   0  12        673.44        787.42        69.30 o
   1   0  12       1012.67       1023.40        82.40 o
  -3   1  12        168.75        178.54        34.85 o
  -2   1  12        449.11        443.34        52.10 o
  -1   1  12        257.60        231.67        39.09 o
   0   1  12        566.46        514.09        57.41 o
  -3  -2  13         78.02         98.28        24.88 o
  -2  -2  13        429.04        423.80        46.80 o
  -1  -2  13        263.90        241.40        36.83 o
  -3  -1  13       1014.00        876.00        74.93 o
  -2  -1  13       1498.65       1371.11       100.29 o
  -1  -1  13       1695.56       1564.93       109.36 o
   0  -1  13       1229.99       1161.46        88.94 o
                                                
